# Supplementary material for: The nuclear proteome of Trypanosoma brucei
Source: PLoS One. 2017 Jul 20;12(7):e0181884. doi: 10.1371/journal.pone.0181884 (PMC5519215; doi:10.1371/journal.pone.0181884)
Supplement: S1 Table — A) List of all proteins that were detected by mass spectrometry. B) List of the nuclear proteome. (XLSX) [file pone.0181884.s002.xlsx]

## Sheet: S1A Table
Gene.names	Protein.IDs	Peptide.counts..all.	[Product Description]	Number.of.proteins	log2.LFQ.intensity.NUC1	log2.LFQ.intensity.NUC2	log2.LFQ.intensity.NUC3	log2.LFQ.intensity.NUC4	log2.LFQ.intensity.WCL1	log2.LFQ.intensity.WCL2	log2.LFQ.intensity.WCL3	log2.LFQ.intensity.WCL4	imputed.log2.LFQ.intensity.NUC1	imputed.log2.LFQ.intensity.NUC2	imputed.log2.LFQ.intensity.NUC3	imputed.log2.LFQ.intensity.NUC4	imputed.log2.LFQ.intensity.WCL1	imputed.log2.LFQ.intensity.WCL2	imputed.log2.LFQ.intensity.WCL3	imputed.log2.LFQ.intensity.WCL4	mean_NUC	mean_WCL	pvalue_NUC_vs_WCL	NES
Tb927.9.5240	Tb927.9.5240	28	mismatch repair protein MSH3, putative	1	27.0155	26.7966	26.7944	26.8827	NA	NA	NA	NA	27.0155	26.7966	26.7944	26.8827	19.2647	19.1744	19.5714	18.6871	26.8723	19.1744	8.95495e-06	7.69791
Tb927.11.10520	Tb927.11.10520	32	kinetoplastid kinetochore protein 2	1	26.9612	26.7575	26.5832	26.444	NA	NA	NA	NA	26.9612	26.7575	26.5832	26.444	19.1721	18.9604	19.6591	18.6648	26.6865	19.1141	1.46882e-06	7.57239
Tb927.10.10340	Tb927.10.10340;Tb11.v5.0811	53;36	structural maintenance of chromosome 2, putative	2	27.0783	27.8991	27.7848	28.0713	NA	23.181	NA	NA	27.0783	27.8991	27.7848	28.0713	19.1421	23.181	19.7331	18.6321	27.7084	20.1721	0.00416759	7.5363
Tb927.3.3740	Tb927.3.3740	22	Zinc-finger double-stranded RNA-binding, putative	1	26.3918	26.7044	26.5631	26.7589	NA	NA	NA	NA	26.3918	26.7044	26.5631	26.7589	19.3653	19.1795	19.6473	18.6861	26.6045	19.2195	4.98416e-06	7.38501
Tb927.3.1140	Tb927.3.1140	14	Surp module, putative	1	26.6866	26.325	26.6787	26.4016	NA	NA	NA	NA	26.6866	26.325	26.6787	26.4016	19.2774	19.0249	19.6088	18.7381	26.523	19.1623	1.28677e-06	7.36065
Tb927.5.840	Tb927.5.840	22	KRI1-like family/KRI1-like family C-terminal, putative	1	26.5061	26.476	26.1661	26.6063	NA	NA	NA	NA	26.5061	26.476	26.1661	26.6063	19.0792	19.1912	19.6447	18.5597	26.4386	19.1187	6.27701e-06	7.31994
Tb927.6.2570	Tb927.6.2570	10	hypothetical protein, conserved	1	26.8918	26.8727	28.0273	27.845	NA	NA	NA	22.6584	26.8918	26.8727	28.0273	27.845	19.1974	19.1588	19.5671	22.6584	27.4092	20.1454	0.00159931	7.26375
Tb927.8.4480	Tb927.8.4480	11	hypothetical protein, conserved	1	26.4861	26.4347	26.2736	26.2873	NA	NA	NA	NA	26.4861	26.4347	26.2736	26.2873	19.2224	19.0608	19.5888	18.6278	26.3704	19.125	1.67356e-05	7.24548
Tb927.11.15690	Tb927.11.15690	25	U5 snRNP-associated 102 kDa protein, putative	1	26.7383	26.4406	26.155	26.4123	NA	NA	NA	NA	26.7383	26.4406	26.155	26.4123	19.2296	19.2712	19.6529	18.6534	26.4365	19.2018	1.10833e-06	7.23474
Tb927.8.3680	Tb927.8.3680	18	kinetoplastid kinetochore protein 4	1	27.1233	27.0011	26.8364	26.8954	21.8369	NA	NA	NA	27.1233	27.0011	26.8364	26.8954	21.8369	18.9744	19.5531	18.6927	26.964	19.7643	0.00196334	7.19977
Tb927.11.3840	Tb927.11.3840	10	hypothetical protein, conserved	1	25.5723	26.5284	26.4972	26.5243	NA	NA	NA	NA	25.5723	26.5284	26.4972	26.5243	19.2702	19.127	19.7064	18.5939	26.2806	19.1744	6.51592e-07	7.10617
Tb927.8.4080	Tb927.8.4080;Tb927.8.4030;Tb11.v5.0861	6;6;6	hypothetical protein, conserved	3	26.173	26.3545	26.1052	26.0667	NA	NA	NA	NA	26.173	26.3545	26.1052	26.0667	19.1902	19.1325	19.6136	18.6401	26.1748	19.1441	1.22935e-05	7.03074
Tb927.4.5110	Tb927.4.5110	16	kinetoplastid kinetochore protein 8	1	26.3901	26.2882	25.9997	26.0397	NA	NA	NA	NA	26.3901	26.2882	25.9997	26.0397	19.1675	19.1256	19.668	18.7417	26.1794	19.1757	1.90245e-06	7.00374
Tb927.6.890	Tb927.6.890	34	hypothetical protein, conserved	1	26.0962	25.9535	25.9945	25.9245	NA	NA	NA	NA	26.0962	25.9535	25.9945	25.9245	19.2215	19.0274	19.5337	18.6364	25.9922	19.1048	2.50501e-05	6.88741
Tb927.7.5590	Tb927.7.5590	37	Domain of unknown function (DUF3883), putative	1	25.9746	26.0224	25.9349	26.0752	NA	NA	NA	NA	25.9746	26.0224	25.9349	26.0752	19.0653	19.1647	19.7004	18.6523	26.0018	19.1456	5.21429e-05	6.85615
Tb927.3.4620	Tb927.3.4620	30	AAA domain containing protein, putative	1	26.0851	25.9963	25.9551	25.841	NA	NA	NA	NA	26.0851	25.9963	25.9551	25.841	19.2805	19.0261	19.6875	18.5593	25.9694	19.1383	5.0038e-05	6.83105
Tb927.8.3980	Tb927.8.3980	15	hypothetical protein, conserved	1	25.8899	25.8954	25.8447	25.8767	NA	NA	NA	NA	25.8899	25.8954	25.8447	25.8767	19.1214	19.1757	19.576	18.6304	25.8767	19.1259	4.9505e-05	6.75078
Tb927.1.1120	Tb927.1.1120	11	ribosomal RNA-processing protein 8, putative	1	25.0826	26.3619	26.0834	26.2561	NA	NA	NA	NA	25.0826	26.3619	26.0834	26.2561	19.2418	19.184	19.7529	18.793	25.946	19.2429	4.89351e-06	6.70306
Tb927.8.1150	Tb927.8.1150	13	kinetoplastid kinetochore protein 9	1	25.8777	26.1193	25.8161	25.6549	NA	NA	NA	NA	25.8777	26.1193	25.8161	25.6549	19.1191	19.2533	19.7249	18.6061	25.867	19.1759	1.09789e-05	6.69114
Tb927.4.3510	Tb927.4.3510;Tb927.4.3490	6;6	DNA-directed RNA polymerase subunit, putative	2	25.3224	25.9131	25.9462	25.9573	NA	NA	NA	NA	25.3224	25.9131	25.9462	25.9573	19.0885	19.1074	19.5939	18.6924	25.7847	19.1206	2.11077e-07	6.66418
Tb927.2.4990	Tb927.2.4990	12	hypothetical protein, conserved	1	26.0739	25.7037	25.8469	25.5708	NA	NA	NA	NA	26.0739	25.7037	25.8469	25.5708	19.2198	19.0792	19.6553	18.627	25.7988	19.1453	3.54979e-06	6.65346
Tb927.11.12750	Tb927.11.12750;Tb11.v5.0291	9;9	cleavage and polyadenylation specificity factor 30 kDa subunit	2	25.8057	25.7813	25.9604	25.6906	NA	NA	NA	NA	25.8057	25.7813	25.9604	25.6906	19.2097	18.9998	19.7838	18.716	25.8095	19.1773	3.92294e-05	6.6322
Tb927.5.3190	Tb927.5.3190	8	hypothetical protein, conserved	1	25.976	26.0178	25.4858	25.5815	NA	NA	NA	NA	25.976	26.0178	25.4858	25.5815	19.2495	19.1047	19.6321	18.6197	25.7653	19.1515	1.07095e-06	6.6138
Tb927.7.5310	Tb927.7.5310	15	YEATS family, putative	1	25.7889	25.7486	25.6425	25.6548	NA	NA	NA	NA	25.7889	25.7486	25.6425	25.6548	19.1893	18.9749	19.6157	18.6878	25.7087	19.1169	3.59327e-05	6.5918
Tb927.9.4000	Tb927.9.4000;Tb927.9.3930	10;8	hypothetical protein, conserved	2	25.9757	25.5583	25.6372	25.6814	NA	NA	NA	NA	25.9757	25.5583	25.6372	25.6814	19.2892	19.1403	19.5539	18.5406	25.7132	19.131	8.38824e-06	6.58215
Tb927.10.11170	Tb927.10.11170	30	hypothetical protein, conserved	1	26.035	25.5235	25.802	25.5312	NA	NA	NA	NA	26.035	25.5235	25.802	25.5312	19.1512	19.2661	19.556	18.703	25.7229	19.1691	3.45437e-07	6.55385
Tb927.2.4510	Tb927.2.4510	15	cdc2-related kinase 9	1	25.693	25.6564	25.6358	25.8613	NA	NA	NA	NA	25.693	25.6564	25.6358	25.8613	19.2999	18.9911	19.651	18.7656	25.7116	19.1769	2.10797e-05	6.53477
Tb927.4.4110	Tb927.4.4110	14	hypothetical protein, conserved	1	26.005	25.7098	25.7201	25.5638	NA	NA	NA	NA	26.005	25.7098	25.7201	25.5638	19.2714	19.2593	19.7729	18.6006	25.7497	19.226	1.92818e-05	6.52364
Tb927.10.6410	Tb927.10.6410	19	DNA mismatch repair protein MSH6, putative	1	25.9377	25.4902	25.5689	25.5117	NA	NA	NA	NA	25.9377	25.4902	25.5689	25.5117	19.0643	19.2151	19.7284	18.6613	25.6271	19.1673	6.45691e-06	6.45982
Tb927.3.2330	Tb927.3.2330	14	kinetoplastid kinetochore protein 17	1	25.9121	25.7734	25.3868	25.5768	NA	NA	NA	NA	25.9121	25.7734	25.3868	25.5768	19.312	19.074	19.758	18.6722	25.6623	19.204	5.61899e-06	6.45824
Tb927.9.3480	Tb927.9.3480	15	U5Cwc21 small nuclear ribonucleoprotein	1	25.793	25.7073	25.6055	25.5382	NA	NA	NA	NA	25.793	25.7073	25.6055	25.5382	19.3827	19.1442	19.7097	18.6112	25.661	19.212	4.82052e-05	6.44903
Tb927.10.12850	Tb927.10.12850	13	ttaggg binding factor	1	27.4432	26.3636	26.6483	26.5001	NA	NA	24.3602	NA	27.4432	26.3636	26.6483	26.5001	19.1203	19.0653	24.3602	18.6676	26.7388	20.3034	0.0161278	6.43545
Tb927.11.3190	Tb927.11.3190	32	hypothetical protein, conserved	1	26.6942	26.6576	26.535	26.5008	NA	21.0847	NA	21.0033	26.6942	26.6576	26.535	26.5008	19.0424	21.0847	19.5627	21.0033	26.5969	20.1733	0.00103186	6.42365
Tb927.11.11640	Tb927.11.11640	28	DNA replication licensing factor MCM6	1	25.6875	25.677	25.6268	25.4889	NA	NA	NA	NA	25.6875	25.677	25.6268	25.4889	19.3017	19.1695	19.7021	18.6859	25.6201	19.2148	4.08981e-05	6.40528
Tb927.1.4480	Tb927.1.4480	22	WD repeat and HMG-box DNA-binding protein, putative	1	25.6539	25.7141	25.7548	25.2182	NA	NA	NA	NA	25.6539	25.7141	25.7548	25.2182	19.324	19.0579	19.7155	18.7065	25.5852	19.201	2.29978e-06	6.38425
Tb927.11.15580	Tb927.11.15580	16	hypothetical protein, conserved	1	25.75	25.5545	25.4656	25.1879	NA	NA	NA	NA	25.75	25.5545	25.4656	25.1879	19.0978	19.1241	19.7218	18.532	25.4895	19.1189	9.9118e-06	6.37055
Tb927.7.7280	Tb927.7.7280	13	RNA-binding protein, putative	1	25.47	25.4914	25.6331	25.4784	NA	NA	NA	NA	25.47	25.4914	25.6331	25.4784	19.263	19.1862	19.5438	18.6364	25.5182	19.1573	3.30286e-05	6.36091
Tb927.9.3800	Tb927.9.3800	14	kinetoplastid kinetochore protein 18	1	25.6864	25.6588	25.3831	25.5055	NA	NA	NA	NA	25.6864	25.6588	25.3831	25.5055	19.3437	19.1841	19.639	18.6335	25.5585	19.2001	1.93078e-05	6.3584
Tb927.3.5280	Tb927.3.5280	8	spliceosome-associated protein 49, putative	1	25.6266	25.7242	25.4564	25.1357	NA	NA	NA	NA	25.6266	25.7242	25.4564	25.1357	19.2031	19.0325	19.8283	18.5797	25.4857	19.1609	1.14313e-05	6.32483
Tb927.3.1800	Tb927.3.1800	42	hypothetical protein, conserved	1	25.7171	27.564	27.4912	27.4205	21.0916	22.2012	20.9874	NA	25.7171	27.564	27.4912	27.4205	21.0916	22.2012	20.9874	18.6708	27.0482	20.7377	0.000817515	6.31047
Tb927.5.1320	Tb927.5.1320	15	Kinetochore interacting protein 2	1	25.2635	25.4123	25.3043	25.497	NA	NA	NA	NA	25.2635	25.4123	25.3043	25.497	19.0961	19.0619	19.7367	18.5477	25.3693	19.1106	7.24428e-05	6.25867
Tb927.7.4150	Tb927.7.4150	26	hypothetical protein, conserved	1	25.1596	25.6204	25.6612	25.3543	NA	NA	NA	NA	25.1596	25.6204	25.6612	25.3543	19.1899	19.1728	19.7676	18.6505	25.4489	19.1952	6.0026e-06	6.25368
Tb927.1.640	Tb927.1.640	30	BRCA2	1	25.8154	26.2838	27.1653	27.1673	NA	22.0915	21.8098	NA	25.8154	26.2838	27.1653	27.1673	19.0155	22.0915	21.8098	18.5882	26.6079	20.3763	0.00366867	6.23168
Tb927.3.4580	Tb927.3.4580	15	hypothetical protein, conserved	1	25.1754	25.6216	25.1141	25.4016	NA	NA	NA	NA	25.1754	25.6216	25.1141	25.4016	19.1212	19.1978	19.619	18.5629	25.3282	19.1252	4.34084e-06	6.20293
Tb927.5.4520	Tb927.5.4520;Tb05.5K5.160	22;22	Kinetochore interacting protein 1	2	25.6654	25.6639	25.1109	24.8559	NA	NA	NA	NA	25.6654	25.6639	25.1109	24.8559	19.051	19.1179	19.7684	18.5629	25.324	19.1251	1.77381e-06	6.19897
Tb927.11.16490	Tb927.11.16490	11	hypothetical protein, conserved	1	25.4381	25.1082	25.3516	25.4324	NA	NA	NA	NA	25.4381	25.1082	25.3516	25.4324	19.2353	19.0263	19.7774	18.6203	25.3326	19.1648	3.8541e-05	6.16774
Tb927.8.6670	Tb927.8.6670	9	hypothetical protein, conserved	1	26.1676	25.2595	25.2278	24.444	NA	NA	NA	NA	26.1676	25.2595	25.2278	24.444	19.1111	18.9724	19.7141	18.6646	25.2747	19.1155	2.4021e-05	6.15917
Tb927.5.2060	Tb927.5.2060	24	cell division control protein, putative	1	26.0715	25.7699	25.6573	25.9398	21.2142	NA	NA	NA	26.0715	25.7699	25.6573	25.9398	21.2142	19.2037	19.7656	18.6414	25.8596	19.7062	0.00126378	6.15339
Tb927.6.1580	Tb927.6.1580	11	polynucleotide kinase 3'-phosphatase, putative	1	25.79	25.2814	25.3042	25.2939	NA	NA	NA	NA	25.79	25.2814	25.3042	25.2939	19.3632	19.2027	19.7801	18.7104	25.4174	19.2641	3.8432e-06	6.15329
Tb927.11.16140	Tb927.11.16140	23	DNA replication licensing factor MCM7	1	25.265	25.3031	25.2831	25.4006	NA	NA	NA	NA	25.265	25.3031	25.2831	25.4006	19.1098	19.1884	19.6592	18.6871	25.313	19.1611	5.46504e-05	6.15186
Tb927.10.1740	Tb927.10.1740	12	hypothetical protein, conserved	1	25.3165	25.5036	25.1373	25.0587	NA	NA	NA	NA	25.3165	25.5036	25.1373	25.0587	19.3142	19.0274	19.5048	18.64	25.254	19.1216	2.52364e-06	6.13244
Tb927.4.1480	Tb927.4.1480	5	Beta-lactamase superfamily domain/DNA repair metallo-beta-lactamase, putative	1	25.1799	25.4559	25.286	25.4628	NA	NA	NA	NA	25.1799	25.4559	25.286	25.4628	19.2439	19.1176	19.7952	18.7159	25.3461	19.2182	3.2631e-05	6.12797
Tb927.11.7450	Tb927.11.7450;Tb11.v5.0600	19;15	zinc finger protein family member, putative	2	26.0751	25.8116	26.0993	26.0355	22.3205	NA	NA	NA	26.0751	25.8116	26.0993	26.0355	22.3205	18.9947	19.7514	18.6289	26.0054	19.9239	0.00512181	6.08152
Tb927.8.3350	Tb927.8.3350;Tb11.v5.0792	17;15	DNA polymerase theta (helicase domain only), putative	2	25.2354	25.2474	25.1216	25.1171	NA	NA	NA	NA	25.2354	25.2474	25.1216	25.1171	19.2492	18.9689	19.5287	18.6904	25.1803	19.1093	3.38404e-05	6.07105
Tb927.6.4330	Tb927.6.4330	10	hypothetical protein, conserved	1	25.3008	25.4516	25.167	25.2519	NA	NA	NA	NA	25.3008	25.4516	25.167	25.2519	19.31	19.2064	19.8023	18.5734	25.2928	19.223	8.16601e-05	6.06979
Tb927.11.1030	Tb927.11.1030	16	kinetoplastid kinetochore protein 7	1	25.5251	26.6647	26.2747	25.4448	22.2894	NA	NA	NA	25.5251	26.6647	26.2747	25.4448	22.2894	19.1482	19.5425	18.7395	25.9773	19.9299	0.00256833	6.04742
Tb927.11.750	Tb927.11.750	21	DNA repair protein, putative	1	24.6362	25.5432	25.5059	25.2146	NA	NA	NA	NA	24.6362	25.5432	25.5059	25.2146	19.3521	19.1791	19.6831	18.5961	25.225	19.2026	1.27345e-06	6.02238
Tb927.7.5640	Tb927.7.5640	6	G-patch domain containing protein, putative	1	25.4398	25.298	25.2019	24.8647	NA	NA	NA	NA	25.4398	25.298	25.2019	24.8647	19.2357	19.2158	19.6945	18.5961	25.2011	19.1855	5.49197e-06	6.01559
Tb927.10.11660	Tb927.10.11660	11	hypothetical protein, conserved	1	25.4385	24.7625	25.1266	25.2129	NA	NA	NA	NA	25.4385	24.7625	25.1266	25.2129	19.1268	19.2155	19.6219	18.6996	25.1351	19.1659	6.11227e-07	5.96922
Tb927.10.7670	Tb927.10.7670	9	Protein of unknown function (DUF2962), putative	1	24.1444	25.5622	25.5968	25.3307	NA	NA	NA	NA	24.1444	25.5622	25.5968	25.3307	19.3198	19.1635	19.6033	18.7101	25.1585	19.1992	3.87682e-05	5.95937
Tb927.11.7190	Tb927.11.7190	9	hypothetical protein	1	26.8224	27.2392	26.8463	26.5053	22.695	NA	NA	22.2757	26.8224	27.2392	26.8463	26.5053	22.695	19.1205	19.5141	22.2757	26.8533	20.9013	0.00668638	5.95198
Tb927.2.2270	Tb927.2.2270	7	hypothetical protein, conserved	1	25.3194	25.0592	25.0262	25.0017	NA	NA	NA	NA	25.3194	25.0592	25.0262	25.0017	19.1771	19.2189	19.6202	18.6084	25.1016	19.1561	2.02982e-05	5.9455
Tb927.2.1170	Tb927.2.1170	20	retrotransposon hot spot protein 5 (RHS5), putative	1	26.8332	26.6992	26.8038	26.442	NA	NA	26.1599	NA	26.8332	26.6992	26.8038	26.442	19.1495	18.9476	26.1599	18.7456	26.6945	20.7507	0.0457884	5.94387
Tb927.5.3600	Tb927.5.3600	22	ATP-dependent DEAD/H RNA helicase, putative	1	25.2233	25.1311	24.8584	25.0044	NA	NA	NA	NA	25.2233	25.1311	24.8584	25.0044	19.1699	19.0878	19.6192	18.5693	25.0543	19.1116	2.0478e-05	5.94275
Tb927.8.5820	Tb927.8.5820	12	Las1-like, putative	1	25.4002	25.175	24.9665	25.004	NA	NA	NA	NA	25.4002	25.175	24.9665	25.004	19.1741	19.2477	19.5809	18.777	25.1364	19.1949	8.18027e-07	5.94152
Tb927.10.11230	Tb927.10.11230	7	Ras-induced vulval development antagonist, putative	1	25.3358	25.008	24.9188	24.799	NA	NA	NA	NA	25.3358	25.008	24.9188	24.799	19.229	18.9792	19.5169	18.6143	25.0154	19.0849	1.68673e-06	5.93053
Tb927.6.4600	Tb927.6.4600	33	pre-mRNA splicing factor ATP-dependent RNA helicase, putative	1	26.392	26.7738	26.7397	26.8863	NA	22.1137	22.9787	NA	26.392	26.7738	26.7397	26.8863	19.3504	22.1137	22.9787	18.7046	26.698	20.7868	0.0103335	5.91113
Tb927.9.6760	Tb927.9.6760	11	hypothetical protein, conserved	1	25.111	24.8858	25.1067	25.0377	NA	NA	NA	NA	25.111	24.8858	25.1067	25.0377	19.1655	19.1309	19.5717	18.7522	25.0353	19.1551	1.31327e-05	5.88026
Tb927.11.12250	Tb927.11.12250	24	DNA replication licensing factor MCM4	1	26.1953	25.1047	25.9128	25.814	22.183	NA	NA	NA	26.1953	25.1047	25.9128	25.814	22.183	19.0495	19.7059	18.6238	25.7567	19.8906	0.00340845	5.86613
Tb927.10.6020	Tb927.10.6020	7	hypothetical protein, conserved	1	26.5878	26.2922	27.1249	26.4002	NA	NA	NA	24.8849	26.5878	26.2922	27.1249	26.4002	19.3832	19.1008	19.6671	24.8849	26.6013	20.759	0.0230373	5.84224
Tb927.3.2700	Tb927.3.2700	10	hypothetical protein, conserved	1	25.4024	24.7987	24.9471	24.9391	NA	NA	NA	NA	25.4024	24.7987	24.9471	24.9391	19.3225	19.149	19.6789	18.5888	25.0218	19.1848	4.96785e-06	5.83705
Tb927.11.2000	Tb927.11.2000	12	Cupin-like domain containing protein, putative	1	25.1764	24.7757	25.048	24.9295	NA	NA	NA	NA	25.1764	24.7757	25.048	24.9295	19.3452	19.094	19.6307	18.5268	24.9824	19.1492	3.14676e-05	5.83324
Tb927.10.14360	Tb927.10.14360	11	U2 small nuclear ribonucleoprotein 40K	1	27.1973	26.7619	24.9533	26.3945	NA	21.4533	NA	21.5161	27.1973	26.7619	24.9533	26.3945	19.2408	21.4533	19.7668	21.5161	26.3268	20.4942	0.000294028	5.83253
Tb927.3.5100	Tb927.3.5100	17	tfiih basal transcription factor complex helicase xpb subunit	1	25.0173	25.1414	25.2732	24.8968	NA	NA	NA	NA	25.0173	25.1414	25.2732	24.8968	19.4121	19.2021	19.6928	18.7365	25.0822	19.2609	1.31124e-05	5.82131
Tb927.10.5280	Tb927.10.5280;Tb11.v5.0248	17;17	pre-mRNA splicing factor ATP-dependent RNA helicase, putative	2	25.2683	24.8359	24.9002	24.8032	NA	NA	NA	NA	25.2683	24.8359	24.9002	24.8032	19.171	19.0779	19.5417	18.7472	24.9519	19.1345	5.38977e-07	5.81744
Tb927.7.2770	Tb927.7.2770	10	hypothetical protein, conserved	1	25.0693	24.9875	24.8143	24.8439	NA	NA	NA	NA	25.0693	24.9875	24.8143	24.8439	19.0289	19.0952	19.6079	18.7359	24.9288	19.117	1.5769e-05	5.8118
Tb927.9.13060	Tb927.9.13060	10	btb/poz domain containing protein, putative	1	25.0113	25.0434	24.8655	24.8925	NA	NA	NA	NA	25.0113	25.0434	24.8655	24.8925	19.3504	19.0168	19.6666	18.5573	24.9532	19.1478	9.96074e-05	5.8054
Tb927.7.3570	Tb927.7.3570	14	hypothetical protein, conserved	1	25.0423	24.7834	24.9445	25.0056	NA	NA	NA	NA	25.0423	24.7834	24.9445	25.0056	19.1188	19.1508	19.6003	18.7462	24.944	19.1541	1.45576e-05	5.78991
Tb927.10.7280	Tb927.10.7280	36	pre-mRNA splicing factor ATP-dependent RNA helicase, putative	1	27.0952	26.5057	26.7447	27.1858	21.4588	22.3491	21.8256	NA	27.0952	26.5057	26.7447	27.1858	21.4588	22.3491	21.8256	18.7684	26.8829	21.1005	0.00446001	5.78235
Tb927.4.5220	Tb927.4.5220	6	hypothetical protein	1	24.7778	24.9884	24.7963	25.0395	NA	NA	NA	NA	24.7778	24.9884	24.7963	25.0395	19.1542	19.0665	19.7252	18.5534	24.9005	19.1248	6.43983e-05	5.77567
Tb927.9.13470	Tb927.9.13470	15	hypothetical protein, conserved	1	24.7962	24.9009	24.8624	25.1316	NA	NA	NA	NA	24.7962	24.9009	24.8624	25.1316	19.3049	18.9986	19.6617	18.7189	24.9228	19.171	1.97866e-05	5.75171
Tb927.4.2130	Tb927.4.2130	12	hypothetical protein, conserved	1	25.6445	26.0639	25.0734	26.2049	22.6006	NA	NA	NA	25.6445	26.0639	25.0734	26.2049	22.6006	19.0422	19.6256	18.7177	25.7467	19.9965	0.00528328	5.75016
Tb927.10.9660	Tb927.10.9660	18	hypothetical protein, conserved	1	26.9553	26.6966	26.6538	26.709	22.0461	NA	21.6015	21.3955	26.9553	26.6966	26.6538	26.709	22.0461	18.9981	21.6015	21.3955	26.7536	21.0103	0.0033421	5.74334
Tb927.11.4970	Tb927.11.4970	11	predicted WD40 repeat protein	1	25.8809	25.9721	25.2991	25.5516	NA	22.3111	NA	NA	25.8809	25.9721	25.2991	25.5516	19.1015	22.3111	19.6315	18.7167	25.6759	19.9402	0.00487965	5.73576
Tb927.11.5550	Tb927.11.5550	16	DNA polymerase theta	1	25.0138	25.171	24.8412	24.8384	NA	NA	NA	NA	25.0138	25.171	24.8412	24.8384	19.3343	19.0874	19.8465	18.6553	24.9661	19.2309	5.63593e-05	5.73521
Tb927.11.12050	Tb927.11.12050	22	hypothetical protein, conserved	1	25.4566	25.2384	26.0517	25.9318	NA	22.3057	NA	NA	25.4566	25.2384	26.0517	25.9318	19.2971	22.3057	19.549	18.6408	25.6696	19.9482	0.00441326	5.72147
Tb927.10.14190	Tb927.10.14190	12	hypothetical protein, conserved	1	25.2129	24.941	24.7651	24.6055	NA	NA	NA	NA	25.2129	24.941	24.7651	24.6055	19.0402	19.2267	19.7447	18.6401	24.8811	19.1629	6.1945e-06	5.71815
Tb927.4.2850	Tb927.4.2850	21	hypothetical protein, conserved	1	26.8288	26.9358	26.7316	26.8461	21.3265	21.7452	21.3919	20.0307	26.8288	26.9358	26.7316	26.8461	21.3265	21.7452	21.3919	20.0307	26.8356	21.1236	0.00055008	5.71202
Tb927.4.980	Tb927.4.980	12	actin, putative	1	25.1079	24.8925	24.8545	24.8354	NA	NA	NA	NA	25.1079	24.8925	24.8545	24.8354	19.2849	19.1326	19.7977	18.6541	24.9226	19.2173	6.68084e-05	5.70522
Tb927.3.5030	Tb927.3.5030	18	KU70 protein	1	24.9868	24.5129	24.924	25.0199	NA	NA	NA	NA	24.9868	24.5129	24.924	25.0199	19.3369	19.0865	19.6939	18.5835	24.8609	19.1752	1.12054e-05	5.68566
Tb927.11.5560	Tb927.11.5560	11	hypothetical protein, conserved	1	24.7441	24.9486	24.7079	24.6663	NA	NA	NA	NA	24.7441	24.9486	24.7079	24.6663	19.0367	19.1844	19.5309	18.6391	24.7667	19.0978	1.74026e-05	5.66893
Tb927.11.4510	Tb927.11.4510	20	Sister chromatid cohesion C-terminus, putative	1	25.5708	25.5522	24.6855	25.4157	21.2673	NA	NA	NA	25.5708	25.5522	24.6855	25.4157	21.2673	19.0472	19.6134	18.6667	25.306	19.6487	0.000972894	5.65738
Tb927.11.12600	Tb927.11.12600	22	ATP-dependent DNA helicase, putative	1	25.3015	24.8951	25.9096	25.7468	NA	NA	22.4244	NA	25.3015	24.8951	25.9096	25.7468	19.2346	19.0141	22.4244	18.668	25.4632	19.8353	0.00558383	5.62795
Tb927.10.2060	Tb927.10.2060	30	hypothetical protein, conserved	1	26.5863	27.7925	27.1706	27.3228	21.4939	21.9384	21.558	21.4427	26.5863	27.7925	27.1706	27.3228	21.4939	21.9384	21.558	21.4427	27.2181	21.6082	2.34183e-05	5.60985
Tb927.11.700	Tb927.11.700;Tb11.0860	9;7	hypothetical protein, conserved	2	24.9922	24.8238	24.5933	24.8868	NA	NA	NA	NA	24.9922	24.8238	24.5933	24.8868	19.2357	19.2575	19.6856	18.7013	24.824	19.22	1.31291e-05	5.60397
Tb927.5.1340	Tb927.5.1340;Tb11.v5.0884	25;15	pre-mRNA splicing factor, putative	2	26.1509	26.4321	26.4159	26.1798	NA	22.6623	22.2265	NA	26.1509	26.4321	26.4159	26.1798	19.286	22.6623	22.2265	18.629	26.2947	20.701	0.0116616	5.5937
Tb927.10.2520	Tb927.10.2520	12	PrimPol-like protein 2	1	24.8791	24.6389	24.6689	24.6628	NA	NA	NA	NA	24.8791	24.6389	24.6689	24.6628	19.3678	18.9916	19.6658	18.6509	24.7124	19.169	6.4478e-05	5.54341
Tb927.10.960	Tb927.10.960;Tb11.v5.0631	14;14	U4/U6-specific protein PRP4	2	24.8545	24.526	24.7668	24.5768	NA	NA	NA	NA	24.8545	24.526	24.7668	24.5768	19.1729	19.1574	19.6759	18.5634	24.681	19.1424	4.01415e-05	5.53864
Tb927.3.2000	Tb927.3.2000	10	RNA-binding protein, putative	1	24.9683	24.7517	24.621	24.4452	NA	NA	NA	NA	24.9683	24.7517	24.621	24.4452	19.228	19.046	19.7044	18.6642	24.6966	19.1606	8.55467e-06	5.53591
Tb927.7.3380	Tb927.7.3380	8	Ribosomal L28e protein family/Mak16 protein C-terminal region, putative	1	26.5258	27.082	26.1104	26.5499	23.1519	NA	NA	22.1393	26.5258	27.082	26.1104	26.5499	23.1519	19.2423	19.6079	22.1393	26.567	21.0353	0.00865115	5.53169
Tb927.7.4040	Tb927.7.4040	12	hypothetical protein, conserved	1	24.7587	24.6951	24.4881	24.6626	NA	NA	NA	NA	24.7587	24.6951	24.4881	24.6626	19.1619	19.04	19.5441	18.7656	24.6511	19.1279	9.97634e-06	5.52323
Tb927.6.4820	Tb927.6.4820	7	chromosomal passenger protein	1	24.785	25.1439	24.5171	24.416	NA	NA	NA	NA	24.785	25.1439	24.5171	24.416	19.2112	19.2053	19.6579	18.6962	24.7155	19.1926	9.08883e-07	5.52287
Tb927.10.8160	Tb927.10.8160	3	hypothetical protein, conserved	1	24.9945	24.8108	24.5165	24.2634	NA	NA	NA	NA	24.9945	24.8108	24.5165	24.2634	19.0528	19.1122	19.7252	18.618	24.6463	19.1271	3.00781e-06	5.51924
Tb927.8.1680	Tb927.8.1680	6	kinetoplastid kinetochore protein 12	1	24.5996	25.1812	24.2027	24.6765	NA	NA	NA	NA	24.5996	25.1812	24.2027	24.6765	19.1287	19.2519	19.6235	18.585	24.665	19.1473	1.55068e-06	5.51773
Tb927.11.9320	Tb927.11.9320	8	hypothetical protein, conserved	1	26.0725	26.1738	26.1053	25.8247	24.5817	NA	NA	NA	26.0725	26.1738	26.1053	25.8247	24.5817	19.1136	19.8006	18.6364	26.0441	20.5331	0.02742	5.51101
Tb927.8.2090	Tb927.8.2090	6	cyclophilin type peptidyl-prolyl cis-trans isomerase, putative	1	24.5719	24.8273	24.5153	24.7561	NA	NA	NA	NA	24.5719	24.8273	24.5153	24.7561	19.2398	19.111	19.6596	18.6368	24.6676	19.1618	2.86443e-05	5.50585
Tb927.7.2110	Tb927.7.2110	7	kinetoplastid kinetochore protein 11	1	24.5704	24.7858	24.3144	24.913	NA	NA	NA	NA	24.5704	24.7858	24.3144	24.913	19.2236	19.0115	19.6617	18.6801	24.6459	19.1442	2.64902e-06	5.50164
Tb927.4.5180	Tb927.4.5180	17	tousled-like kinase I	1	26.9311	26.7149	26.5025	26.5649	22.4214	23.7945	NA	NA	26.9311	26.7149	26.5025	26.5649	22.4214	23.7945	19.7666	18.7546	26.6784	21.1843	0.0176381	5.49406
Tb927.9.10920	Tb927.9.10920	32	kinetoplastid kinetochore protein 3	1	26.0118	27.3194	28.6277	27.6553	20.6646	21.9349	22.4764	22.5838	26.0118	27.3194	28.6277	27.6553	20.6646	21.9349	22.4764	22.5838	27.4035	21.9149	0.000270864	5.48861
Tb927.11.9510	Tb927.11.9510	17	nucleic acid binding protein, putative	1	26.1132	25.0759	25.3773	25.6583	22.722	NA	NA	NA	26.1132	25.0759	25.3773	25.6583	22.722	19.18	19.78	18.5921	25.5562	20.0685	0.00742427	5.48769
Tb927.10.740	Tb927.10.740;Tb11.v5.0749;Tb11.v5.0750	44;9;9	structural maintenance of chromosome 4, putative	3	27.543	27.5191	27.6126	27.9033	22.2983	21.6206	21.7738	22.9656	27.543	27.5191	27.6126	27.9033	22.2983	21.6206	21.7738	22.9656	27.6445	22.1646	0.000160424	5.47994
Tb927.9.10960	Tb927.9.10960	27	ATP-dependent DEAD/H RNA helicase, putative	1	26.5212	27.2459	27.0155	27.1651	22.2536	21.7496	22.1285	19.9085	26.5212	27.2459	27.0155	27.1651	22.2536	21.7496	22.1285	19.9085	26.9869	21.5101	0.00116837	5.47686
Tb927.5.2890	Tb927.5.2890	13	AAA domain (dynein-related subfamily)/von Willebrand factor type A domain containing protein, putative	1	24.8047	24.5925	24.6245	24.6846	NA	NA	NA	NA	24.8047	24.5925	24.6245	24.6846	19.2978	19.1196	19.7716	18.669	24.6766	19.2145	9.67233e-05	5.46206
Tb927.10.3070	Tb927.10.3070	8	hypothetical protein, conserved	1	24.7802	24.8715	24.4202	24.4301	NA	NA	NA	NA	24.7802	24.8715	24.4202	24.4301	19.2141	19.2322	19.5536	18.7451	24.6255	19.1862	6.18859e-07	5.43927
Tb927.11.5570	Tb927.11.5570	16	DNA replication licensing factor MCM5	1	24.9941	24.5073	24.6275	24.2288	NA	NA	NA	NA	24.9941	24.5073	24.6275	24.2288	19.2283	19.1087	19.6131	18.7543	24.5894	19.1761	5.344e-07	5.41331
Tb927.7.6900	Tb927.7.6900	18	double-strand-break repair protein rad21 homolog, putative	1	26.4133	26.8862	26.7389	26.9063	NA	NA	23.4914	23.7875	26.4133	26.8862	26.7389	26.9063	19.0242	19.0175	23.4914	23.7875	26.7362	21.3301	0.0266255	5.40607
Tb927.10.9160	Tb927.10.9160	9	Cyclin 12, L-type	1	24.138	24.405	25.0541	24.5136	NA	NA	NA	NA	24.138	24.405	25.0541	24.5136	19.122	19.0408	19.5959	18.7316	24.5277	19.1226	9.04994e-07	5.40509
Tb927.11.7860	Tb927.11.7860	27	DNA replication licensing factor MCM2	1	26.0119	26.1501	25.9188	24.3812	NA	NA	21.409	21.032	26.0119	26.1501	25.9188	24.3812	19.2294	19.1914	21.409	21.032	25.6155	20.2155	0.000462787	5.40004
Tb927.1.3400	Tb927.1.3400	6	hypothetical protein, conserved	1	24.7952	24.5037	24.4863	24.5677	NA	NA	NA	NA	24.7952	24.5037	24.4863	24.5677	19.1995	19.2227	19.6386	18.7007	24.5882	19.1904	1.86852e-05	5.39781
Tb927.11.5430	Tb927.11.5430	17	DNA repair and recombination protein RAD54, putative	1	24.6178	24.5528	24.5452	24.3383	NA	NA	NA	NA	24.6178	24.5528	24.5452	24.3383	19.2542	19.0396	19.5624	18.6526	24.5135	19.1272	2.81557e-05	5.38632
Tb927.10.15740	Tb927.10.15740	15	hypothetical protein, conserved	1	26.5448	27.0718	25.8447	26.8965	NA	22.747	NA	23.2053	26.5448	27.0718	25.8447	26.8965	19.1937	22.747	19.6904	23.2053	26.5895	21.2091	0.0108582	5.38036
Tb927.7.5460	Tb927.7.5460	10	exosome-associated protein 3	1	25.0526	25.3733	25.6989	25.4765	NA	NA	NA	22.2266	25.0526	25.3733	25.6989	25.4765	19.1731	19.0307	19.6642	22.2266	25.4003	20.0236	0.00468658	5.37671
Tb927.11.2880	Tb927.11.2880	13	kinesin, putative	1	24.6534	25.0519	24.2686	24.3696	NA	NA	NA	NA	24.6534	25.0519	24.2686	24.3696	19.2991	19.1132	19.7414	18.7429	24.5859	19.2242	1.44606e-06	5.3617
Tb927.11.15460	Tb927.11.15460	28	ATP-dependent DEAD/H RNA helicase, putative	1	24.5173	27.968	27.0538	27.4633	22.092	NA	22.4398	21.9027	24.5173	27.968	27.0538	27.4633	22.092	19.1514	22.4398	21.9027	26.7506	21.3965	0.00253386	5.35411
Tb927.11.11530	Tb927.11.11530	8	histone acetyltransferase, putative	1	24.4744	24.8542	24.5145	24.4743	NA	NA	NA	NA	24.4744	24.8542	24.5145	24.4743	19.2641	19.1495	19.8302	18.6919	24.5794	19.2339	3.48401e-05	5.34543
Tb927.3.3250	Tb927.3.3250	11	hypothetical protein, conserved	1	24.8015	24.4578	24.5684	24.2037	NA	NA	NA	NA	24.8015	24.4578	24.5684	24.2037	19.383	19.0605	19.5988	18.6262	24.5079	19.1671	5.05627e-06	5.34076
Tb927.7.4170	Tb927.7.4170	2	fatty acid elongase, putative	1	24.6655	24.5264	24.7393	24.1351	NA	NA	NA	NA	24.6655	24.5264	24.7393	24.1351	19.3089	19.218	19.52	18.6891	24.5166	19.184	7.22994e-07	5.3326
Tb927.11.1080	Tb927.11.1080	15	hypothetical protein, conserved	1	26.3132	26.4331	26.0919	25.9419	22.1344	22.8924	NA	NA	26.3132	26.4331	26.0919	25.9419	22.1344	22.8924	19.8398	18.5983	26.195	20.8662	0.0122229	5.3288
Tb927.9.8550	Tb927.9.8550	6	Domain of unknown function (DUF947), putative	1	24.0865	24.7009	24.6902	24.327	NA	NA	NA	NA	24.0865	24.7009	24.6902	24.327	19.1283	19.0432	19.6477	18.6888	24.4512	19.127	1.40418e-06	5.32417
Tb927.10.6700	Tb927.10.6700;Tb11.v5.0902	12;10	Kinetochore interacting protein 3	2	24.4173	24.4808	24.5683	24.3062	NA	NA	NA	NA	24.4173	24.4808	24.5683	24.3062	19.2199	19.0637	19.6238	18.5724	24.4431	19.1199	6.95598e-05	5.32319
Tb927.11.9950	Tb927.11.9950	13	hypothetical protein, conserved	1	24.6501	24.5948	24.1955	24.494	NA	NA	NA	NA	24.6501	24.5948	24.1955	24.494	19.2039	19.1145	19.5722	18.7613	24.4836	19.163	1.36192e-06	5.32065
Tb927.5.3050	Tb927.5.3050	19	poly(ADP-ribose) polymerase, putative	1	23.4744	25.0278	26.3959	26.0464	22.0372	NA	NA	NA	23.4744	25.0278	26.3959	26.0464	22.0372	19.2165	19.7064	18.7247	25.2361	19.9212	0.00172256	5.31493
Tb927.10.2000	Tb927.10.2000	8	actin-like protein, putative	1	24.8924	24.3282	24.5781	24.115	NA	NA	NA	NA	24.8924	24.3282	24.5781	24.115	19.125	19.0948	19.7103	18.7275	24.4784	19.1644	1.37917e-06	5.31404
Tb927.11.17020	Tb927.11.17020	15	hypothetical protein, conserved	1	24.2844	24.3916	24.5819	24.5684	NA	NA	NA	NA	24.2844	24.3916	24.5819	24.5684	19.2728	19.0677	19.6696	18.6011	24.4566	19.1528	4.89963e-05	5.30376
Tb927.10.7030	Tb927.10.7030	6	hypothetical protein, conserved	1	24.5525	24.4501	24.5048	24.476	NA	NA	NA	NA	24.5525	24.4501	24.5048	24.476	19.2806	19.1049	19.7178	18.6988	24.4959	19.2005	0.000121582	5.29534
Tb927.5.2400	Tb927.5.2400	12	Peptidase C19, ubiquitin carboxyl-terminal hydrolase, putative	1	24.6384	24.2994	24.434	24.434	NA	NA	NA	NA	24.6384	24.2994	24.434	24.434	19.2404	19.1726	19.6557	18.6251	24.4514	19.1735	3.98021e-05	5.27799
Tb927.11.8210	Tb927.11.8210;Tb11.v5.0573;Tb11.v5.0572	58;14;9	RAD50 DNA repair-like protein	3	28.9464	28.69	28.6614	28.7933	23.6973	23.4335	23.385	23.5368	28.9464	28.69	28.6614	28.7933	23.6973	23.4335	23.385	23.5368	28.7728	23.5132	2.43591e-09	5.25963
Tb927.11.9430	Tb927.11.9430	4	TFIIH basal transcription factor subunit	1	24.7158	24.2376	24.4899	23.9022	NA	NA	NA	NA	24.7158	24.2376	24.4899	23.9022	19.1179	19.0555	19.6197	18.5782	24.3364	19.0928	1.96077e-06	5.24354
Tb927.9.6940	Tb927.9.6940	9	DNA topoisomerase type IB small subunit	1	25.4715	26.3217	26.7331	26.447	NA	23.385	23.0257	NA	25.4715	26.3217	26.7331	26.447	19.1412	23.385	23.0257	18.5454	26.2433	21.0243	0.0233088	5.21899
Tb927.11.14150	Tb927.11.14150	7	pre-mRNA splicing factor, putative	1	24.4004	24.4306	24.4189	24.2775	NA	NA	NA	NA	24.4004	24.4306	24.4189	24.2775	19.3094	19.0361	19.5676	18.7561	24.3818	19.1673	4.83288e-05	5.21456
Tb927.11.8190	Tb927.11.8190	11	DNA repair protein RAD51	1	27.1319	26.8167	26.753	26.9242	NA	24.8501	NA	23.0446	27.1319	26.8167	26.753	26.9242	19.3432	24.8501	19.5407	23.0446	26.9065	21.6946	0.0306027	5.21182
Tb927.5.1870	Tb927.5.1870	11	metalloprotease, putative	1	24.6599	24.7675	23.9835	24.2686	NA	NA	NA	NA	24.6599	24.7675	23.9835	24.2686	19.24	19.2457	19.7247	18.6312	24.4199	19.2104	2.76522e-06	5.20948
Tb927.8.1930	Tb927.8.1930	4	Isy1-like splicing family, putative	1	24.1195	24.5033	24.5923	24.2938	NA	NA	NA	NA	24.1195	24.5033	24.5923	24.2938	19.2834	19.0969	19.7493	18.568	24.3772	19.1744	3.37905e-05	5.20285
Tb927.9.7820	Tb927.9.7820	8	hypothetical protein, conserved	1	24.359	24.4596	24.2555	24.4367	NA	NA	NA	NA	24.359	24.4596	24.2555	24.4367	19.3471	19.0235	19.6209	18.7473	24.3777	19.1847	5.1647e-05	5.19303
Tb927.5.3910	Tb927.5.3910	8	small nuclear RNA-activating protein	1	24.2243	24.5422	24.402	23.9526	NA	NA	NA	NA	24.2243	24.5422	24.402	23.9526	19.1176	18.9991	19.6407	18.6452	24.2803	19.1006	4.18353e-06	5.17962
Tb927.7.1440	Tb927.7.1440	8	non-canonical poly (A) polymerase	1	24.231	24.6481	24.327	24.1717	NA	NA	NA	NA	24.231	24.6481	24.327	24.1717	19.3759	19.0008	19.6103	18.7128	24.3445	19.1749	6.59346e-06	5.16952
Tb927.11.8370	Tb927.11.8370	13	hypothetical protein, conserved	1	24.4612	24.3733	24.3123	23.9849	NA	NA	NA	NA	24.4612	24.3733	24.3123	23.9849	19.373	18.9965	19.5285	18.6342	24.2829	19.1331	7.87754e-06	5.14988
Tb927.11.6350	Tb927.11.6350	39	AAA ATPase, putative	1	26.9533	26.6992	26.8831	26.5084	22.5563	23.2325	21.9297	NA	26.9533	26.6992	26.8831	26.5084	22.5563	23.2325	21.9297	18.7286	26.761	21.6118	0.013602	5.14924
Tb927.9.14030	Tb927.9.14030	10	hypothetical protein, conserved	1	24.322	24.2668	24.0731	24.4158	NA	NA	NA	NA	24.322	24.2668	24.0731	24.4158	19.238	19.0099	19.5755	18.6928	24.2694	19.129	1.73424e-05	5.14039
Tb927.10.4200	Tb927.10.4200	16	hypothetical protein, conserved	1	24.086	24.9312	24.3507	24.0093	NA	NA	NA	NA	24.086	24.9312	24.3507	24.0093	19.2384	19.1747	19.8019	18.6703	24.3443	19.2213	3.55831e-06	5.12298
Tb927.7.7180	Tb927.7.7180	19	leucine-rich repeat protein 1 (LRRP1), putative	1	25.6448	26.5015	26.2401	26.4963	21.729	NA	21.9264	21.7044	25.6448	26.5015	26.2401	26.4963	21.729	19.0414	21.9264	21.7044	26.2207	21.1003	0.00328967	5.12035
Tb927.3.2200	Tb927.3.2200	10	TPR repeat, putative	1	24.0432	24.4271	24.6613	24.1395	NA	NA	NA	NA	24.0432	24.4271	24.6613	24.1395	19.1001	19.174	19.7765	18.7497	24.3178	19.2001	4.05853e-06	5.1177
Tb927.11.11300	Tb927.11.11300	6	hypothetical protein, conserved	1	25.779	25.8728	25.549	25.789	NA	NA	NA	24.571	25.779	25.8728	25.549	25.789	19.1519	19.1609	19.6447	24.571	25.7475	20.6321	0.0301103	5.11534
Tb927.2.2260	Tb927.2.2260	30	phosphatidylinositol kinase related protein, putative	1	24.0343	24.2363	24.2814	24.0526	NA	NA	NA	NA	24.0343	24.2363	24.2814	24.0526	19.0727	19.0547	19.5222	18.5521	24.1511	19.0504	3.88447e-05	5.10071
Tb927.11.16330	Tb927.11.16330	15	hypothetical protein, conserved	1	24.2967	24.536	23.8836	24.1342	NA	NA	NA	NA	24.2967	24.536	23.8836	24.1342	19.105	19.1087	19.6179	18.722	24.2126	19.1384	1.25441e-06	5.07422
Tb927.10.7470	Tb927.10.7470	4	RNA-binding protein, putative	1	24.9591	25.4004	25.2421	24.9483	NA	22.8206	NA	NA	24.9591	25.4004	25.2421	24.9483	19.1612	22.8206	19.5913	18.6965	25.1375	20.0674	0.0117043	5.07008
Tb927.7.5730	Tb927.7.5730	9	hypothetical protein, conserved	1	24.3586	24.3594	24.2078	24.0179	NA	NA	NA	NA	24.3586	24.3594	24.2078	24.0179	19.2875	19.0248	19.6449	18.7064	24.2359	19.1659	2.05179e-05	5.07003
Tb927.10.11510	Tb927.10.11510	10	hypothetical protein, conserved	1	25.9337	25.5277	25.0399	25.3482	NA	23.6937	NA	NA	25.9337	25.5277	25.0399	25.3482	19.3649	23.6937	19.7788	18.7362	25.4624	20.3934	0.0186977	5.06897
Tb927.11.5200	Tb927.11.5200	4	hypothetical protein, conserved	1	24.4153	23.9895	23.8278	24.5151	NA	NA	NA	NA	24.4153	23.9895	23.8278	24.5151	19.1752	19.1639	19.6224	18.5353	24.1869	19.1242	3.80137e-06	5.06272
Tb927.11.10420	Tb927.11.10420	8	DNA-directed RNA polymerase I subunit, putative	1	25.1508	25.1618	24.3307	25.248	NA	22.3136	NA	NA	25.1508	25.1618	24.3307	25.248	19.0712	22.3136	19.603	18.6576	24.9728	19.9114	0.00657638	5.06149
Tb927.9.4300	Tb927.9.4300	11	PRP3, putative	1	24.0836	23.995	24.2922	24.3191	NA	NA	NA	NA	24.0836	23.995	24.2922	24.3191	19.0488	19.2237	19.4899	18.6825	24.1725	19.1112	6.32776e-06	5.06126
Tb927.5.970	Tb927.5.970	12	class I transcription factor A, subunit 6	1	26.8121	26.8316	26.6724	26.9074	22.3816	NA	22.2107	23.3503	26.8121	26.8316	26.6724	26.9074	22.3816	19.0679	22.2107	23.3503	26.8059	21.7526	0.0120869	5.05322
Tb927.2.4390	Tb927.2.4390	23	endo/exonuclease Mre11	1	26.6112	26.9734	26.957	26.946	23.1655	22.3149	21.3128	20.497	26.6112	26.9734	26.957	26.946	23.1655	22.3149	21.3128	20.497	26.8719	21.8225	0.00280676	5.04939
Tb927.9.13350	Tb927.9.13350	11	hypothetical protein, conserved	1	NA	25.2995	25.1022	25.3607	NA	NA	NA	NA	21.1398	25.2995	25.1022	25.3607	19.1465	19.1257	19.7306	18.7252	24.2256	19.182	0.0143756	5.04356
Tb927.10.11600	Tb927.10.11600;Tb11.v5.0856	8;3	hypothetical protein, conserved	2	24.0305	23.8794	24.7592	24.3295	NA	NA	NA	NA	24.0305	23.8794	24.7592	24.3295	19.3581	19.0974	19.5744	18.7996	24.2497	19.2074	1.37528e-06	5.04231
Tb927.11.10730	Tb927.11.10730	18	SWI/SNF-related helicase, putative	1	22.8897	25.6387	25.6127	25.6991	20.0141	19.796	19.8634	20.0107	22.8897	25.6387	25.6127	25.6991	20.0141	19.796	19.8634	20.0107	24.96	19.9211	0.00513768	5.03898
Tb927.11.12310	Tb927.11.12310	10	cdc2-related kinase 12	1	24.3354	24.198	24.1687	23.9551	NA	NA	NA	NA	24.3354	24.198	24.1687	23.9551	19.373	19.0024	19.5974	18.5386	24.1643	19.1279	6.1444e-05	5.03647
Tb927.11.3930	Tb927.11.3930	7	hypothetical protein, conserved	1	23.7394	24.3287	24.5671	24.1901	NA	NA	NA	NA	23.7394	24.3287	24.5671	24.1901	19.2915	19.1574	19.6366	18.5994	24.2063	19.1712	2.70408e-06	5.03513
Tb927.3.5170	Tb927.3.5170	7	hypothetical protein, conserved	1	24.3795	23.9252	24.0614	24.2313	NA	NA	NA	NA	24.3795	23.9252	24.0614	24.2313	19.084	19.0614	19.6804	18.6917	24.1494	19.1294	1.27754e-05	5.01999
Tb927.8.7030	Tb927.8.7030	9	hypothetical protein, conserved	1	24.4201	24.285	24.1031	23.6109	NA	NA	NA	NA	24.4201	24.285	24.1031	23.6109	19.1272	19.0506	19.6101	18.5524	24.1048	19.085	2.76524e-06	5.01972
Tb927.8.3950	Tb927.8.3950	37	hypothetical protein, conserved	1	27.6935	27.71	27.7693	27.7931	22.0963	23.0462	23.1999	22.6409	27.6935	27.71	27.7693	27.7931	22.0963	23.0462	23.1999	22.6409	27.7415	22.7458	0.000237182	4.99566
Tb927.4.3030	Tb927.4.3030	9	hypothetical protein, conserved	1	24.2168	24.2616	24.0459	24.1448	NA	NA	NA	NA	24.2168	24.2616	24.0459	24.1448	19.2176	19.0962	19.7894	18.6221	24.1672	19.1814	0.000159368	4.9859
Tb927.10.6600	Tb927.10.6600	8	hypothetical protein, conserved	1	24.0246	23.8964	24.4272	24.066	NA	NA	NA	NA	24.0246	23.8964	24.4272	24.066	19.2035	18.9855	19.6084	18.6906	24.1036	19.122	4.50883e-06	4.98155
Tb927.11.850	Tb927.11.850	10	protein kinase, putative	1	24.547	23.7482	24.1238	24.2347	NA	NA	NA	NA	24.547	23.7482	24.1238	24.2347	19.1673	19.2788	19.7068	18.6152	24.1634	19.192	4.41337e-06	4.97139
Tb927.9.9010	Tb927.9.9010	19	SAC3/GANP/Nin1/mts3/eIF-3 p25 family, putative	1	26.9488	26.8304	25.6148	26.7988	23.4316	23.0217	21.2079	NA	26.9488	26.8304	25.6148	26.7988	23.4316	23.0217	21.2079	18.6588	26.5482	21.58	0.0158346	4.96821
Tb927.11.16230	Tb927.11.16230	28	hypothetical protein, conserved	1	27.1352	27.0481	27.014	27.0222	23.93	22.5412	23.2564	NA	27.1352	27.0481	27.014	27.0222	23.93	22.5412	23.2564	18.6542	27.0549	22.0955	0.02464	4.95943
Tb927.10.5210	Tb927.10.5210;Tb11.v5.0236	9;9	TFIIH basal transcription factor subunit	2	24.5343	24.2883	23.8921	24.1267	NA	NA	NA	NA	24.5343	24.2883	23.8921	24.1267	19.3599	19.1361	19.7997	18.7101	24.2103	19.2514	9.5876e-06	4.95889
Tb927.10.4950	Tb927.10.4950	6	U2 small nuclear ribonucleoprotein 16.5K	1	24.6211	25.355	25.0885	25.398	NA	23.3395	NA	NA	24.6211	25.355	25.0885	25.398	19.2037	23.3395	19.479	18.6249	25.1157	20.1618	0.0176979	4.95392
Tb927.3.2020	Tb927.3.2020	15	kinesin, putative	1	24.4528	24.4853	23.7007	23.8316	NA	NA	NA	NA	24.4528	24.4853	23.7007	23.8316	19.2512	19.0969	19.7447	18.6102	24.1176	19.1758	4.55717e-06	4.94184
Tb927.10.9840	Tb927.10.9840	14	chaperone protein DnaJ, putative	1	27.0613	26.8602	26.7699	26.6886	24.827	24.4872	NA	NA	27.0613	26.8602	26.7699	26.6886	24.827	24.4872	19.6411	18.6934	26.845	21.9122	0.0536568	4.9328
Tb927.10.4100	Tb927.10.4100	11	hypothetical protein, conserved	1	24.7049	23.5901	24.285	23.9135	NA	NA	NA	NA	24.7049	23.5901	24.285	23.9135	19.159	19.0779	19.8055	18.7248	24.1234	19.1918	5.78458e-06	4.9316
Tb927.7.1650	Tb927.7.1650	8	hypothetical protein, conserved	1	24.5161	23.9251	23.9088	23.7441	NA	NA	NA	NA	24.5161	23.9251	23.9088	23.7441	19.1287	18.9958	19.6753	18.672	24.0235	19.1179	2.61646e-06	4.90555
Tb927.10.11100	Tb927.10.11100	15	deoxyribodipyrimidine photo-lyase, putative	1	24.6596	24.7106	25.4016	25.1734	NA	22.8843	NA	NA	24.6596	24.7106	25.4016	25.1734	19.1273	22.8843	19.543	18.7687	24.9863	20.0808	0.0123823	4.90545
Tb927.11.1390	Tb927.11.1390	15	class I transcription factor A, subunit 1	1	26.6053	27.6244	27.3438	27.4241	23.4098	21.3054	22.6607	22.0044	26.6053	27.6244	27.3438	27.4241	23.4098	21.3054	22.6607	22.0044	27.2494	22.3451	0.000386447	4.90434
Tb927.7.5090	Tb927.7.5090;Tb11.v5.0189	17;13	condensin complex subunit 2, putative	2	26.2208	26.3317	25.8818	26.1321	21.7658	NA	21.9017	22.2408	26.2208	26.3317	25.8818	26.1321	21.7658	19.0698	21.9017	22.2408	26.1416	21.2445	0.00627263	4.89709
Tb927.10.11690	Tb927.10.11690	9	YEATS family, putative	1	24.1691	24.1621	24.0299	24.1039	NA	NA	NA	NA	24.1691	24.1621	24.0299	24.1039	19.3606	19.1387	19.6684	18.7478	24.1163	19.2289	9.70512e-05	4.88739
Tb927.11.1410	Tb927.11.1410	22	class I transcription factor A, subunit 3	1	25.6011	27.5716	27.024	27.5337	23.2184	22.7137	23.5365	NA	25.6011	27.5716	27.024	27.5337	23.2184	22.7137	23.5365	18.7311	26.9326	22.0499	0.0157639	4.88268
Tb927.11.11610	Tb927.11.11610	17	Cactus-binding C-terminus of cactin protein, putative	1	25.2126	25.5161	25.5782	25.8072	NA	NA	22.1364	22.1705	25.2126	25.5161	25.5782	25.8072	19.214	19.091	22.1364	22.1705	25.5285	20.653	0.0102824	4.87555
Tb927.8.6930	Tb927.8.6930;Tb927.4.5390	9;5	serine/threonine-protein kinase NRKB, putative	2	24.1867	23.9169	24.0282	23.8342	NA	NA	NA	NA	24.1867	23.9169	24.0282	23.8342	19.086	19.0835	19.742	18.6087	23.9915	19.1301	7.71059e-05	4.86144
Tb927.10.8990	Tb927.10.8990	5	hypothetical protein, conserved	1	23.9191	24.2747	24.0346	23.6741	NA	NA	NA	NA	23.9191	24.2747	24.0346	23.6741	19.1625	19.0767	19.5239	18.7022	23.9756	19.1163	1.01909e-06	4.85927
Tb927.9.5880	Tb927.9.5880	10	pre-mRNA splicing factor, putative	1	23.9611	24.0057	24.0499	24.2304	NA	NA	NA	NA	23.9611	24.0057	24.0499	24.2304	19.3497	19.1452	19.7094	18.617	24.0618	19.2053	0.000108572	4.85646
Tb927.11.2900	Tb927.11.2900	4	HIT zinc finger, putative	1	24.2285	23.6191	24.3361	23.6611	NA	NA	NA	NA	24.2285	23.6191	24.3361	23.6611	19.2539	19.0451	19.5581	18.5894	23.9612	19.1116	2.3443e-06	4.84957
Tb927.10.3630	Tb927.10.3630	5	hypothetical protein, conserved	1	24.0411	24.0523	23.9187	23.8638	NA	NA	NA	NA	24.0411	24.0523	23.9187	23.8638	19.1405	19.1046	19.71	18.5598	23.969	19.1287	0.000163074	4.84024
Tb927.11.14110	Tb927.11.14110	8	TFIIH basal transcription factor subunit	1	24.002	24.4122	23.7186	23.9567	NA	NA	NA	NA	24.002	24.4122	23.7186	23.9567	19.348	19.0074	19.6511	18.7309	24.0223	19.1844	2.91242e-06	4.83798
Tb927.6.1070	Tb927.6.1070	8	hypothetical protein, conserved	1	23.9734	24.0457	23.9878	23.6874	NA	NA	NA	NA	23.9734	24.0457	23.9878	23.6874	19.2399	19.0163	19.5689	18.6041	23.9236	19.1073	2.91503e-05	4.81629
Tb927.3.4060	Tb927.3.4060	6	asparagine synthase, putative	1	23.49	23.9734	24.1352	24.199	NA	NA	NA	NA	23.49	23.9734	24.1352	24.199	19.189	19.166	19.56	18.631	23.9494	19.1365	1.68524e-06	4.81289
Tb927.6.3540	Tb927.6.3540	8	zinc-finger protein, conserved	1	23.8908	23.9177	24.2697	23.7541	NA	NA	NA	NA	23.8908	23.9177	24.2697	23.7541	19.2149	19.0504	19.6951	18.6737	23.9581	19.1585	1.38024e-05	4.79954
Tb927.9.15030	Tb927.9.15030	7	DNA polymerase epsilon subunit B, putative	1	NA	24.858	25.0934	24.8359	NA	NA	NA	NA	21.0864	24.858	25.0934	24.8359	19.2779	19.2059	19.6321	18.5886	23.9684	19.1761	0.0132753	4.79232
Tb927.1.3410	Tb927.1.3410	10	hypothetical protein, conserved	1	NA	25.2278	24.9694	24.5801	NA	NA	NA	NA	21.093	25.2278	24.9694	24.5801	19.2479	19.0532	19.7239	18.7064	23.9676	19.1828	0.0136444	4.78475
Tb927.11.15770	Tb927.11.15770	8	hypothetical protein, conserved	1	24.7486	24.7925	25.1952	25.2089	NA	23.0933	NA	NA	24.7486	24.7925	25.1952	25.2089	19.3672	23.0933	19.7116	18.7412	24.9863	20.2283	0.0156475	4.758
Tb927.11.14680	Tb927.11.14680	43	phosphatidylinositol 3-related kinase, putative	1	26.0308	26.3997	25.3848	25.0362	22.2373	23.2398	NA	NA	26.0308	26.3997	25.3848	25.0362	22.2373	23.2398	19.6533	18.6944	25.7129	20.9562	0.017081	4.75666
Tb927.1.560	Tb927.1.560	15	WD domain, G-beta repeat, putative	1	26.5434	26.3667	26.5498	26.4658	22.2193	21.5049	21.388	21.867	26.5434	26.3667	26.5498	26.4658	22.2193	21.5049	21.388	21.867	26.4814	21.7448	7.36604e-05	4.73662
Tb927.11.5900	Tb927.11.5900	11	hypothetical protein, conserved	1	24.5623	24.4604	25.1419	24.7386	NA	22.5442	NA	NA	24.5623	24.4604	25.1419	24.7386	19.1887	22.5442	19.6279	18.6492	24.7258	20.0025	0.0110233	4.72328
Tb927.8.6540	Tb927.8.6540	9	TFIIH basal transcription factor subunit	1	24.0876	23.6776	23.9898	23.8366	NA	NA	NA	NA	24.0876	23.6776	23.9898	23.8366	19.3856	19.0702	19.7289	18.5403	23.8979	19.1813	9.68423e-05	4.71663
Tb927.9.9600	Tb927.9.9600	12	DNA replication licensing factor MCM9, putative	1	23.9549	23.8957	24.0906	23.876	NA	NA	NA	NA	23.9549	23.8957	24.0906	23.876	19.3101	19.1327	19.7915	18.7267	23.9543	19.2402	0.000130972	4.71407
Tb927.9.10440	Tb927.9.10440	32	DNA polymerase epsilon catalytic subunit, putative	1	24.0747	25.225	25.4387	25.1757	21.4394	21.3216	NA	NA	24.0747	25.225	25.4387	25.1757	21.4394	21.3216	19.6348	18.6929	24.9785	20.2722	0.00257082	4.70636
Tb927.10.13320	Tb927.10.13320	11	DNA-directed RNA polymerase II/III subunit, putative	1	27.0311	26.7636	25.8921	26.1152	25.0331	NA	23.9976	NA	27.0311	26.7636	25.8921	26.1152	25.0331	19.2733	23.9976	18.6908	26.4505	21.7487	0.0600471	4.70183
Tb927.3.3160	Tb927.3.3160	11	poly(A) polymerase, putative	1	24.4606	24.3403	24.9883	24.9971	NA	22.6066	NA	NA	24.4606	24.3403	24.9883	24.9971	19.1741	22.6066	19.6056	18.5981	24.6965	19.9961	0.0117925	4.70046
Tb927.4.2950	Tb927.4.2950;Tb11.v5.0971	15;14	mitochondrial DNA polymerase I protein A, putative	2	23.8615	23.8083	24.2651	23.7189	NA	NA	NA	NA	23.8615	23.8083	24.2651	23.7189	19.0741	19.2794	19.7107	18.7892	23.9135	19.2133	4.78986e-06	4.70013
Tb927.11.13820	Tb927.11.13820	21	hypothetical protein, conserved	1	27.4597	27.1514	27.3547	27.2094	23.8404	23.4716	NA	23.5072	27.4597	27.1514	27.3547	27.2094	23.8404	23.4716	19.5791	23.5072	27.2938	22.5996	0.0185217	4.69421
Tb927.11.11790	Tb927.11.11790	14	R3H domain containing protein, putative	1	24.6409	24.2671	24.2033	25.1419	NA	22.1184	NA	NA	24.6409	24.2671	24.2033	25.1419	19.2923	22.1184	19.605	18.5252	24.5633	19.8852	0.00683436	4.67804
Tb927.11.2600	Tb927.11.2600	14	hypothetical protein, conserved	1	24.4637	24.8169	25.0014	24.5837	20.8239	NA	NA	20.7246	24.4637	24.8169	25.0014	24.5837	20.8239	19.07	19.5587	20.7246	24.7164	20.0443	0.000999016	4.6721
Tb927.11.4540	Tb927.11.4540	18	Nucleoporin NUP48	1	26.5552	26.8979	26.5756	26.1415	22.9986	22.9554	22.8468	NA	26.5552	26.8979	26.5756	26.1415	22.9986	22.9554	22.8468	18.7031	26.5426	21.876	0.0203961	4.66659
Tb927.1.1630	Tb927.1.1630	8	transcription elongation factor 1 homolog	1	23.7615	24.7484	24.3222	25.2104	22.1421	NA	NA	NA	23.7615	24.7484	24.3222	25.2104	22.1421	19.0728	19.6632	18.5575	24.5106	19.8589	0.00593764	4.6517
Tb927.6.1970	Tb927.6.1970	5	nuclear cap binding protein, putative	1	23.5673	23.5337	23.9345	24.248	NA	NA	NA	NA	23.5673	23.5337	23.9345	24.248	19.1855	19.0695	19.8023	18.6562	23.8209	19.1784	9.15585e-06	4.6425
Tb927.7.2130	Tb927.7.2130	6	Uncharacterized conserved protein (DUF2036), putative	1	24.4697	23.6963	23.7426	23.2627	NA	NA	NA	NA	24.4697	23.6963	23.7426	23.2627	19.1707	18.9674	19.6964	18.7814	23.7928	19.154	1.01354e-05	4.63884
Tb927.6.1920	Tb927.6.1920	14	hypothetical protein, conserved	1	26.3124	26.1477	25.6886	26.2006	NA	NA	23.7002	23.8279	26.3124	26.1477	25.6886	26.2006	19.1545	19.1604	23.7002	23.8279	26.0873	21.4608	0.0393308	4.62658
Tb927.6.2600	Tb927.6.2600	3	Protein of unknown function (DUF1077), putative	1	23.829	23.9313	22.9807	24.2912	NA	NA	NA	NA	23.829	23.9313	22.9807	24.2912	19.219	19.1421	19.5542	18.6304	23.758	19.1364	2.34279e-05	4.62163
Tb927.11.5110	Tb927.11.5110	7	hypothetical protein, conserved	1	23.6909	23.8294	23.6343	23.8645	NA	NA	NA	NA	23.6909	23.8294	23.6343	23.8645	19.0705	19.1548	19.6646	18.767	23.7548	19.1642	5.31303e-05	4.59055
Tb927.9.2910	Tb927.9.2910	2	histone acetyltransferase subunit NuA4, putative	1	23.8686	23.8217	23.1813	23.9975	NA	NA	NA	NA	23.8686	23.8217	23.1813	23.9975	19.1394	19.1912	19.5114	18.6658	23.7173	19.1269	1.81464e-06	4.59036
Tb927.1.4250	Tb927.1.4250	10	hypothetical protein, conserved	1	23.6923	23.6066	23.7148	24.2048	NA	NA	NA	NA	23.6923	23.6066	23.7148	24.2048	19.2531	19.1579	19.8443	18.6205	23.8046	19.219	3.13469e-05	4.58568
Tb927.8.4760	Tb927.8.4760	5	kinetoplastid kinetochore protein 20	1	24.2671	23.7276	23.6917	23.4081	NA	NA	NA	NA	24.2671	23.7276	23.6917	23.4081	19.2692	19.013	19.7546	18.73	23.7736	19.1917	4.73835e-06	4.58192
Tb927.7.6740	Tb927.7.6740	10	ATPase family associated with various cellular activities (AAA), putative	1	23.4828	23.9684	23.6347	23.8547	NA	NA	NA	NA	23.4828	23.9684	23.6347	23.8547	19.2004	19.2031	19.5772	18.6507	23.7352	19.1578	7.23548e-06	4.57734
Tb927.6.2050	Tb927.6.2050	9	ribosome biogenesis regulatory protein (RRS1), putative	1	27.1105	28.0766	26.994	27.7575	23.1084	23.529	22.2675	22.736	27.1105	28.0766	26.994	27.7575	23.1084	23.529	22.2675	22.736	27.4846	22.9102	1.81252e-05	4.57442
Tb927.1.540	Tb927.1.540;Tb927.1.60;Tb927.4.230	31;1;1	DNA-directed RNA polymerase III, putative	3	25.804	25.8729	25.7969	25.6258	22.8417	NA	NA	23.2717	25.804	25.8729	25.7969	25.6258	22.8417	19.0318	19.7886	23.2717	25.7749	21.2335	0.0236563	4.54141
Tb927.9.13340	Tb927.9.13340	6	Nop53 (60S ribosomal biogenesis), putative	1	NA	24.1598	24.8238	24.9751	NA	NA	NA	NA	21.014	24.1598	24.8238	24.9751	19.2037	19.2403	19.7562	18.6197	23.7432	19.205	0.0134948	4.53819
Tb927.11.5270	Tb927.11.5270	21	ubiquitin carboxyl-terminal hydrolase, putative	1	23.8011	25.6167	25.7618	25.98	NA	NA	22.3975	22.3829	23.8011	25.6167	25.7618	25.98	19.1829	19.0712	22.3975	22.3829	25.2899	20.7586	0.00988841	4.5313
Tb927.3.3590	Tb927.3.3590	29	U3 small nucleolar ribonucleoprotein protein MPP10, putative	1	27.9543	27.813	27.8317	27.8928	23.4134	23.4405	23.1231	23.3918	27.9543	27.813	27.8317	27.8928	23.4134	23.4405	23.1231	23.3918	27.873	23.3422	4.5079e-07	4.53077
Tb927.5.2590	Tb927.5.2590	7	Macro domain containing protein, putative	1	23.4931	23.8486	23.4793	24.0375	NA	NA	NA	NA	23.4931	23.8486	23.4793	24.0375	19.248	19.1529	19.7156	18.6324	23.7146	19.1872	1.16324e-05	4.52742
Tb927.10.4440	Tb927.10.4440;Tb10.v4.0034	3;3	predicted SAP domain protein	2	23.3087	24.2701	24.1477	22.8621	NA	NA	NA	NA	23.3087	24.2701	24.1477	22.8621	19.1671	19.1359	19.5656	18.6145	23.6472	19.1208	0.000107783	4.52638
Tb927.6.1760	Tb927.6.1760	6	KU80 protein	1	23.6143	23.3978	24.0759	23.9723	NA	NA	NA	NA	23.6143	23.3978	24.0759	23.9723	19.3347	19.2126	19.7474	18.6738	23.7651	19.2421	7.34857e-06	4.52291
Tb927.9.15060	Tb927.9.15060	15	rRNA processing protein, putative	1	25.0619	26.204	26.9903	26.8653	NA	24.8522	24.2429	NA	25.0619	26.204	26.9903	26.8653	19.2634	24.8522	24.2429	18.6825	26.2804	21.7603	0.0638669	4.52011
Tb927.8.5980	Tb927.8.5980	11	TFIIH basal transcription factor complex helicase subunit, putative	1	NA	24.7452	24.2579	24.2973	NA	NA	NA	NA	21.2023	24.7452	24.2579	24.2973	19.3161	19.0183	19.5052	18.6271	23.6257	19.1167	0.00954562	4.50899
Tb927.9.9970	Tb927.9.9970	8	Small nuclear RNA gene activation protein (SNAP) 50	1	23.8912	23.5076	23.4344	23.4996	NA	NA	NA	NA	23.8912	23.5076	23.4344	23.4996	19.0593	19.1226	19.5714	18.6095	23.5832	19.0907	1.24664e-05	4.49253
Tb927.3.1090	Tb927.3.1090	4	U1 small nuclear ribonucleoprotein 24 kDa	1	23.68	23.4242	23.5844	23.7423	NA	NA	NA	NA	23.68	23.4242	23.5844	23.7423	19.1477	19.0073	19.671	18.6424	23.6077	19.1171	7.58705e-05	4.49063
Tb927.10.11720	Tb927.10.11720	17	CW-type Zinc Finger, putative	1	25.5603	26.0991	25.5144	26.0619	NA	22.2391	22.1542	21.7669	25.5603	26.0991	25.5144	26.0619	19.1162	22.2391	22.1542	21.7669	25.8089	21.3191	0.00751135	4.48981
Tb927.3.5270	Tb927.3.5270	6	DNA-directed RNA polymerases II subunit, putative	1	NA	24.4262	24.6921	24.5299	NA	NA	NA	NA	21.0266	24.4262	24.6921	24.5299	19.2739	19.2481	19.5767	18.6238	23.6687	19.1806	0.0124385	4.48805
Tb927.6.2820	Tb927.6.2820	4	hypothetical protein, conserved	1	23.5426	23.6881	23.6254	23.6449	NA	NA	NA	NA	23.5426	23.6881	23.6254	23.6449	19.2631	19.0599	19.5303	18.6967	23.6253	19.1375	9.07774e-05	4.48776
Tb927.10.15840	Tb927.10.15840;Tb11.v5.0428	8;6	hypothetical protein, conserved	2	23.7357	23.5173	23.8897	23.3667	NA	NA	NA	NA	23.7357	23.5173	23.8897	23.3667	19.1143	19.2046	19.7223	18.6413	23.6273	19.1706	2.29813e-05	4.45669
Tb927.3.5350	Tb927.3.5350	3	hypothetical protein, conserved	1	26.1893	26.5818	26.8358	26.1969	NA	NA	24.8271	24.746	26.1893	26.5818	26.8358	26.1969	19.2738	19.1886	24.8271	24.746	26.4509	22.0089	0.0688762	4.44206
Tb927.1.3450	Tb927.1.3450;Tb11.v5.0619	12;11	hypothetical protein, conserved	2	24.6394	24.3525	24.4031	24.574	NA	22.8028	NA	NA	24.6394	24.3525	24.4031	24.574	19.154	22.8028	19.6974	18.5809	24.4922	20.0588	0.0178944	4.43345
Tb927.7.4670	Tb927.7.4670;Tb11.v5.0152	6;6	ribosomal RNA processing protein 4	2	26.8521	26.1454	26.3707	26.0955	23.0779	NA	23.4646	22.0828	26.8521	26.1454	26.3707	26.0955	23.0779	19.1091	23.4646	22.0828	26.3659	21.9336	0.0188409	4.43234
Tb927.9.11850	Tb927.9.11850	64	structural maintenance of chromosome 1, putative	1	28.9714	28.8951	28.9105	28.9657	24.6916	24.6195	24.2653	24.4842	28.9714	28.8951	28.9105	28.9657	24.6916	24.6195	24.2653	24.4842	28.9357	24.5151	1.07184e-05	4.42053
Tb927.11.5870	Tb927.11.5870	5	hypothetical protein, conserved	1	23.1087	23.9336	23.777	23.2355	NA	NA	NA	NA	23.1087	23.9336	23.777	23.2355	19.2415	19.0373	19.62	18.5844	23.5137	19.1208	6.02174e-06	4.39288
Tb927.6.1830	Tb927.6.1830	18	Cleavage stimulation factor subunit 50, putative	1	26.8322	26.8527	26.768	27.0886	23.5606	21.1669	22.6466	22.6014	26.8322	26.8527	26.768	27.0886	23.5606	21.1669	22.6466	22.6014	26.8854	22.4939	0.00265281	4.39151
Tb927.3.2780	Tb927.3.2780	10	hypothetical protein, conserved	1	24.1737	23.3615	23.5685	23.2964	NA	NA	NA	NA	24.1737	23.3615	23.5685	23.2964	19.2617	19.0725	19.7925	18.7147	23.6	19.2104	7.2633e-06	4.38965
Tb927.7.1860	Tb927.7.1860;Tb927.7.1820	4;4	hypothetical protein, conserved	2	NA	24.3731	24.575	24.3576	NA	NA	NA	NA	20.985	24.3731	24.575	24.3576	19.1995	19.133	19.8136	18.5921	23.5727	19.1845	0.0114045	4.38812
Tb927.11.6290	Tb927.11.6290	4	HIT zinc finger, putative	1	23.8112	23.6043	23.5115	23.322	NA	NA	NA	NA	23.8112	23.6043	23.5115	23.322	19.3036	19.1168	19.6019	18.6925	23.5622	19.1787	1.14877e-05	4.38354
Tb927.1.650	Tb927.1.650	7	conserved protein, unknown function	1	24.5096	24.5244	24.9493	24.5034	NA	23.028	NA	NA	24.5096	24.5244	24.9493	24.5034	19.3509	23.028	19.8168	18.7862	24.6217	20.2455	0.018562	4.37616
Tb927.7.3640	Tb927.7.3640	9	hypothetical protein, conserved	1	NA	24.4799	24.3859	24.3674	NA	NA	NA	NA	20.963	24.4799	24.3859	24.3674	19.2404	19.1268	19.6689	18.6612	23.549	19.1743	0.0123071	4.37472
Tb927.2.4140	Tb927.2.4140	15	hypothetical protein, conserved	1	24.0393	25.4697	25.0124	25.0889	21.4707	22.3071	NA	NA	24.0393	25.4697	25.0124	25.0889	21.4707	22.3071	19.8043	18.5361	24.9026	20.5296	0.0095189	4.37301
Tb927.3.1780	Tb927.3.1780	5	U6 snRNA-associated Sm-like protein LSm8p	1	23.9787	23.5327	23.2545	23.0795	NA	NA	NA	NA	23.9787	23.5327	23.2545	23.0795	19.1967	19.006	19.5121	18.7653	23.4613	19.12	3.66207e-06	4.3413
Tb927.2.3400	Tb927.2.3400	5	hypothetical protein, conserved	1	23.6628	23.3604	23.5811	23.3198	NA	NA	NA	NA	23.6628	23.3604	23.5811	23.3198	19.0614	19.1619	19.7419	18.6665	23.481	19.1579	7.28878e-05	4.32308
Tb927.5.990	Tb927.5.990	4	hypothetical protein, conserved	1	23.1494	23.3363	23.3091	24.1334	NA	NA	NA	NA	23.1494	23.3363	23.3091	24.1334	19.2725	19.1991	19.5258	18.6473	23.4821	19.1612	7.16104e-06	4.32089
Tb927.5.1590	Tb927.5.1590	3	hypothetical protein, conserved	1	NA	24.4459	24.3548	24.1356	NA	NA	NA	NA	20.9937	24.4459	24.3548	24.1356	19.178	19.0418	19.766	18.6992	23.4825	19.1712	0.0110927	4.31125
Tb927.9.11250	Tb927.9.11250	19	predicted WD40 repeat protein	1	25.0405	26.975	26.6873	26.7372	22.8536	22.7352	NA	22.9294	25.0405	26.975	26.6873	26.7372	22.8536	22.7352	19.7083	22.9294	26.36	22.0566	0.00570377	4.30336
Tb927.8.3210	Tb927.8.3210	5	hypothetical protein, conserved	1	25.5261	25.9811	25.3399	25.9627	23.4583	NA	NA	23.4831	25.5261	25.9811	25.3399	25.9627	23.4583	19.0268	19.6399	23.4831	25.7024	21.402	0.0360212	4.30042
Tb11.v5.0489	Tb11.v5.0489;Tb927.6.5170;Tb11.0050	30;2;1	retrotransposon hot spot (RHS) protein, putative	3	26.2984	25.5568	25.6395	25.6398	NA	NA	23.8334	23.6677	26.2984	25.5568	25.6395	25.6398	19.3995	19.0617	23.8334	23.6677	25.7836	21.4906	0.0450035	4.29304
Tb927.11.15710	Tb927.11.15710	9	hypothetical protein, conserved	1	24.1004	24.5281	24.7244	24.6951	NA	23.1877	NA	NA	24.1004	24.5281	24.7244	24.6951	19.3372	23.1877	19.763	18.7016	24.512	20.2474	0.0226802	4.26463
Tb927.11.12190	Tb927.11.12190	15	FHA domain containing protein, putative	1	25.0359	24.6476	24.3048	24.414	NA	23.7997	NA	NA	25.0359	24.6476	24.3048	24.414	19.218	23.7997	19.7244	18.6937	24.6006	20.359	0.0344808	4.24161
Tb927.11.9760	Tb927.11.9760	8	hypothetical protein, conserved	1	26.2798	26.5826	26.4984	26.2016	24.0763	23.1005	22.89	NA	26.2798	26.5826	26.4984	26.2016	24.0763	23.1005	22.89	18.5308	26.3906	22.1494	0.0409014	4.24119
Tb927.11.420	Tb927.11.420	4	Fcf2 pre-rRNA processing, putative	1	23.8092	24.9887	NA	24.9581	NA	NA	NA	NA	23.8092	24.9887	19.7768	24.9581	19.2729	18.9861	19.6501	18.7215	23.3832	19.1576	0.0398249	4.22556
Tb927.10.12810	Tb927.10.12810	10	cholinephosphate cytidylyltransferase A, putative	1	24.7255	24.7289	24.4363	24.3585	NA	23.9465	NA	NA	24.7255	24.7289	24.4363	24.3585	19.1701	23.9465	19.6489	18.5963	24.5623	20.3405	0.0402588	4.22183
Tb927.9.6460	Tb927.9.6460	55	hypothetical protein, conserved	1	28.1821	27.9767	27.7804	28.1574	23.7206	24.3462	23.407	23.7464	28.1821	27.9767	27.7804	28.1574	23.7206	24.3462	23.407	23.7464	28.0241	23.8051	2.40883e-05	4.21907
Tb927.9.1340	Tb927.9.1340	33	Myosin-like protein 2	1	27.2482	27.4084	26.9879	27.1017	23.7712	22.4584	22.8706	22.8326	27.2482	27.4084	26.9879	27.1017	23.7712	22.4584	22.8706	22.8326	27.1866	22.9832	0.000248888	4.20334
Tb927.9.12900	Tb927.9.12900	18	RNA polymerase-associated protein LEO1, putative	1	27.4626	26.0798	26.0917	26.0689	25.5149	NA	NA	24.7685	27.4626	26.0798	26.0917	26.0689	25.5149	18.9872	19.6527	24.7685	26.4257	22.2308	0.0869309	4.19493
Tb927.11.5650	Tb927.11.5650	27	replication factor C, subunit 1, putative	1	27.5452	27.7872	27.69	27.8309	24.1785	23.0903	22.7132	24.1008	27.5452	27.7872	27.69	27.8309	24.1785	23.0903	22.7132	24.1008	27.7133	23.5207	0.00113471	4.19263
Tb927.11.2100	Tb927.11.2100	21	Divergent AAA domain containing protein, putative	1	26.5445	26.9207	27.2353	27.1903	22.6586	22.532	23.3189	22.6154	26.5445	26.9207	27.2353	27.1903	22.6586	22.532	23.3189	22.6154	26.9727	22.7812	2.70553e-06	4.19149
Tb927.10.8380	Tb927.10.8380	4	hypothetical protein, conserved	1	23.1639	23.3594	23.4631	23.4837	NA	NA	NA	NA	23.1639	23.3594	23.4631	23.4837	19.1723	19.0629	19.8428	18.7655	23.3675	19.2109	0.000129311	4.15665
Tb927.1.1890	Tb927.1.1890	12	Replication Factor C Subunit 1-related protein	1	NA	23.9857	24.2152	23.8685	NA	NA	NA	NA	21.0224	23.9857	24.2152	23.8685	19.103	19.0697	19.682	18.6114	23.273	19.1166	0.00876705	4.15641
Tb927.3.3540	Tb927.3.3540	17	Nucleoporin NUP53b	1	28.0913	27.9397	27.6866	28.0031	24.6327	23.9457	21.794	24.7504	28.0913	27.9397	27.6866	28.0031	24.6327	23.9457	21.794	24.7504	27.9302	23.7807	0.0084501	4.14948
Tb927.6.3160	Tb927.6.3160	28	splicing factor 3a, putative	1	27.1788	26.8741	27.0881	27.1384	23.8909	24.0606	NA	23.9134	27.1788	26.8741	27.0881	27.1384	23.8909	24.0606	19.8437	23.9134	27.0699	22.9272	0.0272145	4.14269
Tb927.3.2270	Tb927.3.2270	13	hypothetical protein, conserved	1	26.2075	25.9363	25.9994	25.8378	NA	23.1469	22.1521	22.8258	26.2075	25.9363	25.9994	25.8378	19.2877	23.1469	22.1521	22.8258	25.9953	21.8531	0.0177055	4.14215
Tb927.9.4900	Tb927.9.4900	43	condensin subunit 1, putative	1	27.3306	27.7494	27.5389	27.4277	23.5893	23.3945	23.0469	23.4707	27.3306	27.7494	27.5389	27.4277	23.5893	23.3945	23.0469	23.4707	27.5117	23.3754	2.82535e-07	4.1363
Tb927.1.4220	Tb927.1.4220	6	Ydr279p protein family (RNase H2 complex component), putative	1	24.5858	24.211	24.5204	NA	NA	NA	NA	NA	24.5858	24.211	24.5204	19.5508	19.2054	19.0113	19.5507	18.6237	23.217	19.0978	0.0418796	4.11924
Tb927.11.12070	Tb927.11.12070	4	hypothetical protein, conserved	1	23.7222	23.5971	23.0459	22.8014	NA	NA	NA	NA	23.7222	23.5971	23.0459	22.8014	19.1419	19.2276	19.6278	18.7116	23.2917	19.1772	9.13258e-06	4.11443
Tb927.11.16070	Tb927.11.16070	5	TFIIH basal transcription factor subunit	1	NA	24.0772	23.9462	23.8369	NA	NA	NA	NA	21.0707	24.0772	23.9462	23.8369	19.183	19.0846	19.6001	18.6134	23.2327	19.1203	0.00807686	4.11247
Tb927.6.3170	Tb927.6.3170	10	hypothetical protein, conserved	1	NA	24.3049	23.864	24.07	NA	NA	NA	NA	20.9614	24.3049	23.864	24.07	19.2935	19.1026	19.7373	18.6214	23.3001	19.1887	0.0102569	4.11136
Tb11.v5.0174	Tb11.v5.0174;Tb927.7.4930	11;10	ribonuclease H1, putative	2	23.7126	22.6191	23.4765	23.1775	NA	NA	NA	NA	23.7126	22.6191	23.4765	23.1775	19.0958	19.1194	19.6443	18.6815	23.2464	19.1352	1.38135e-05	4.11119
Tb927.10.3430	Tb927.10.3430	13	hypothetical protein, conserved	1	26.2444	26.0371	25.8548	25.0691	22.2411	22.3301	NA	22.4881	26.2444	26.0371	25.8548	25.0691	22.2411	22.3301	19.7813	22.4881	25.8013	21.7102	0.00439069	4.09118
Tb927.3.5070	Tb927.3.5070	17	hypothetical protein, conserved	1	26.22	25.9042	26.1236	26.2668	22.8406	NA	23.3818	22.7871	26.22	25.9042	26.1236	26.2668	22.8406	19.1621	23.3818	22.7871	26.1286	22.0429	0.0239855	4.08576
Tb927.10.2580	Tb927.10.2580	2	Nucleolar protein 12 (25kDa), putative	1	NA	23.9999	24.1834	23.7225	NA	NA	NA	NA	20.9622	23.9999	24.1834	23.7225	19.1122	19.0577	19.6501	18.7237	23.217	19.1359	0.0100532	4.08109
Tb927.10.12030	Tb927.10.12030	11	hypothetical protein, conserved	1	25.0704	26.6915	26.6625	27.0013	23.2797	22.5789	NA	23.568	25.0704	26.6915	26.6625	27.0013	23.2797	22.5789	19.7172	23.568	26.3564	22.2859	0.011868	4.07049
Tb927.11.10550	Tb927.11.10550	5	hypothetical protein, conserved	1	23.3681	23.2203	23.1183	23.0946	NA	NA	NA	NA	23.3681	23.2203	23.1183	23.0946	19.1284	19.058	19.7275	18.6432	23.2003	19.1393	0.000167033	4.06105
Tb927.11.6640	Tb927.11.6640	7	cytochrome b5, putative	1	NA	24.1191	23.8547	23.731	NA	NA	NA	NA	21.0804	24.1191	23.8547	23.731	19.2092	19.2596	19.5515	18.5434	23.1963	19.1409	0.00770679	4.05536
Tb927.2.3160	Tb927.2.3160	5	Gar1/Naf1 RNA binding region, putative	1	23.6157	23.3855	22.8728	22.9913	NA	NA	NA	NA	23.6157	23.3855	22.8728	22.9913	19.1719	19.2073	19.6261	18.6524	23.2163	19.1644	5.72031e-06	4.05189
Tb927.11.16920	Tb927.11.16920;Tb11.v5.0490	8;1	VSG exclusion protein 1	2	23.8926	23.3279	23.0076	22.6824	NA	NA	NA	NA	23.8926	23.3279	23.0076	22.6824	19.2631	19.1097	19.7153	18.6334	23.2276	19.1804	2.50321e-05	4.04722
Tb927.1.370	Tb927.1.370	9	leucine-rich repeat protein (LRRP), putative	1	23.3381	23.1396	22.8478	23.1971	NA	NA	NA	NA	23.3381	23.1396	22.8478	23.1971	19.0665	19.0688	19.6325	18.6189	23.1307	19.0967	3.19535e-05	4.03394
Tb927.7.2660	Tb927.7.2660	13	zinc finger protein family member, putative	1	NA	23.0397	24.2075	24.6569	NA	NA	NA	NA	21.0359	23.0397	24.2075	24.6569	19.2749	19.0975	19.6998	18.7649	23.235	19.2093	0.0129991	4.02572
Tb927.4.4930	Tb927.4.4930	59	hypothetical protein, conserved	1	NA	24.0016	23.7959	23.9064	NA	NA	NA	NA	21.0982	24.0016	23.7959	23.9064	19.2899	19.1003	19.6928	18.6444	23.2005	19.1819	0.00751146	4.01868
Tb927.8.1090	Tb927.8.1090	27	NPAPL	1	27.4783	27.4677	27.3786	27.3988	24.1357	23.6375	22.987	22.8982	27.4783	27.4677	27.3786	27.3988	24.1357	23.6375	22.987	22.8982	27.4308	23.4146	0.000775641	4.01621
Tb927.10.7940	Tb927.10.7940	16	methyltransferase, putative	1	26.6907	26.2167	26.6389	26.5631	24.1295	22.7554	NA	23.481	26.6907	26.2167	26.6389	26.5631	24.1295	22.7554	19.7369	23.481	26.5273	22.5257	0.0251319	4.00164
Tb927.11.15000	Tb927.11.15000	4	survival of motor neuron (SMN)-like protein	1	24.6917	25.2604	24.8858	25.1553	23.0631	NA	23.1691	NA	24.6917	25.2604	24.8858	25.1553	23.0631	19.124	23.1691	18.6558	24.9983	21.003	0.0461521	3.99533
Tb927.9.2070	Tb927.9.2070	7	hypothetical protein, conserved	1	23.4235	22.9731	23.3142	22.8098	NA	NA	NA	NA	23.4235	22.9731	23.3142	22.8098	19.1093	18.9911	19.8031	18.68	23.1302	19.1459	3.20812e-05	3.9843
Tb927.4.770	Tb927.4.770	29	ubiquitin-protein ligase, putative	1	26.9981	27.1407	26.9846	27.0165	22.9584	23.4305	22.728	23.1448	26.9981	27.1407	26.9846	27.0165	22.9584	23.4305	22.728	23.1448	27.035	23.0654	5.58428e-05	3.96955
Tb927.2.2180	Tb927.2.2180	6	ribosomal RNA processing protein 41B	1	25.753	25.4296	25.9945	25.3561	NA	24.1259	NA	23.7241	25.753	25.4296	25.9945	25.3561	19.3641	24.1259	19.4935	23.7241	25.6333	21.6769	0.0548359	3.95642
Tb927.10.880	Tb927.10.880	9	thymidine kinase	1	23.7868	23.8954	23.949	24.6576	NA	23.0265	NA	NA	23.7868	23.8954	23.949	24.6576	19.1144	23.0265	19.6743	18.712	24.0722	20.1318	0.0255696	3.94037
Tb927.9.2220	Tb927.9.2220	9	SUMO1/Ulp2, putative	1	24.0901	24.1204	24.2945	23.6269	22.7666	NA	NA	NA	24.0901	24.1204	24.2945	23.6269	22.7666	19.031	19.833	18.7779	24.033	20.1021	0.0218551	3.93085
Tb927.10.7550	Tb927.10.7550	31	hypothetical protein, conserved	1	27.9595	27.8147	27.6534	27.663	23.8986	24.219	23.839	23.4188	27.9595	27.8147	27.6534	27.663	23.8986	24.219	23.839	23.4188	27.7727	23.8439	2.03099e-05	3.9288
Tb927.11.11850	Tb927.11.11850;REV__Tb927.3.1310	44;1	splicing factor 3B subunit 1, putative	2	28.6095	28.5953	28.4681	28.4548	24.8706	24.8183	24.6316	24.1385	28.6095	28.5953	28.4681	28.4548	24.8706	24.8183	24.6316	24.1385	28.5319	24.6147	8.41687e-05	3.91719
Tb927.1.3270	Tb927.1.3270	32	hypothetical protein, conserved	1	26.5588	27.4877	27.5821	27.452	23.6261	23.5965	23.264	22.9892	26.5588	27.4877	27.5821	27.452	23.6261	23.5965	23.264	22.9892	27.2701	23.369	3.24306e-05	3.90118
Tb927.10.8140	Tb927.10.8140	8	EVE domain containing protein, putative	1	23.6993	23.931	23.9804	24.0433	22.5602	NA	NA	NA	23.6993	23.931	23.9804	24.0433	22.5602	19.1761	19.6748	18.6661	23.9135	20.0193	0.0204548	3.89419
Tb927.3.1340	Tb927.3.1340	23	Nuclear cap-binding protein subunit 66	1	25.7598	25.4795	26.6335	26.6996	22.1008	22.536	21.7884	22.5774	25.7598	25.4795	26.6335	26.6996	22.1008	22.536	21.7884	22.5774	26.1431	22.2507	0.000123764	3.89245
Tb927.10.7050	Tb927.10.7050	13	chromatin assembly factor 1 subunit B, putative	1	26.0152	26.2157	24.9956	24.6583	NA	NA	24.9682	23.0283	26.0152	26.2157	24.9956	24.6583	19.1029	19.2357	24.9682	23.0283	25.4712	21.5838	0.070884	3.88746
Tb927.11.11550	Tb927.11.11550;Tb927.11.11540	54;38	DNA topoisomerase II alpha, putative	2	28.7749	28.8879	28.8494	29.0133	25.1041	25.31	24.5493	25.0323	28.7749	28.8879	28.8494	29.0133	25.1041	25.31	24.5493	25.0323	28.8814	24.9989	5.17919e-05	3.88244
Tb927.10.6010	Tb927.10.6010;Tb11.v5.0195	45;42	STAG domain containing protein, putative	2	28.8577	28.7427	28.6833	28.6284	25.2315	25.1908	24.0972	24.8768	28.8577	28.7427	28.6833	28.6284	25.2315	25.1908	24.0972	24.8768	28.728	24.8491	0.000491942	3.87894
Tb927.9.12450	Tb927.9.12450	11	class I transcription factor A, subunit 2	1	24.0381	23.7583	24.261	24.3463	23.7216	NA	NA	NA	24.0381	23.7583	24.261	24.3463	23.7216	19.0649	19.4937	18.6143	24.1009	20.2236	0.0452842	3.87729
Tb927.8.5670	Tb927.8.5670	2	hypothetical protein, conserved	1	NA	23.725	23.2101	23.9385	NA	NA	NA	NA	21.0469	23.725	23.2101	23.9385	19.3737	19.0555	19.515	18.5309	22.9801	19.1188	0.00680818	3.86133
Tb927.5.3510	Tb927.5.3510	51	structural maintenance of chromosome 3 , putative	1	28.8836	28.598	28.7364	29.0269	24.828	24.8774	25.1121	25.0751	28.8836	28.598	28.7364	29.0269	24.828	24.8774	25.1121	25.0751	28.8112	24.9731	1.22204e-07	3.8381
Tb927.3.4450	Tb927.3.4450	6	hypothetical protein, conserved	1	NA	23.6631	23.6351	23.6077	NA	NA	NA	NA	21.0555	23.6631	23.6351	23.6077	19.0843	19.1023	19.6972	18.7523	22.9904	19.159	0.00672777	3.83132
Tb927.11.9210	Tb927.11.9210	23	NOL1/NOP2/sun family, putative	1	27.9312	27.8027	27.6932	27.8491	23.9635	24.0165	24.0027	23.9896	27.9312	27.8027	27.6932	27.8491	23.9635	24.0165	24.0027	23.9896	27.819	23.9931	1.82717e-06	3.82594
Tb927.10.7810	Tb927.10.7810	19	hypothetical protein, conserved	1	26.6338	27.7254	27.0975	27.6308	24.3339	22.3868	23.7205	23.3839	26.6338	27.7254	27.0975	27.6308	24.3339	22.3868	23.7205	23.3839	27.2719	23.4563	0.000495163	3.8156
Tb927.4.3410	Tb927.4.3410	5	selenoprotein, putative	1	23.3855	23.0877	22.7483	22.727	NA	NA	NA	NA	23.3855	23.0877	22.7483	22.727	19.2338	19.1538	19.697	18.68	22.9871	19.1912	1.20201e-05	3.79596
Tb927.9.1410	Tb927.9.1410	18	hypothetical protein, conserved	1	25.7733	25.2548	26.7553	25.912	23.0013	22.6344	NA	23.1612	25.7733	25.2548	26.7553	25.912	23.0013	22.6344	19.7249	23.1612	25.9239	22.1305	0.0128453	3.79339
Tb927.9.4530	Tb927.9.4530	7	hypothetical protein, conserved	1	23.0315	23.2072	22.9386	22.4803	NA	NA	NA	NA	23.0315	23.2072	22.9386	22.4803	19.1369	19.0796	19.5407	18.7638	22.9144	19.1303	2.6602e-06	3.78415
Tb927.10.11150	Tb927.10.11150	7	hypothetical protein, conserved	1	26.6619	26.2151	26.1037	26.2224	23.4139	24.066	24.0569	NA	26.6619	26.2151	26.1037	26.2224	23.4139	24.066	24.0569	18.5399	26.3008	22.5192	0.0654251	3.78162
Tb927.6.1470	Tb927.6.1470	5	hypothetical protein, conserved	1	24.5815	24.4276	22.9879	NA	NA	NA	NA	NA	24.5815	24.4276	22.9879	19.5792	19.1054	19.013	19.6752	18.6704	22.8941	19.116	0.0451811	3.77807
Tb927.5.3750	Tb927.5.3750	4	RNA-binding protein, putative	1	NA	23.7965	23.4558	23.493	NA	NA	NA	NA	20.9075	23.7965	23.4558	23.493	19.166	19.0493	19.6689	18.6923	22.9132	19.1441	0.00821078	3.76907
Tb927.7.5760	Tb927.7.5760	7	nuclear transport factor 2 protein, putative	1	24.8309	24.2549	25.2294	25.7918	22.9588	23.7705	NA	NA	24.8309	24.2549	25.2294	25.7918	22.9588	23.7705	19.6273	18.7532	25.0268	21.2775	0.0511441	3.74929
Tb927.6.1210	Tb927.6.1210	6	kinetoplastid kinetochore protein 6	1	22.7079	23.1376	22.5897	23.1736	NA	NA	NA	NA	22.7079	23.1376	22.5897	23.1736	19.1958	19.0832	19.7031	18.6482	22.9022	19.1576	1.9678e-05	3.74462
Tb927.11.11030	Tb927.11.11030	2	exosome-associated protein 4	1	24.9441	25.0283	24.8303	24.4948	22.9051	NA	NA	22.8516	24.9441	25.0283	24.8303	24.4948	22.9051	18.9749	19.599	22.8516	24.8244	21.0826	0.036346	3.74171
Tb927.9.3360	Tb927.9.3360	7	N-acetyltransferase, putative	1	NA	24.6593	24.9896	24.3346	NA	NA	23.2524	NA	21.0963	24.6593	24.9896	24.3346	19.1491	19.0751	23.2524	18.7101	23.7699	20.0467	0.0387383	3.72329
Tb927.10.7070	Tb927.10.7070	6	small nuclear RNA-activating protein	1	23.5519	NA	24.0771	23.7815	NA	NA	NA	NA	23.5519	20.213	24.0771	23.7815	19.2329	19.1397	19.5889	18.8009	22.9059	19.1906	0.0241668	3.71526
Tb927.9.12300	Tb927.9.12300	21	replication factor C, subunit 3, putative	1	28.8038	28.2928	28.3841	28.4818	24.1418	25.2957	24.6497	25.0175	28.8038	28.2928	28.3841	28.4818	24.1418	25.2957	24.6497	25.0175	28.4906	24.7762	0.000134649	3.71444
Tb927.8.920	Tb927.8.920	3	ubiquitin-conjugating enzyme E2, putative	1	22.8761	23.0826	22.6524	22.6963	NA	NA	NA	NA	22.8761	23.0826	22.6524	22.6963	19.0401	19.238	19.5866	18.5867	22.8268	19.1129	5.56141e-05	3.71399
Tb927.8.4120	Tb927.8.4120;Tb927.8.4070;Tb927.8.4020	4;4;4	zinc finger protein family member, putative	3	NA	23.8145	23.9849	22.8991	NA	NA	NA	NA	21.0767	23.8145	23.9849	22.8991	19.2658	19.1615	19.7358	18.7578	22.9438	19.2302	0.00832627	3.71356
Tb927.11.11660	Tb927.11.11660	8	conserved protein	1	24.6345	24.2665	23.3141	NA	NA	NA	NA	NA	24.6345	24.2665	23.3141	19.2687	19.1359	19.1989	19.6487	18.6533	22.8709	19.1592	0.055208	3.71175
Tb927.11.5170	Tb927.11.5170	4	ubiquitin activating enzyme, putative	1	22.7282	22.6159	23.0535	23.0669	NA	NA	NA	NA	22.7282	22.6159	23.0535	23.0669	19.2555	19.0424	19.668	18.6555	22.8661	19.1553	3.73643e-05	3.71081
Tb927.10.3720	Tb927.10.3720	8	hypothetical protein, conserved	1	23.8775	24.0953	23.7473	23.412	NA	23.1689	NA	NA	23.8775	24.0953	23.7473	23.412	19.0364	23.1689	19.5078	18.6493	23.783	20.0906	0.036858	3.69239
Tb927.11.13240	Tb927.11.13240	6	RNA polymerase subunit, putative	1	NA	23.42	23.2626	23.4007	NA	NA	NA	NA	21.159	23.42	23.2626	23.4007	19.1405	19.0759	19.7932	18.5389	22.8105	19.1371	0.00313383	3.6734
Tb927.8.6280	Tb927.8.6280	4	hypothetical protein, conserved	1	23.0508	23.3471	23.3331	23.6537	NA	NA	21.9191	NA	23.0508	23.3471	23.3331	23.6537	19.1846	18.9644	21.9191	18.6315	23.3461	19.6749	0.0153786	3.67123
Tb927.7.7300	Tb927.7.7300	27	ATP-dependent DEAD/H RNA helicase, putative	1	26.4137	26.4946	26.5519	26.4485	22.7149	23.1052	22.6479	22.773	26.4137	26.4946	26.5519	26.4485	22.7149	23.1052	22.6479	22.773	26.4772	22.8102	1.39075e-05	3.66694
Tb927.10.10170	Tb927.10.10170	11	pre-mRNA splicing factor 46, putative	1	25.4762	26.0435	25.4776	25.0417	22.4322	NA	22.9215	22.9045	25.4762	26.0435	25.4776	25.0417	22.4322	19.1188	22.9215	22.9045	25.5098	21.8442	0.0250136	3.66553
Tb927.8.4800	Tb927.8.4800	10	hypothetical protein, conserved	1	24.735	26.2496	26.1868	26.1652	23.9773	22.6837	23.3677	NA	24.735	26.2496	26.1868	26.1652	23.9773	22.6837	23.3677	18.6577	25.8341	22.1716	0.0500839	3.66254
Tb927.5.4270	Tb927.5.4270	27	ATP-dependent DEAD/H RNA helicase, putative	1	26.3163	28.0166	28.0009	27.7806	23.9971	24.493	23.1746	23.8787	26.3163	28.0166	28.0009	27.7806	23.9971	24.493	23.1746	23.8787	27.5286	23.8859	0.000571111	3.64278
Tb927.10.10410	Tb927.10.10410;Tb11.v5.0535	17;13	DNA replication licensing factor MCM8, putative	2	24.9526	25.4602	25.5049	25.2034	22.6355	22.2284	NA	21.8944	24.9526	25.4602	25.5049	25.2034	22.6355	22.2284	19.8084	21.8944	25.2802	21.6417	0.00877323	3.63859
Tb927.10.7400	Tb927.10.7400	5	predicted zinc finger protein	1	NA	23.1568	23.7084	22.9282	NA	NA	NA	NA	21.1596	23.1568	23.7084	22.9282	19.09	19.0835	19.6791	18.573	22.7383	19.1064	0.00371501	3.63187
Tb927.5.4320	Tb927.5.4320	6	Pre-mRNA polyadenylation factor FIP1	1	26.5638	26.3376	26.4832	26.7605	24.766	24.5059	23.6913	NA	26.5638	26.3376	26.4832	26.7605	24.766	24.5059	23.6913	18.7177	26.5363	22.9202	0.0838408	3.61612
Tb927.3.760	Tb927.3.760	12	hypothetical protein, conserved	1	26.5009	26.3424	26.1481	26.2972	23.3185	21.1093	23.3693	23.0323	26.5009	26.3424	26.1481	26.2972	23.3185	21.1093	23.3693	23.0323	26.3221	22.7074	0.00616175	3.61479
Tb927.4.3150	Tb927.4.3150	18	hypothetical protein, conserved	1	26.7854	27.9645	27.7969	27.9747	23.7542	24.5416	23.6623	24.1092	26.7854	27.9645	27.7969	27.9747	23.7542	24.5416	23.6623	24.1092	27.6304	24.0168	9.20072e-05	3.61352
Tb927.7.4160	Tb927.7.4160	2	fatty acid elongase, putative	1	25.7279	25.3405	24.7887	24.37	NA	23.6379	NA	23.233	25.7279	25.3405	24.7887	24.37	19.2484	23.6379	19.669	23.233	25.0568	21.4471	0.0479688	3.60968
Tb927.9.10840	Tb927.9.10840	5	hypothetical protein, conserved	1	NA	23.1438	23.2441	23.3336	NA	NA	NA	NA	21.1231	23.1438	23.2441	23.3336	19.0864	19.0613	19.7076	18.6561	22.7111	19.1279	0.00341278	3.58326
Tb927.11.2340	Tb927.11.2340	20	hypothetical protein, conserved	1	26.4253	27.5077	27.5495	27.3848	23.936	24.184	23.2067	23.259	26.4253	27.5077	27.5495	27.3848	23.936	24.184	23.2067	23.259	27.2168	23.6464	6.47769e-05	3.57041
Tb927.6.3580	Tb927.6.3580	8	ATP-dependent DEAD/H DNA helicase recQ, putative	1	22.7093	22.7783	22.8685	22.4985	NA	NA	NA	NA	22.7093	22.7783	22.8685	22.4985	19.2706	19.1168	19.6626	18.6135	22.7136	19.1659	0.000152222	3.54773
Tb927.10.2780	Tb927.10.2780;Tb11.v5.0608;Tb11.v5.0609	40;13;7	DNA-directed RNA polymerase III subunit C1	3	26.3224	26.9585	26.6823	26.6353	23.1191	23.3728	22.7926	23.139	26.3224	26.9585	26.6823	26.6353	23.1191	23.3728	22.7926	23.139	26.6496	23.1059	1.07748e-06	3.54373
Tb927.8.5090	Tb927.8.5090;Tb11.v5.0723	85;31	DNA-directed RNA polymerase I largest subunit	2	29.5614	29.8635	29.781	29.8353	26.2399	26.5014	25.7596	26.3769	29.5614	29.8635	29.781	29.8353	26.2399	26.5014	25.7596	26.3769	29.7603	26.2195	3.38141e-05	3.54087
Tb927.3.3150	Tb927.3.3150;Tb11.v5.0796	8;3	hypothetical protein, conserved	2	24.5128	24.3657	24.4838	25.4679	22.9242	NA	NA	22.9107	24.5128	24.3657	24.4838	25.4679	22.9242	19.1154	19.7533	22.9107	24.7076	21.1759	0.036056	3.53165
Tb927.8.3310	Tb927.8.3310;Tb11.v5.0520	8;6	Elongator-like Protein 3b	2	23.3477	NA	23.6413	23.3292	NA	NA	NA	NA	23.3477	20.2044	23.6413	23.3292	19.2757	19.13	19.5267	18.5261	22.6307	19.1146	0.0192066	3.51605
Tb927.10.14330	Tb927.10.14330	36	Utp14 protein, putative	1	26.7079	28.0321	27.8625	28.3399	24.2679	24.2748	24.0846	24.2603	26.7079	28.0321	27.8625	28.3399	24.2679	24.2748	24.0846	24.2603	27.7356	24.2219	0.00198255	3.51371
Tb927.7.4860	Tb927.7.4860;Tb11.v5.0168	5;5	kinetoplastid kinetochore protein 13	2	NA	23.6513	22.9616	23.074	NA	NA	NA	NA	20.9157	23.6513	22.9616	23.074	19.1323	19.0737	19.641	18.7262	22.6506	19.1433	0.00685444	3.50731
Tb927.11.13380	Tb927.11.13380	60	ATP-dependent helicase, putative	1	27.6414	28.0255	28.5763	28.0802	24.2471	25.4838	24.2055	24.3676	27.6414	28.0255	28.5763	28.0802	24.2471	25.4838	24.2055	24.3676	28.0809	24.576	0.00018233	3.50488
Tb927.5.3940	Tb927.5.3940	22	helicase, putative	1	26.8736	26.81	26.5578	26.3902	23.4342	23.017	22.9662	23.2133	26.8736	26.81	26.5578	26.3902	23.4342	23.017	22.9662	23.2133	26.6579	23.1577	5.04288e-07	3.50023
Tb927.8.7190	Tb927.8.7190	5	hypothetical protein	1	22.1765	22.7825	22.841	22.6945	NA	NA	NA	NA	22.1765	22.7825	22.841	22.6945	19.1244	19.1149	19.6214	18.6359	22.6236	19.1242	1.53505e-05	3.49946
Tb927.1.1710	Tb927.1.1710	42	transmembrane protein, conserved	1	27.7447	27.7412	28.1157	27.9204	24.0976	24.8607	24.0671	24.5371	27.7447	27.7412	28.1157	27.9204	24.0976	24.8607	24.0671	24.5371	27.8805	24.3906	4.93751e-05	3.48988
Tb927.4.5080	Tb927.4.5080	3	hypothetical protein, conserved	1	23.7999	24.1497	23.9335	23.1648	NA	NA	NA	23.0764	23.7999	24.1497	23.9335	23.1648	19.2723	19.1253	19.6366	23.0764	23.762	20.2776	0.0309023	3.4843
Tb927.8.7400	Tb927.8.7400;Tb11.v5.0504	74;37	RNA polymerase IIA largest subunit	2	29.6631	29.5888	29.402	29.5127	26.0196	26.5204	25.6793	26.0751	29.6631	29.5888	29.402	29.5127	26.0196	26.5204	25.6793	26.0751	29.5417	26.0736	9.14343e-05	3.46806
Tb927.10.9920	Tb927.10.9920	18	hypothetical protein, conserved	1	28.6412	28.3078	28.2675	28.2752	25.1362	25.2811	24.334	24.9286	28.6412	28.3078	28.2675	28.2752	25.1362	25.2811	24.334	24.9286	28.3729	24.92	9.53475e-05	3.45295
Tb927.8.1260	Tb927.8.1260;Tb11.v5.0562	35;28	Molybdopterin guanine dinucleotide synthesis protein B, putative	2	25.7928	27.298	27.0879	27.2652	23.7218	23.8505	22.9785	23.0883	25.7928	27.298	27.0879	27.2652	23.7218	23.8505	22.9785	23.0883	26.861	23.4098	0.000450667	3.45117
Tb927.11.6580	Tb927.11.6580;Tb11.v5.0647	5;4	hypothetical protein, conserved	2	NA	23.249	23.0628	22.9981	NA	NA	NA	NA	21.1079	23.249	23.0628	22.9981	19.2402	19.0169	19.6624	18.6976	22.6044	19.1543	0.00322732	3.45018
Tb927.7.6980	Tb927.7.6980	59	Mono-functional DNA-alkylating methyl methanesulfonate N-term/CPSF A subunit region, putative	1	29.0314	28.5856	28.733	28.6907	25.259	25.2862	25.3017	25.4052	29.0314	28.5856	28.733	28.6907	25.259	25.2862	25.3017	25.4052	28.7602	25.313	1.00524e-05	3.44717
Tb927.8.4170	Tb927.8.4170	28	RNA-binding protein, putative	1	27.8107	27.4681	27.5858	27.5098	23.7452	24.3691	24.1072	24.393	27.8107	27.4681	27.5858	27.5098	23.7452	24.3691	24.1072	24.393	27.5936	24.1536	1.47334e-05	3.43999
Tb927.10.8150	Tb927.10.8150	6	Bromodomain factor 1	1	NA	22.9573	23.4306	23.1073	NA	NA	NA	NA	20.9589	22.9573	23.4306	23.1073	19.3005	19.0949	19.6697	18.6464	22.6135	19.1779	0.00514744	3.43564
Tb927.3.3020	Tb927.3.3020	6	actin-like protein, putative	1	23.5529	23.5729	NA	23.3669	NA	NA	NA	NA	23.5529	23.5729	19.9921	23.3669	19.0998	19.1616	19.8251	18.6586	22.6212	19.1863	0.0254942	3.43492
Tb927.8.4830	Tb927.8.4830	8	u1 small nuclear ribonucleoprotein 70 kDa	1	22.7455	NA	23.7427	23.5912	NA	NA	NA	NA	22.7455	20.2842	23.7427	23.5912	19.2129	19.1305	19.7401	18.5885	22.5909	19.168	0.0191547	3.42287
Tb927.5.2050	Tb927.5.2050	7	Putative methyltransferase, putative	1	NA	22.9547	23.1001	23.2082	NA	NA	NA	NA	20.9952	22.9547	23.1001	23.2082	19.2574	19.1378	19.6428	18.5537	22.5646	19.1479	0.00374118	3.41664
Tb927.11.2760	Tb927.11.2760	9	hypothetical protein, conserved	1	24.7127	24.1444	24.3659	23.5034	22.7218	22.0082	NA	NA	24.7127	24.1444	24.3659	23.5034	22.7218	22.0082	19.7575	18.5936	24.1816	20.7703	0.0340061	3.41131
Tb927.7.6670	Tb927.7.6670;Tb11.v5.0444	61;20	hypothetical protein, conserved	2	28.1026	28.0825	28.1291	27.4994	24.5171	24.6283	24.3327	24.6989	28.1026	28.0825	28.1291	27.4994	24.5171	24.6283	24.3327	24.6989	27.9534	24.5443	1.35596e-05	3.40915
Tb927.10.1960	Tb927.10.1960	36	hypothetical protein, conserved	1	28.8335	28.6068	28.6263	28.555	25.4366	25.5029	25.1183	24.9617	28.8335	28.6068	28.6263	28.555	25.4366	25.5029	25.1183	24.9617	28.6554	25.2549	1.00653e-05	3.40051
Tb927.11.7160	Tb927.11.7160	5	cdc2-related kinase 8, putative	1	NA	23.1208	22.9325	23.135	NA	NA	NA	NA	21.0677	23.1208	22.9325	23.135	19.2927	18.9615	19.7915	18.6191	22.564	19.1662	0.00270653	3.39781
Tb927.1.1750	Tb927.1.1750	8	conserved protein, unknown function	1	23.472	23.7584	23.4922	NA	NA	NA	NA	NA	23.472	23.7584	23.4922	19.6766	19.3339	18.9743	19.7588	18.7576	22.5998	19.2061	0.0369701	3.39365
Tb927.4.2880	Tb927.4.2880	68	Nucleoporin NUP225	1	29.3205	29.1277	29.2163	28.9183	26.2194	26.1517	25.1432	25.4947	29.3205	29.1277	29.2163	28.9183	26.2194	26.1517	25.1432	25.4947	29.1457	25.7523	0.000419604	3.39342
Tb11.v5.0567	Tb11.v5.0567;Tb927.6.140	14;13	retrotransposon hot spot (RHS) protein, putative	2	25.0293	NA	25.321	NA	NA	NA	NA	NA	25.0293	20.2432	25.321	19.5229	19.1237	19.1499	19.6482	18.6565	22.5291	19.1446	0.113818	3.38455
Tb927.10.15210	Tb927.10.15210	17	nuclear cap binding complex subunit CBP30	1	26.6595	25.8076	25.7749	26.1376	22.0352	23.2195	22.6584	22.9657	26.6595	25.8076	25.7749	26.1376	22.0352	23.2195	22.6584	22.9657	26.0949	22.7197	6.50222e-05	3.37521
Tb927.9.4290	Tb927.9.4290	10	hypothetical protein, conserved	1	26.7443	26.9498	26.4188	26.5713	23.1505	23.9257	23.2594	22.8688	26.7443	26.9498	26.4188	26.5713	23.1505	23.9257	23.2594	22.8688	26.6711	23.3011	8.92943e-05	3.36998
Tb927.7.4450	Tb927.7.4450	32	hypothetical protein, conserved	1	28.3368	27.9904	28.1747	27.9344	24.8901	24.8812	24.1917	25.0206	28.3368	27.9904	28.1747	27.9344	24.8901	24.8812	24.1917	25.0206	28.1091	24.7459	4.75598e-05	3.36319
Tb927.5.1150	Tb927.5.1150	29	RNA helicase Prp43	1	28.4164	28.5055	28.2023	28.3553	25.547	24.5738	25.1003	24.81	28.4164	28.5055	28.2023	28.3553	25.547	24.5738	25.1003	24.81	28.3699	25.0078	0.000224954	3.3621
Tb927.10.10380	Tb927.10.10380	18	ATP-dependent DEAD/H RNA helicase, putative	1	24.0287	27.2796	26.6258	27.0046	22.97	23.5482	22.4587	22.5278	24.0287	27.2796	26.6258	27.0046	22.97	23.5482	22.4587	22.5278	26.2347	22.8762	0.015696	3.35851
Tb927.10.3110	Tb927.10.3110	11	DNA primase large subunit, putative	1	24.005	23.202	23.6948	23.6477	NA	NA	NA	23.0221	24.005	23.202	23.6948	23.6477	19.1943	19.2698	19.6633	23.0221	23.6373	20.2874	0.0333117	3.34998
Tb927.11.16220	Tb927.11.16220	6	hypothetical protein, conserved	1	24.9346	25.7165	NA	NA	NA	NA	NA	NA	24.9346	25.7165	20.2403	19.2224	19.067	19.2638	19.684	18.7291	22.5285	19.186	0.132959	3.34248
Tb927.5.2770	Tb927.5.2770	9	SET domain containing protein, putative	1	NA	NA	24.4631	24.4242	NA	NA	NA	NA	20.9944	20.2797	24.4631	24.4242	19.3163	19.2042	19.588	18.6854	22.5404	19.1985	0.054948	3.34188
Tb927.6.1140	Tb927.6.1140	8	dolichyl-P-Man:GDP-Man5GlcNAc2-PP-dolichyl alpha-1,2-mannosyltransferase, putative	1	23.5107	24.3151	24.1335	23.4265	NA	NA	NA	23.7299	23.5107	24.3151	24.1335	23.4265	19.411	19.1776	19.7043	23.7299	23.8465	20.5057	0.0507347	3.34077
Tb927.10.14210	Tb927.10.14210	5	TFIIH basal transcription factor subunit	1	22.5494	22.4452	22.6064	22.5931	NA	NA	NA	NA	22.5494	22.4452	22.6064	22.5931	19.4014	19.09	19.7241	18.6477	22.5485	19.2158	0.000562164	3.33272
Tb927.7.4220	Tb927.7.4220	40	WD domain, G-beta repeat/Dip2/Utp12 Family, putative	1	29.588	29.3087	29.0245	29.1713	26.2542	25.9383	25.4864	26.1185	29.588	29.3087	29.0245	29.1713	26.2542	25.9383	25.4864	26.1185	29.2731	25.9494	8.37952e-06	3.32375
Tb927.7.1090	Tb927.7.1090	12	SNF2 family N-terminal domain/Ring finger domain containing protein, putative	1	NA	24.8522	24.5498	NA	NA	NA	NA	NA	21.1273	24.8522	24.5498	19.3883	19.1856	19.1891	19.7192	18.5551	22.4794	19.1622	0.0864838	3.31718
Tb927.10.6220	Tb927.10.6220	37	5'-3' exoribonuclease D	1	28.675	28.8446	28.9382	28.9343	25.8123	25.9084	25.3015	25.14	28.675	28.8446	28.9382	28.9343	25.8123	25.9084	25.3015	25.14	28.848	25.5406	0.000145287	3.30747
Tb927.11.15180	Tb927.11.15180	8	hypothetical protein, conserved	1	NA	24.9798	24.4444	25.5161	22.5205	NA	22.5737	NA	21.0208	24.9798	24.4444	25.5161	22.5205	19.1159	22.5737	18.5526	23.9903	20.6906	0.0674484	3.29962
Tb927.6.2900	Tb927.6.2900	32	dendritic cell-derived IFNG-induced protein	1	26.1576	27.1027	27.1301	27.0703	23.3354	23.8377	23.6772	23.4298	26.1576	27.1027	27.1301	27.0703	23.3354	23.8377	23.6772	23.4298	26.8652	23.57	0.000141795	3.29513
Tb927.5.1200	Tb927.5.1200	6	exosome component CSL4	1	25.6709	25.7304	25.3145	25.3586	NA	23.4865	23.595	22.6655	25.6709	25.7304	25.3145	25.3586	19.1776	23.4865	23.595	22.6655	25.5186	22.2312	0.0499069	3.28745
Tb927.10.15950	Tb927.10.15950;Tb11.v5.0305	7;7	TATA-box-binding protein	2	24.5873	24.6521	24.1335	24.2736	22.4845	NA	NA	23.0069	24.5873	24.6521	24.1335	24.2736	22.4845	19.1828	19.8337	23.0069	24.4116	21.127	0.0394964	3.28464
Tb927.3.950	Tb927.3.950	9	2OG-Fe(II) oxygenase superfamily, putative	1	NA	22.5977	23.1	22.8329	NA	NA	NA	NA	21.063	22.5977	23.1	22.8329	19.0683	19.1166	19.6883	18.5888	22.3984	19.1155	0.0021758	3.28289
Tb927.11.14710	Tb927.11.14710;Tb11.v5.0715	4;1	rRNA processing, putative	2	NA	23.2887	22.9578	22.4705	NA	NA	NA	NA	21.1006	23.2887	22.9578	22.4705	19.0336	19.2354	19.7697	18.6522	22.4544	19.1728	0.00274827	3.28162
Tb927.11.4520	Tb927.11.4520	6	hypothetical protein, conserved	1	22.5453	22.4769	22.2666	22.4494	NA	NA	NA	NA	22.5453	22.4769	22.2666	22.4494	19.1922	19.1721	19.6309	18.6785	22.4345	19.1684	0.000190749	3.26611
Tb927.11.4980	Tb927.11.4980	27	ATP-dependent DEAD/H RNA helicase, putative	1	26.8924	28.5007	28.6126	28.4714	25.1433	24.6745	25.0696	24.526	26.8924	28.5007	28.6126	28.4714	25.1433	24.6745	25.0696	24.526	28.1193	24.8533	0.00211257	3.26592
Tb927.11.3370	Tb927.11.3370	5	hypothetical protein	1	23.804	22.9269	NA	23.2798	NA	NA	NA	NA	23.804	22.9269	19.7826	23.2798	19.1087	19.0816	19.8266	18.7199	22.4483	19.1842	0.0328257	3.26415
Tb927.7.3080	Tb927.7.3080	18	Kinetochore interacting protein 4	1	27.2443	27.7007	27.451	27.7819	24.2468	24.3713	23.9926	24.5168	27.2443	27.7007	27.451	27.7819	24.2468	24.3713	23.9926	24.5168	27.5445	24.2819	1.20167e-06	3.26261
Tb927.3.3910	Tb927.3.3910	4	RNA polymerase Rpc34 subunit, putative	1	22.4384	22.5208	22.6022	22.4861	NA	NA	NA	NA	22.4384	22.5208	22.6022	22.4861	19.3289	19.1844	19.7532	18.7397	22.5119	19.2515	0.000442415	3.26036
Tb927.4.2340	Tb927.4.2340	26	hypothetical protein, conserved	1	27.4612	27.3975	27.3353	27.3986	24.0758	24.5326	23.5959	24.3748	27.4612	27.3975	27.3353	27.3986	24.0758	24.5326	23.5959	24.3748	27.3982	24.1448	0.000475504	3.2534
Tb927.9.11110	Tb927.9.11110	93	U5 snRNA-associated splicing factor	1	28.6838	28.9091	29.0335	28.8743	25.7862	25.916	25.5213	25.267	28.6838	28.9091	29.0335	28.8743	25.7862	25.916	25.5213	25.267	28.8752	25.6226	1.60918e-05	3.25255
Tb927.1.1700	Tb927.1.1700	19	AATF protein, putative	1	27.7532	27.8239	27.8952	28.177	25.0291	24.6246	24.4789	24.5354	27.7532	27.8239	27.8952	28.177	25.0291	24.6246	24.4789	24.5354	27.9123	24.667	1.71084e-06	3.2453
Tb927.5.3230	Tb927.5.3230	65	hypothetical protein, conserved	1	29.1746	29.2905	29.0889	29.2618	26.267	26.0639	25.7538	25.7503	29.1746	29.2905	29.0889	29.2618	26.267	26.0639	25.7538	25.7503	29.204	25.9587	2.84626e-05	3.24523
Tb927.9.13280	Tb927.9.13280	19	Double RNA binding domain protein 9	1	27.2425	28.6487	28.2529	28.3947	25.256	24.4652	25.1846	24.7235	27.2425	28.6487	28.2529	28.3947	25.256	24.4652	25.1846	24.7235	28.1347	24.9073	0.00030317	3.22739
Tb927.9.15330	Tb927.9.15330	35	U3 small nucleolar RNA-associated protein 6, putative	1	29.3332	29.0208	29.1333	29.0078	25.9676	26.1632	25.5055	25.9745	29.3332	29.0208	29.1333	29.0078	25.9676	26.1632	25.5055	25.9745	29.1238	25.9027	1.11893e-05	3.22112
Tb927.1.1080	Tb927.1.1080	9	TFIIH basal transcription factor subunit, putative	1	NA	23.0909	23.0882	22.6577	NA	NA	NA	NA	21.0285	23.0909	23.0882	22.6577	19.3684	19.2352	19.6748	18.7074	22.4663	19.2465	0.00373704	3.21985
Tb927.11.13860	Tb927.11.13860	12	hypothetical protein, conserved	1	25.2166	26.4022	25.7919	26.0857	22.1858	22.4043	22.5448	23.5486	25.2166	26.4022	25.7919	26.0857	22.1858	22.4043	22.5448	23.5486	25.8741	22.6709	0.000215699	3.20321
Tb927.8.5180	Tb927.8.5180	5	U6 snRNA-associated sm-like protein Lsm2	1	23.499	23.4763	23.1839	NA	NA	NA	NA	NA	23.499	23.4763	23.1839	19.3997	19.1774	19.0692	19.7826	18.7176	22.3897	19.1867	0.0458876	3.203
Tb927.6.630	Tb927.6.630	18	hypothetical protein, conserved	1	30.6594	30.5991	30.1263	29.9948	27.2157	27.0802	27.1428	27.1503	30.6594	30.5991	30.1263	29.9948	27.2157	27.0802	27.1428	27.1503	30.3449	27.1472	0.000231083	3.1977
Tb927.8.2600	Tb927.8.2600	23	WD domain, G-beta repeat/BING4CT (NUC141) domain containing protein, putative	1	28.2909	28.6334	28.5559	28.5691	25.6609	25.1588	25.1198	25.3299	28.2909	28.6334	28.5559	28.5691	25.6609	25.1588	25.1198	25.3299	28.5123	25.3174	3.65911e-06	3.19497
Tb927.1.880	Tb927.1.880;Tb11.v5.0418	135;23	Midasin, putative	2	30.0549	29.8173	29.8491	29.4675	26.3829	26.9284	26.3239	26.8257	30.0549	29.8173	29.8491	29.4675	26.3829	26.9284	26.3239	26.8257	29.7972	26.6152	5.29909e-06	3.18198
Tb927.11.13400	Tb927.11.13400	25	Bromodomain, putative	1	28.0535	27.853	27.5427	27.6145	24.8858	24.3403	24.7773	24.3463	28.0535	27.853	27.5427	27.6145	24.8858	24.3403	24.7773	24.3463	27.7659	24.5874	3.47149e-06	3.17848
Tb927.10.7490	Tb927.10.7490	17	cullin 2, putative	1	25.2953	25.0276	25.1739	25.1354	NA	22.9379	22.7453	22.9975	25.2953	25.0276	25.1739	25.1354	19.2936	22.9379	22.7453	22.9975	25.1581	21.9936	0.038927	3.16449
Tb927.8.5040	Tb927.8.5040	15	EMG1/NEP1 methyltransferase, putative	1	27.0656	27.7077	27.5695	27.6585	24.7126	24.3711	23.7372	24.5248	27.0656	27.7077	27.5695	27.6585	24.7126	24.3711	23.7372	24.5248	27.5003	24.3364	3.9817e-05	3.16394
Tb927.7.700	Tb927.7.700	28	hypothetical protein, conserved	1	28.3064	28.7266	28.488	28.6808	25.8469	25.5866	24.7815	25.3659	28.3064	28.7266	28.488	28.6808	25.8469	25.5866	24.7815	25.3659	28.5504	25.3952	0.000200328	3.15521
Tb927.5.1080	Tb927.5.1080	10	RNA-binding protein, putative	1	24.46	25.6043	25.3997	25.1044	23.0074	NA	22.9962	22.8659	24.46	25.6043	25.3997	25.1044	23.0074	19.0805	22.9962	22.8659	25.1421	21.9875	0.0432298	3.15457
Tb927.11.11150	Tb927.11.11150	12	U5 snRNP-specific 40 kDa protein	1	27.8772	27.3729	27.1394	27.0669	24.8143	24.5784	23.5001	24.0458	27.8772	27.3729	27.1394	27.0669	24.8143	24.5784	23.5001	24.0458	27.3641	24.2346	0.000264396	3.12945
Tb927.3.5460	Tb927.3.5460	6	RNA-binding protein, putative	1	22.5985	23.2071	NA	23.2394	NA	NA	NA	NA	22.5985	23.2071	20.1935	23.2394	19.1542	19.1034	19.7506	18.7251	22.3096	19.1833	0.0184099	3.12628
Tb927.11.230	Tb927.11.230	28	cleavage and polyadenylation specificity factor subunit 2	1	27.34	27.6366	27.6942	27.9381	24.3958	24.862	24.2851	24.5677	27.34	27.6366	27.6942	27.9381	24.3958	24.862	24.2851	24.5677	27.6522	24.5277	2.04638e-06	3.12457
Tb927.8.6250	Tb927.8.6250	20	Nucleoporin NUP76	1	26.8574	26.866	26.4807	26.6588	23.6054	23.7784	23.3027	23.6986	26.8574	26.866	26.4807	26.6588	23.6054	23.7784	23.3027	23.6986	26.7157	23.5963	5.97942e-07	3.11947
Tb927.7.4960	Tb927.7.4960;Tb11.v5.0177	12;12	hypothetical protein, conserved	2	25.9236	26.1973	26.0262	26.4584	23.4314	22.8726	22.9546	22.8705	25.9236	26.1973	26.0262	26.4584	23.4314	22.8726	22.9546	22.8705	26.1513	23.0323	2.66403e-06	3.11909
Tb927.4.1340	Tb927.4.1340	28	cleavage and polyadenylation specificity factor subunit, putative	1	27.8469	27.6211	27.8257	27.953	24.8624	24.2858	24.5317	25.1091	27.8469	27.6211	27.8257	27.953	24.8624	24.2858	24.5317	25.1091	27.8116	24.6972	0.000111519	3.11441
Tb927.3.3110	Tb927.3.3110	37	Nuclear condensing complex subunits, C-term domain containing protein, putative	1	26.5719	27.6106	27.5377	27.3368	24.0254	24.4816	23.9646	24.1598	26.5719	27.6106	27.5377	27.3368	24.0254	24.4816	23.9646	24.1598	27.2642	24.1579	0.0001886	3.10639
Tb927.7.2330	Tb927.7.2330	3	Protein of unknown function (DUF1663), putative	1	NA	22.5619	22.4745	23.0986	NA	NA	NA	NA	20.9373	22.5619	22.4745	23.0986	19.2734	19.1183	19.6902	18.5702	22.2681	19.1631	0.00287152	3.10503
Tb927.8.1290	Tb927.8.1290	8	hypothetical protein, conserved	1	NA	23.0798	22.7819	22.332	NA	NA	NA	NA	20.9469	23.0798	22.7819	22.332	19.3617	19.0015	19.7334	18.6588	22.2852	19.1889	0.00314286	3.09632
Tb927.7.2300	Tb927.7.2300	41	Nucleoporin NUP132	1	29.119	29.1951	28.8949	28.7552	26.24	26.0668	25.4198	25.8536	29.119	29.1951	28.8949	28.7552	26.24	26.0668	25.4198	25.8536	28.9911	25.8951	3.19232e-05	3.096
Tb927.7.7450	Tb927.7.7450	36	GTP-binding protein, putative	1	26.5071	28.5168	28.3138	28.2989	24.9913	25.2125	24.2738	24.7751	26.5071	28.5168	28.3138	28.2989	24.9913	25.2125	24.2738	24.7751	27.9092	24.8132	0.00357336	3.09596
Tb927.10.6650	Tb927.10.6650	5	G10 protein homologue, putative	1	NA	23.1373	22.4005	22.5071	NA	NA	NA	NA	20.9171	23.1373	22.4005	22.5071	19.2212	19.0188	19.627	18.7194	22.2405	19.1466	0.00378088	3.09389
Tb927.3.1930	Tb927.3.1930	17	pre-mRNA splicing factor PRP17, putative	1	25.952	25.1677	25.4257	25.2263	23.0732	23.8028	NA	22.724	25.952	25.1677	25.4257	25.2263	23.0732	23.8028	19.8068	22.724	25.4429	22.3517	0.0361433	3.09119
Tb927.6.1120	Tb927.6.1120	7	hypothetical protein, conserved	1	22.4647	22.4724	22.2585	22.0002	NA	NA	NA	NA	22.4647	22.4724	22.2585	22.0002	19.3637	19.1929	19.731	18.5718	22.299	19.2148	0.000236732	3.08412
Tb927.8.3870	Tb927.8.3870;Tb11.v5.0681	12;6	SRP40, C-terminal domain containing protein, putative	2	28.1619	28.1563	28.1778	28.3704	25.3024	24.6024	25.1983	25.4289	28.1619	28.1563	28.1778	28.3704	25.3024	24.6024	25.1983	25.4289	28.2166	25.133	0.000214076	3.0836
Tb927.2.5230	Tb927.2.5230	8	CAMK family pseudokinase, putative	1	23.1982	23.4442	23.3667	23.2507	NA	23.4956	NA	NA	23.1982	23.4442	23.3667	23.2507	19.196	23.4956	19.6295	18.6071	23.3149	20.2321	0.0686371	3.08289
Tb927.10.5070	Tb927.10.5070;Tb11.v5.0340	6;6	ribonuclease H, putative	2	NA	24.1237	24.2372	23.7594	23.3255	NA	NA	NA	20.9731	24.1237	24.2372	23.7594	23.3255	19.0759	19.6053	18.7609	23.2734	20.1919	0.0609922	3.08144
Tb927.11.8060	Tb927.11.8060	14	SNARE associated Golgi protein, putative	1	28.0141	28.1833	27.9418	27.0771	25.0272	24.3365	24.6203	24.9187	28.0141	28.1833	27.9418	27.0771	25.0272	24.3365	24.6203	24.9187	27.8041	24.7257	0.000125674	3.07842
Tb927.10.8120	Tb927.10.8120	10	RNA ligase/AAA domain containing protein, putative	1	NA	22.928	22.7373	22.3885	NA	NA	NA	NA	21.0772	22.928	22.7373	22.3885	19.2077	19.2069	19.7684	18.6506	22.2827	19.2084	0.00172688	3.07429
Tb927.1.1370	Tb927.1.1370;Tb11.v5.0391	27;27	rRNA biogenesis protein, putative	2	29.3471	29.1247	29.2115	29.0892	26.4116	26.4623	25.5363	26.0727	29.3471	29.1247	29.2115	29.0892	26.4116	26.4623	25.5363	26.0727	29.1931	26.1207	0.000385552	3.0724
Tb927.11.13360	Tb927.11.13360	59	AAA ATPase, putative	1	29.8759	29.3373	29.3051	29.1474	26.6078	26.3272	26.1388	26.311	29.8759	29.3373	29.3051	29.1474	26.6078	26.3272	26.1388	26.311	29.4164	26.3462	1.56472e-05	3.07022
Tb927.10.8910	Tb927.10.8910	38	Nucleoporin NUP181	1	27.8088	27.8644	27.7118	27.5431	24.6644	24.8453	24.4176	24.736	27.8088	27.8644	27.7118	27.5431	24.6644	24.8453	24.4176	24.736	27.732	24.6658	3.64151e-07	3.0662
Tb927.9.2030	Tb927.9.2030	8	Orc1-like protein	1	NA	24.287	24.0946	NA	NA	NA	NA	NA	20.9926	24.287	24.0946	19.2493	19.1137	19.0649	19.651	18.5468	22.1559	19.0941	0.0861437	3.0618
Tb927.10.9330	Tb927.10.9330	10	hypothetical protein, conserved	1	NA	23.8526	23.6027	24.6502	23.3254	NA	NA	NA	21.0332	23.8526	23.6027	24.6502	23.3254	19.1614	19.7043	18.7345	23.2847	20.2314	0.0620578	3.05329
Tb927.11.1500	Tb927.11.1500;Tb927.11.1510	7;5	leucine-rich repeat protein (LRRP), putative, (fragment)	2	25.1157	24.1533	NA	NA	NA	NA	NA	NA	25.1157	24.1533	19.8079	19.6602	19.2053	19.0421	19.6766	18.6042	22.1843	19.132	0.121044	3.05221
Tb927.5.3210	Tb927.5.3210	4	small ubiquitin-related modifier	1	26.5326	26.9082	26.7005	27.2608	25.5881	NA	25.1636	25.2947	26.5326	26.9082	26.7005	27.2608	25.5881	19.1493	25.1636	25.2947	26.8505	23.7989	0.143614	3.05159
Tb927.3.1560	Tb927.3.1560	10	TRF-Interacting Factor 2	1	25.1593	25.7918	25.1488	25.1922	23.4116	NA	22.8403	23.7145	25.1593	25.7918	25.1488	25.1922	23.4116	19.1386	22.8403	23.7145	25.323	22.2762	0.062469	3.04678
Tb927.6.2000	Tb927.6.2000	16	spliceosome-associated protein, putative	1	25.9178	26.581	26.4412	26.4299	23.5133	23.3922	23.0124	23.3244	25.9178	26.581	26.4412	26.4299	23.5133	23.3922	23.0124	23.3244	26.3425	23.3106	6.15987e-06	3.03192
Tb927.10.13270	Tb927.10.13270;Tb11.v5.0563	34;34	Periodic tryptophan protein 2 homolog, putative	2	27.8833	28.6038	28.3416	28.3278	25.3643	25.6009	24.8497	25.2214	27.8833	28.6038	28.3416	28.3278	25.3643	25.6009	24.8497	25.2214	28.2891	25.2591	8.58232e-06	3.03003
Tb927.8.1220	Tb927.8.1220	3	hypothetical protein, conserved (pseudogene)	1	25.8312	26.0315	25.9943	25.3781	23.5446	23.953	NA	23.8672	25.8312	26.0315	25.9943	25.3781	23.5446	23.953	19.7507	23.8672	25.8087	22.7789	0.0565308	3.02987
Tb927.9.15260	Tb927.9.15260	6	ubx domain containing protein, putative	1	NA	22.5864	22.6594	22.5826	NA	NA	NA	NA	20.9526	22.5864	22.6594	22.5826	19.2675	19.1934	19.6041	18.6008	22.1952	19.1665	0.00198417	3.02878
Tb927.6.2920	Tb927.6.2920	13	hypothetical protein, conserved	1	27.1072	27.0348	26.0587	26.0274	25.473	NA	24.6617	24.781	27.1072	27.0348	26.0587	26.0274	25.473	19.1996	24.6617	24.781	26.557	23.5288	0.126951	3.02817
Tb927.10.13880	Tb927.10.13880	17	hypothetical protein, conserved	1	25.0942	25.5629	24.8628	25.0444	22.4312	23.2921	NA	23.0847	25.0942	25.5629	24.8628	25.0444	22.4312	23.2921	19.6639	23.0847	25.1411	22.118	0.0345016	3.02312
Tb927.8.3710	Tb927.8.3710	9	exonuclease, putative	1	24.5632	24.4145	24.5907	24.6193	NA	NA	24.2668	23.5926	24.5632	24.4145	24.5907	24.6193	19.0539	19.2204	24.2668	23.5926	24.5469	21.5334	0.118745	3.01351
Tb927.2.2990	Tb927.2.2990	17	hypothetical protein, conserved	1	25.8602	25.6391	25.7451	25.5767	22.8222	23.1518	22.1136	22.6847	25.8602	25.6391	25.7451	25.5767	22.8222	23.1518	22.1136	22.6847	25.7053	22.6931	0.000401618	3.01223
Tb927.1.1030	Tb927.1.1030;Tb11.v5.0436	16;16	leucine-rich repeat protein (LRRP), putative	2	25.4705	26.8569	26.8623	26.7278	23.9532	23.8819	22.8184	23.2187	25.4705	26.8569	26.8623	26.7278	23.9532	23.8819	22.8184	23.2187	26.4794	23.468	0.000535861	3.01133
Tb927.3.840	Tb927.3.840	5	hypothetical protein, conserved	1	22.8217	22.8645	NA	22.8612	NA	NA	NA	NA	22.8217	22.8645	20.2047	22.8612	19.2704	19.1802	19.6547	18.6059	22.188	19.1778	0.0152174	3.01026
Tb927.3.5010	Tb927.3.5010	7	hypothetical protein, conserved	1	22.2253	23.1162	NA	22.8928	NA	NA	NA	NA	22.2253	23.1162	20.0462	22.8928	19.0354	19.0152	19.5907	18.6132	22.0701	19.0636	0.0191971	3.00647
Tb927.6.2850	Tb927.6.2850	6	ESAG8-associated protein, putative	1	NA	NA	23.4131	23.7137	NA	NA	NA	NA	21.1612	20.3035	23.4131	23.7137	19.2369	19.057	19.7447	18.5396	22.1479	19.1445	0.0322198	3.00334
Tb927.11.10840	Tb927.11.10840	25	hypothetical protein, conserved	1	28.0662	28.0177	28.0221	27.8369	24.8494	24.8448	25.1919	25.0481	28.0662	28.0177	28.0221	27.8369	24.8494	24.8448	25.1919	25.0481	27.9857	24.9835	8.16141e-07	3.00217
Tb927.10.3790	Tb927.10.3790;Tb11.v5.0583;Tb11.v5.0603	124;29;21	hypothetical protein, conserved	3	29.1814	29.4618	29.665	28.8873	26.6239	26.5623	25.705	26.2955	29.1814	29.4618	29.665	28.8873	26.6239	26.5623	25.705	26.2955	29.2989	26.2967	4.18196e-05	3.00216
Tb927.11.6420	Tb927.11.6420	53	hypothetical protein, conserved	1	28.776	28.9795	28.7397	28.606	25.9295	26.0496	25.3061	25.8303	28.776	28.9795	28.7397	28.606	25.9295	26.0496	25.3061	25.8303	28.7753	25.7788	4.9103e-05	2.99645
Tb927.4.350	Tb927.4.350	3	hypothetical protein, conserved	1	NA	22.4845	22.7549	22.4266	NA	NA	NA	NA	21.1676	22.4845	22.7549	22.4266	19.2052	19.2497	19.7624	18.6422	22.2084	19.2149	0.000770406	2.99353
Tb927.11.6790	Tb927.11.6790	34	predicted WD40 repeat protein	1	29.211	29.613	29.5968	29.6552	26.818	26.8252	25.7896	26.6728	29.211	29.613	29.5968	29.6552	26.818	26.8252	25.7896	26.6728	29.519	26.5264	0.00036438	2.99261
Tb927.6.3790	Tb927.6.3790	12	valosin-containing protein homolog, putative	1	22.4497	23.8509	NA	22.3376	NA	NA	NA	NA	22.4497	23.8509	19.9462	22.3376	19.2528	19.1119	19.5986	18.6525	22.1461	19.1539	0.0308932	2.99215
Tb11.02.5090b	Tb11.02.5090b;Tb11.02.5090	7;7	proliferator-activated receptor-interacting protein (PRIP) interacting protein (PIMT), putative, pseudogene	2	23.0828	22.8006	NA	22.9888	NA	NA	NA	NA	23.0828	22.8006	19.917	22.9888	19.2308	19.1058	19.7267	18.7745	22.1973	19.2094	0.0257555	2.98786
Tb927.10.7710	Tb927.10.7710	11	40S ribosomal protein S8, putative	1	24.0792	27.7163	27.578	27.5738	25.6517	NA	25.1818	25.0965	24.0792	27.7163	27.578	27.5738	25.6517	19.0668	25.1818	25.0965	26.7368	23.7492	0.160825	2.98766
Tb927.7.3700	Tb927.7.3700	10	hypothetical protein, conserved	1	25.0679	26.9357	26.9513	27.1022	24.378	23.2023	23.4799	23.0506	25.0679	26.9357	26.9513	27.1022	24.378	23.2023	23.4799	23.0506	26.5143	23.5277	0.00332831	2.98658
Tb927.10.1680	Tb927.10.1680	5	histone deacetylase 1	1	23.104	23.117	22.9384	NA	NA	NA	NA	NA	23.104	23.117	22.9384	19.2968	19.1419	18.9668	19.7311	18.6844	22.114	19.1311	0.0467604	2.98299
Tb927.10.3540	Tb927.10.3540	13	hypothetical protein, conserved	1	27.8408	27.7806	27.7685	27.5068	24.1008	26.2827	24.553	24.0459	27.8408	27.7806	27.7685	27.5068	24.1008	26.2827	24.553	24.0459	27.7242	24.7456	0.0100232	2.97859
Tb927.11.15990	Tb927.11.15990	39	Nucleoporin NUP109	1	28.4697	28.4056	28.3019	28.3767	25.6023	25.3333	25.206	25.5312	28.4697	28.4056	28.3019	28.3767	25.6023	25.3333	25.206	25.5312	28.3885	25.4182	9.45392e-06	2.97025
Tb927.7.4030	Tb927.7.4030	20	hypothetical protein, conserved	1	26.2708	26.7572	26.7816	26.6252	23.7096	23.6095	23.3772	23.8878	26.2708	26.7572	26.7816	26.6252	23.7096	23.6095	23.3772	23.8878	26.6087	23.646	1.68393e-06	2.96268
Tb11.02.5105b	Tb11.02.5105b;Tb11.02.5105	3;3	hypothetical protein, conserved	2	NA	22.7528	22.3155	22.3836	NA	NA	NA	NA	21.0325	22.7528	22.3155	22.3836	19.1921	19.0866	19.6646	18.704	22.1211	19.1618	0.00136391	2.95932
Tb927.10.5640	Tb927.10.5640	14	Gem-associated protein 2, putative	1	27.1534	27.1621	27.0691	27.2125	24.3215	24.3992	24.3094	23.7538	27.1534	27.1621	27.0691	27.2125	24.3215	24.3992	24.3094	23.7538	27.1493	24.196	0.000181435	2.9533
Tb927.6.5010	Tb927.6.5010	7	hypothetical protein, conserved	1	NA	NA	23.3117	23.3023	NA	NA	NA	NA	21.0366	20.3728	23.3117	23.3023	19.0801	18.9815	19.4975	18.6552	22.0059	19.0536	0.0274929	2.9523
Tb927.8.760	Tb927.8.760;Tb927.8.740	6;4	nucleolar RNA-binding protein	2	31.5185	30.7082	30.4921	30.4361	28.0133	27.0998	28.1563	28.0768	31.5185	30.7082	30.4921	30.4361	28.0133	27.0998	28.1563	28.0768	30.7887	27.8366	0.000156123	2.95217
Tb927.1.1640	Tb927.1.1640;Tb11.v5.0426	6;6	hypothetical protein, conserved	2	23.2115	23.1426	22.9714	NA	NA	NA	NA	NA	23.2115	23.1426	22.9714	19.1471	19.362	19.0988	19.661	18.5702	22.1182	19.173	0.0555405	2.94515
Tb927.10.14080	Tb927.10.14080;Tb927.10.13570	4;4	RNA-binding protein 27, putative	2	NA	22.6639	22.0203	22.5137	NA	NA	NA	NA	21.0776	22.6639	22.0203	22.5137	19.3901	19.031	19.5111	18.5875	22.0689	19.1299	0.00100216	2.93892
Tb927.10.5120	Tb927.10.5120	3	KREPA6	1	NA	22.2079	22.3315	22.3529	NA	NA	NA	NA	21.1546	22.2079	22.3315	22.3529	19.0509	19.0333	19.5441	18.6773	22.0117	19.0764	0.00033347	2.9353
Tb927.11.3480	Tb927.11.3480	17	Sin-like protein conserved region, putative	1	25.6508	25.987	26.2329	26.2439	24.0215	21.7086	23.0012	23.6672	25.6508	25.987	26.2329	26.2439	24.0215	21.7086	23.0012	23.6672	26.0286	23.0996	0.00794077	2.929
Tb927.5.3310	Tb927.5.3310	6	hypothetical protein, conserved	1	24.6364	23.9249	NA	23.5674	NA	NA	NA	22.514	24.6364	23.9249	19.9605	23.5674	19.2297	19.0689	19.5858	22.514	23.0223	20.0996	0.0719409	2.92273
Tb927.3.750	Tb927.3.750	5	SET domain containing protein, putative	1	21.9511	22.163	22.1693	22.0088	NA	NA	NA	NA	21.9511	22.163	22.1693	22.0088	19.2372	19.2051	19.6339	18.5702	22.073	19.1616	0.00055504	2.91143
Tb927.11.6360	Tb927.11.6360	8	60S ribosomal protein L24, putative	1	26.8355	28.0405	27.9631	27.7804	24.6046	24.2758	25.1588	24.9677	26.8355	28.0405	27.9631	27.7804	24.6046	24.2758	25.1588	24.9677	27.6549	24.7517	0.000251679	2.90312
Tb927.11.14560	Tb927.11.14560	53	Cleavage and polyadenylation specificity factor CPSF160, putative	1	28.5927	28.6385	28.6087	28.6383	25.8083	25.7979	25.7125	25.5979	28.5927	28.6385	28.6087	28.6383	25.8083	25.7979	25.7125	25.5979	28.6196	25.7292	4.14665e-06	2.8904
Tb927.7.6480	Tb927.7.6480	6	hypothetical protein, conserved	1	NA	22.686	22.3433	22.2665	NA	NA	NA	NA	21.0369	22.686	22.3433	22.2665	19.3174	19.0724	19.6418	18.7428	22.0832	19.1936	0.00126791	2.88961
Tb927.10.10700	Tb927.10.10700	11	splicing factor Prp31	1	24.1653	24.6317	25.2834	24.6802	23.9965	NA	NA	24.4724	24.1653	24.6317	25.2834	24.6802	23.9965	19.1971	19.5488	24.4724	24.6901	21.8037	0.131707	2.88645
Tb927.11.9940	Tb927.11.9940	2	hypothetical protein, conserved	1	NA	23.7151	23.6938	NA	NA	NA	NA	NA	21.0642	23.7151	23.6938	19.6195	19.0212	19.1474	19.6649	18.723	22.0232	19.1391	0.0629492	2.88406
Tb927.11.2950	Tb927.11.2950	38	Nucleoporin NUP89	1	29.1358	28.8831	28.5659	28.7756	25.755	26.3651	25.9989	25.7182	29.1358	28.8831	28.5659	28.7756	25.755	26.3651	25.9989	25.7182	28.8401	25.9593	7.92853e-06	2.8808
Tb927.10.9130	Tb927.10.9130	24	pre-mRNA splicing factor ATP-dependent RNA helicase, putative	1	26.9959	26.9853	26.8231	26.8715	24.1208	24.5544	23.5115	23.9671	26.9959	26.9853	26.8231	26.8715	24.1208	24.5544	23.5115	23.9671	26.919	24.0384	0.000646667	2.88054
Tb927.9.11150	Tb927.9.11150	23	hypothetical protein, conserved	1	26.7286	27.1817	26.8466	26.5603	24.266	24.28	23.6609	23.6056	26.7286	27.1817	26.8466	26.5603	24.266	24.28	23.6609	23.6056	26.8293	23.9531	3.14592e-05	2.87617
Tb927.8.1980	Tb927.8.1980	31	Beta propeller protein 1	1	29.0984	29.2525	28.944	29.0952	26.1059	26.5209	26.1979	26.0625	29.0984	29.2525	28.944	29.0952	26.1059	26.5209	26.1979	26.0625	29.0975	26.2218	2.73764e-06	2.8757
Tb927.9.14330	Tb927.9.14330	9	mismatch repair protein PMS1, putative	1	NA	22.0195	22.2328	22.4743	NA	NA	NA	NA	21.2004	22.0195	22.2328	22.4743	19.1475	19.0098	19.6881	18.6016	21.9818	19.1117	0.000240743	2.87001
Tb927.2.5810	Tb927.2.5810	58	Holliday-junction resolvase-like of SPT6/SH2 domain containing protein, putative	1	28.0034	28.4904	28.4064	28.2533	25.3828	25.4388	25.4827	25.3797	28.0034	28.4904	28.4064	28.2533	25.3828	25.4388	25.4827	25.3797	28.2884	25.421	5.87236e-05	2.86736
Tb927.8.5520	Tb927.8.5520	6	hypothetical protein, conserved	1	26.5737	26.3805	26.4506	26.598	23.6299	23.2995	23.8031	23.8043	26.5737	26.3805	26.4506	26.598	23.6299	23.2995	23.8031	23.8043	26.5007	23.6342	2.07508e-05	2.86651
Tb927.11.3070	Tb927.11.3070	18	ribosome assembly protein RRB1, putative	1	28.0106	28.2635	28.4878	28.2862	25.6122	25.3836	24.8736	25.7279	28.0106	28.2635	28.4878	28.2862	25.6122	25.3836	24.8736	25.7279	28.262	25.3993	8.44541e-05	2.86269
Tb927.11.14490	Tb927.11.14490	10	RNA polymerase subunit, putative	1	26.7985	26.5721	26.3772	26.5761	24.1642	23.773	22.9924	23.9573	26.7985	26.5721	26.3772	26.5761	24.1642	23.773	22.9924	23.9573	26.581	23.7217	0.000697799	2.85925
Tb927.2.1810	Tb927.2.1810	59	chromatin-remodeling complex atpase chain iswi	1	29.4613	29.6171	29.3827	29.5878	26.7236	26.9245	26.4298	26.5517	29.4613	29.6171	29.3827	29.5878	26.7236	26.9245	26.4298	26.5517	29.5122	26.6574	7.32793e-06	2.8548
Tb927.10.15470	Tb927.10.15470;Tb11.v5.0507	8;8	hypothetical protein, conserved	2	24.0512	24.6084	24.3429	24.5168	23.3553	NA	NA	24.0103	24.0512	24.6084	24.3429	24.5168	23.3553	19.0707	19.6777	24.0103	24.3798	21.5285	0.107524	2.8513
Tb927.8.710	Tb927.8.710	13	RNA-binding protein, putative	1	NA	NA	23.5157	23.437	NA	NA	NA	NA	20.9424	20.302	23.5157	23.437	19.2637	19.0784	19.6877	18.7735	22.0493	19.2008	0.0386635	2.84845
Tb927.7.4560	Tb927.7.4560;Tb11.v5.0269	5;5	histone acetyltransferase, putative	2	NA	23.5043	NA	23.5739	NA	NA	NA	NA	20.9394	23.5043	19.9181	23.5739	19.186	18.9753	19.6825	18.7236	21.984	19.1418	0.0507807	2.84213
Tb927.8.4660	Tb927.8.4660;Tb11.v5.0863	12;3	hypothetical protein, conserved	2	25.6968	25.9069	25.8392	25.4435	NA	26.4485	NA	26.3121	25.6968	25.9069	25.8392	25.4435	19.2758	26.4485	19.4934	26.3121	25.7216	22.8824	0.254606	2.83914
Tb927.10.13380	Tb927.10.13380	3	hypothetical protein, conserved	1	NA	22.195	22.3023	22.3556	NA	NA	NA	NA	20.8341	22.195	22.3023	22.3556	19.0462	18.9615	19.7393	18.6209	21.9217	19.092	0.00114435	2.82974
Tb927.9.7710	Tb927.9.7710	4	hypothetical protein, conserved	1	NA	23.6414	23.6862	NA	NA	NA	NA	NA	21.1476	23.6414	23.6862	19.3414	19.24	19.0544	19.6175	18.6227	21.9541	19.1337	0.0727403	2.82049
Tb927.11.12500	Tb927.11.12500	3	hypothetical protein, conserved	1	NA	23.4618	23.6325	22.9103	NA	22.6531	NA	NA	21.0624	23.4618	23.6325	22.9103	19.0405	22.6531	19.5877	18.5376	22.7667	19.9547	0.0494981	2.812
Tb927.10.7240	Tb927.10.7240	4	kinetoplastid kinetochore protein 14	1	21.8548	21.8804	22.2138	22.0533	NA	NA	NA	NA	21.8548	21.8804	22.2138	22.0533	19.3078	19.2057	19.6004	18.6437	22.0006	19.1894	0.00019981	2.81118
Tb927.7.2480	Tb927.7.2480	2	peptidyl-prolyl cis-trans isomerase, putative	1	22.491	21.7665	22.13	21.4715	NA	NA	NA	NA	22.491	21.7665	22.13	21.4715	19.0715	19.2038	19.753	18.6053	21.9648	19.1584	0.000132547	2.80636
Tb927.5.3850	Tb927.5.3850	16	XRN 5'-3' exonuclease N-terminus, putative	1	24.335	25.8352	25.5037	24.4272	23.6969	23.3361	23.2259	NA	24.335	25.8352	25.5037	24.4272	23.6969	23.3361	23.2259	18.6356	25.0253	22.2236	0.0976693	2.80165
Tb927.11.8310	Tb927.11.8310	17	class I transcription factor A, subunit 4	1	28.2838	28.0515	27.9224	27.8215	25.3218	25.3891	25.0263	25.1846	28.2838	28.0515	27.9224	27.8215	25.3218	25.3891	25.0263	25.1846	28.0198	25.2304	9.8145e-07	2.78936
Tb927.4.2620	Tb927.4.2620	5	hypothetical protein, conserved	1	23.7706	NA	NA	23.827	NA	NA	NA	NA	23.7706	20.3047	19.72	23.827	19.1803	19.1252	19.5474	18.6411	21.9056	19.1235	0.0835632	2.78203
Tb927.11.16590	Tb927.11.16590	9	RNA-binding protein, putative	1	23.6278	NA	23.9363	23.2747	22.9302	NA	NA	NA	23.6278	20.3627	23.9363	23.2747	22.9302	18.9754	19.5161	18.6564	22.8004	20.0195	0.0751063	2.78087
Tb927.8.2040	Tb927.8.2040	4	Domain of unknown function (DUF1767), putative	1	NA	NA	23.1866	23.1728	NA	NA	NA	NA	20.9968	20.1113	23.1866	23.1728	19.1723	18.9912	19.5713	18.6128	21.8669	19.0869	0.0336631	2.78001
Tb927.4.4310	Tb927.4.4310	17	Nucleoporin NUP64	1	27.911	27.7008	27.4832	27.5625	24.8097	24.7562	25.0135	24.9908	27.911	27.7008	27.4832	27.5625	24.8097	24.7562	25.0135	24.9908	27.6644	24.8925	1.16103e-06	2.77187
Tb927.7.6210	Tb927.7.6210	3	hypothetical protein, conserved	1	23.9846	24.1483	NA	NA	NA	NA	NA	NA	23.9846	24.1483	20.3948	19.3172	19.1698	19.2438	19.7725	18.5904	21.9612	19.1941	0.109043	2.76709
Tb927.11.6320	Tb927.11.6320	15	MRB1-associated protein	1	25.4937	25.9498	26.3574	26.5843	25.0307	NA	24.6252	24.7497	25.4937	25.9498	26.3574	26.5843	25.0307	18.9623	24.6252	24.7497	26.0963	23.342	0.155333	2.75432
Tb927.8.7490	Tb927.8.7490	64	symplekin	1	29.2777	29.3834	29.2698	29.4835	26.6606	26.6859	26.4333	26.6181	29.2777	29.3834	29.2698	29.4835	26.6606	26.6859	26.4333	26.6181	29.3536	26.5995	3.67953e-08	2.75411
Tb927.10.11990	Tb927.10.11990	14	RNA-binding protein	1	28.7208	28.6937	28.3453	28.2482	26.0291	26.0423	25.7164	25.2367	28.7208	28.6937	28.3453	28.2482	26.0291	26.0423	25.7164	25.2367	28.502	25.7561	5.65566e-05	2.74585
Tb927.10.13310	Tb927.10.13310	15	DNA-directed RNA polymerase I subunit RPB5z, putative	1	27.3877	27.5144	27.2399	27.4157	24.9569	24.5109	24.4884	24.6191	27.3877	27.5144	27.2399	27.4157	24.9569	24.5109	24.4884	24.6191	27.3894	24.6438	7.96272e-06	2.74561
Tb927.11.460	Tb927.11.460;Tb11.v5.0726	33;23	predicted WD40 repeat protein	2	29.0599	29.2501	29.1131	28.9971	26.5017	26.272	26.1227	26.5656	29.0599	29.2501	29.1131	28.9971	26.5017	26.272	26.1227	26.5656	29.1051	26.3655	6.31373e-06	2.73957
Tb927.11.9690	Tb927.11.9690	7	hypothetical protein, conserved	1	22.7594	22.9055	22.4423	NA	NA	NA	NA	NA	22.7594	22.9055	22.4423	19.4814	19.2025	19.0946	19.7179	18.6192	21.8972	19.1585	0.0385855	2.73862
Tb927.10.11020	Tb927.10.11020;Tb11.v5.0547	33;7	DNA mismatch repair protein MSH2, putative	2	27.7542	27.6606	27.6041	27.205	24.7991	25.1491	24.7591	24.5669	27.7542	27.6606	27.6041	27.205	24.7991	25.1491	24.7591	24.5669	27.556	24.8186	3.8177e-06	2.7374
Tb927.8.6020	Tb927.8.6020	4	hypothetical protein, conserved	1	24.4575	24.0664	NA	NA	NA	NA	NA	NA	24.4575	24.0664	19.9222	18.9776	19.0711	19.1956	19.527	18.6935	21.8559	19.1218	0.1462	2.73412
Tb927.5.3240	Tb927.5.3240	22	hypothetical protein, conserved	1	25.8329	26.3249	26.5517	26.4704	22.983	22.8934	24.8691	23.5451	25.8329	26.3249	26.5517	26.4704	22.983	22.8934	24.8691	23.5451	26.295	23.5727	0.00596724	2.72231
Tb927.1.1790	Tb927.1.1790	4	hypothetical PIN domain-containing protein, conserved	1	22.73	22.6526	22.6468	22.8172	NA	22.3872	NA	NA	22.73	22.6526	22.6468	22.8172	19.2403	22.3872	19.6047	18.7281	22.7117	19.9901	0.0447731	2.72157
Tb927.11.3790	Tb927.11.3790	14	hypothetical protein, conserved	1	26.6255	27.2311	26.8841	26.6881	24.3049	24.563	24.0916	23.5989	26.6255	27.2311	26.8841	26.6881	24.3049	24.563	24.0916	23.5989	26.8572	24.1396	7.97844e-05	2.71761
Tb927.11.10340	Tb927.11.10340	5	Serine/threonine-protein phosphatase PGAM5, mitochondrial, putative	1	NA	22.4324	21.9368	22.3066	NA	NA	NA	NA	21.0612	22.4324	21.9368	22.3066	19.2528	19.2172	19.767	18.6469	21.9342	19.221	0.00058268	2.71329
Tb927.11.11080	Tb927.11.11080	19	Nucleoporin NUP149	1	28.4075	28.5007	28.128	28.2176	25.443	25.8643	25.5921	25.5041	28.4075	28.5007	28.128	28.2176	25.443	25.8643	25.5921	25.5041	28.3135	25.6009	7.15481e-07	2.71259
Tb927.11.10330	Tb927.11.10330	27	regulator of chromosome condensation 1-like protein	1	28.8594	28.441	28.2003	28.5312	26.0647	25.8817	25.4456	25.8059	28.8594	28.441	28.2003	28.5312	26.0647	25.8817	25.4456	25.8059	28.508	25.7995	7.21393e-06	2.7085
Tb927.9.7670	Tb927.9.7670	12	hypothetical protein, conserved	1	25.8571	28.0223	27.6887	27.7883	25.1824	23.7835	24.7449	24.813	25.8571	28.0223	27.6887	27.7883	25.1824	23.7835	24.7449	24.813	27.3391	24.6309	0.00582131	2.70816
Tb927.9.3760	Tb927.9.3760	25	Nucleoporin GLE2	1	28.2089	28.3567	28.2305	27.9679	25.6862	25.717	25.3873	25.1563	28.2089	28.3567	28.2305	27.9679	25.6862	25.717	25.3873	25.1563	28.191	25.4867	1.2266e-05	2.70428
Tb927.11.13540	Tb927.11.13540	10	hypothetical protein, conserved	1	25.3931	24.5264	24.279	24.357	NA	22.6678	22.6452	23.0482	25.3931	24.5264	24.279	24.357	19.4019	22.6678	22.6452	23.0482	24.6389	21.9408	0.0452559	2.69811
Tb927.11.13080	Tb927.11.13080	10	hypothetical protein, conserved	1	26.9674	26.4807	26.6288	25.8754	23.8423	24.4674	23.5766	23.274	26.9674	26.4807	26.6288	25.8754	23.8423	24.4674	23.5766	23.274	26.4881	23.7901	0.00023013	2.69801
Tb927.4.730	Tb927.4.730	6	Peptidase family C78, putative	1	22.5343	22.4928	NA	22.6604	NA	NA	NA	NA	22.5343	22.4928	19.8813	22.6604	19.3444	19.0596	19.7212	18.6722	21.8922	19.1993	0.0224369	2.69286
Tb927.11.13810	Tb927.11.13810	29	ATP- dependent RNA helicase, putative	1	24.1694	28.4466	27.9453	27.9741	24.0197	24.8576	24.1968	24.7014	24.1694	28.4466	27.9453	27.9741	24.0197	24.8576	24.1968	24.7014	27.1338	24.4439	0.0708941	2.68996
Tb927.10.15570	Tb927.10.15570	6	transcription factor IIa, putative	1	23.866	23.8633	NA	NA	NA	NA	NA	NA	23.866	23.8633	20.1414	19.4132	19.3673	19.0855	19.5	18.5865	21.821	19.1348	0.10746	2.68616
Tb927.7.2450	Tb927.7.2450	9	hypothetical protein, conserved	1	23.3173	24.564	24.7774	23.9181	NA	24.003	NA	22.755	23.3173	24.564	24.7774	23.9181	19.2608	24.003	19.8251	22.755	24.1442	21.461	0.0965726	2.68318
Tb927.11.10230	Tb927.11.10230	11	RNA polymerase-associated protein CDC73, putative	1	25.5924	26.0335	26.627	26.0712	23.3649	22.781	23.5366	23.9396	25.5924	26.0335	26.627	26.0712	23.3649	22.781	23.5366	23.9396	26.081	23.4055	0.000174497	2.67547
Tb927.2.4710	Tb927.2.4710	26	RNA-binding protein, putative	1	30.6125	30.8524	31.3072	31.3952	28.4095	28.5735	28.355	28.1279	30.6125	30.8524	31.3072	31.3952	28.4095	28.5735	28.355	28.1279	31.0418	28.3665	0.000118706	2.67533
Tb927.11.370	Tb927.11.370	29	repressor activator protein 1	1	28.5447	28.3234	28.2763	28.2411	25.8529	25.9478	25.1909	25.7132	28.5447	28.3234	28.2763	28.2411	25.8529	25.9478	25.1909	25.7132	28.3464	25.6762	0.00013531	2.67019
Tb927.2.4650	Tb927.2.4650	8	hypothetical protein, conserved	1	25.8638	26.1361	26.3235	26.0141	23.7119	23.5145	23.221	23.2119	25.8638	26.1361	26.3235	26.0141	23.7119	23.5145	23.221	23.2119	26.0844	23.4148	3.83247e-06	2.66956
Tb927.10.15170	Tb927.10.15170	35	hypothetical protein, conserved	1	27.7923	29.1739	28.8245	28.9207	25.5611	26.3291	26.0767	26.0696	27.7923	29.1739	28.8245	28.9207	25.5611	26.3291	26.0767	26.0696	28.6778	26.0091	0.000859804	2.66873
Tb927.4.2320	Tb927.4.2320	3	hypothetical protein, conserved	1	NA	22.8913	22.836	23.0293	NA	NA	22.541	NA	21.1649	22.8913	22.836	23.0293	19.0424	19.0202	22.541	18.6442	22.4804	19.812	0.0538334	2.66841
Tb927.11.12410	Tb927.11.12410	21	kinetoplastid kinetochore protein 10	1	23.8028	24.7796	24.6307	24.681	23.0455	22.9985	22.5744	NA	23.8028	24.7796	24.6307	24.681	23.0455	22.9985	22.5744	18.6184	24.4735	21.8092	0.0856055	2.66434
Tb927.9.10250	Tb927.9.10250	2	small nuclear ribonucleoprotein Sm-F	1	NA	23.1897	23.9712	23.1266	23.2435	NA	NA	NA	20.9268	23.1897	23.9712	23.1266	23.2435	18.9889	19.6251	18.7007	22.8036	20.1396	0.0840998	2.66403
Tb927.9.13320	Tb927.9.13320	12	hypothetical protein, conserved	1	28.3511	28.1567	28.0825	28.2681	25.5303	25.7242	25.4477	25.5009	28.3511	28.1567	28.0825	28.2681	25.5303	25.7242	25.4477	25.5009	28.2146	25.5508	6.83981e-08	2.66383
Tb927.10.15870	Tb927.10.15870	4	RNA binding protein, putative	1	26.004	25.4107	25.2797	26.0268	22.9372	22.9232	23.1722	23.0507	26.004	25.4107	25.2797	26.0268	22.9372	22.9232	23.1722	23.0507	25.6803	23.0208	0.000414424	2.65949
Tb927.2.1800	Tb927.2.1800	25	DNA polymerase delta catalytic subunit, putative	1	25.7414	24.9649	24.8023	24.3941	22.58	23.7855	NA	23.3153	25.7414	24.9649	24.8023	24.3941	22.58	23.7855	19.6023	23.3153	24.9757	22.3208	0.0613589	2.65489
Tb927.8.4130	Tb927.8.4130	5	class I transcription factor A, subunit 5b	1	NA	23.4094	NA	23.2801	NA	NA	NA	NA	20.9863	23.4094	19.8539	23.2801	19.1132	19.1962	19.8375	18.77	21.8824	19.2292	0.0522597	2.65322
Tb927.7.4760	Tb927.7.4760;Tb11.v5.0159	11;10	hypothetical protein, conserved	2	26.467	26.5427	26.342	26.2715	24.0374	23.3049	23.7317	23.949	26.467	26.5427	26.342	26.2715	24.0374	23.3049	23.7317	23.949	26.4058	23.7558	0.000147939	2.65004
Tb927.3.3510	Tb927.3.3510	7	hypothetical protein, conserved	1	NA	22.9462	22.9845	23.1435	NA	NA	22.7476	NA	20.9509	22.9462	22.9845	23.1435	19.0777	19.1058	22.7476	18.5539	22.5063	19.8712	0.0660425	2.63501
Tb927.10.2310	Tb927.10.2310	11	hypothetical protein, conserved	1	27.5419	27.2464	27.1237	27.3553	24.9388	24.7956	24.2854	24.7248	27.5419	27.2464	27.1237	27.3553	24.9388	24.7956	24.2854	24.7248	27.3168	24.6861	1.68464e-05	2.63068
Tb927.1.570	Tb927.1.570	5	Histone-lysine N-methyltransferase, H3 lysine-76 specific	1	NA	NA	22.9219	22.7449	NA	NA	NA	NA	21.1126	20.2542	22.9219	22.7449	19.1907	19.0047	19.7196	18.5989	21.7584	19.1285	0.0208089	2.62991
Tb927.8.6130	Tb927.8.6130	9	hypothetical protein, conserved	1	25.4314	24.7193	24.5179	24.6882	23.6472	22.5898	NA	22.9801	25.4314	24.7193	24.5179	24.6882	23.6472	22.5898	19.648	22.9801	24.8392	22.2163	0.0557066	2.62288
Tb927.10.3810	Tb927.10.3810	14	Nucleoporin NUP65	1	25.1952	25.6751	26.1735	26.6819	24.7665	NA	24.6039	24.6832	25.1952	25.6751	26.1735	26.6819	24.7665	19.2027	24.6039	24.6832	25.9314	23.3141	0.150858	2.61736
Tb927.10.11430	Tb927.10.11430	2	hypothetical protein, conserved	1	22.0818	22.0323	22.4266	20.6342	NA	NA	NA	NA	22.0818	22.0323	22.4266	20.6342	19.1185	19.2127	19.7915	18.5856	21.7937	19.1771	0.00246229	2.61663
Tb927.11.2470	Tb927.11.2470	25	metallo-peptidase, Clan MF, Family M17	1	30.1153	29.7001	29.779	29.7328	27.0804	27.4363	27.2231	27.1577	30.1153	29.7001	29.779	29.7328	27.0804	27.4363	27.2231	27.1577	29.8318	27.2244	1.16364e-06	2.60747
Tb927.11.12330	Tb927.11.12330	3	hypothetical protein, conserved	1	NA	23.4105	23.4735	NA	NA	NA	NA	NA	21.0396	23.4105	23.4735	19.1651	19.0995	19.2273	19.809	18.53	21.7722	19.1664	0.0832218	2.60574
Tb927.11.15560	Tb927.11.15560	11	Nucleoporin NUP53a	1	26.3535	25.6179	26.2586	26.2914	23.9215	23.6883	23.1025	23.3876	26.3535	25.6179	26.2586	26.2914	23.9215	23.6883	23.1025	23.3876	26.1303	23.525	4.3729e-05	2.60537
Tb927.10.6630	Tb927.10.6630	42	ATP-dependent RNA helicase DBP2A, putative	1	30.9732	30.8741	30.9739	30.9704	28.3547	28.5644	28.243	28.2427	30.9732	30.8741	30.9739	30.9704	28.3547	28.5644	28.243	28.2427	30.9479	28.3512	1.31505e-05	2.59666
Tb927.6.2150	Tb927.6.2150	6	cell division cycle protein 16 homolog, putative	1	22.0346	21.8395	21.7343	21.3928	NA	NA	NA	NA	22.0346	21.8395	21.7343	21.3928	19.2975	19.0301	19.6663	18.6419	21.7503	19.1589	0.000153463	2.59136
Tb927.6.5110	Tb927.6.5110	25	damage-specific DNA binding protein, putative	1	27.3758	27.1746	27.4164	27.2567	24.7678	24.4864	24.7431	24.8611	27.3758	27.1746	27.4164	27.2567	24.7678	24.4864	24.7431	24.8611	27.3059	24.7146	7.14685e-07	2.59131
Tb927.7.1890	Tb927.7.1890	4	hypothetical protein, conserved	1	NA	21.574	22.0283	22.0253	NA	NA	NA	NA	21.0498	21.574	22.0283	22.0253	19.2293	18.9712	19.4906	18.6254	21.6693	19.0791	0.000164399	2.59022
Tb927.1.1620	Tb927.1.1620;Tb11.v5.0529	29;9	ATP-dependent DEAD/H RNA helicase, putative	2	28.3221	28.2957	27.9483	27.9169	25.7644	25.8463	25.238	25.2809	28.3221	28.2957	27.9483	27.9169	25.7644	25.8463	25.238	25.2809	28.1207	25.5324	2.63232e-05	2.58835
Tb927.11.13310	Tb927.11.13310	7	hypothetical protein, conserved	1	NA	23.5464	23.4763	23.334	NA	23.7078	NA	NA	21.0951	23.5464	23.4763	23.334	19.222	23.7078	19.6188	18.5719	22.863	20.2801	0.111555	2.58284
Tb927.5.3250	Tb927.5.3250	39	hypothetical protein, conserved	1	28.0784	28.3751	28.3153	28.3941	25.6799	25.9858	25.8	25.4057	28.0784	28.3751	28.3153	28.3941	25.6799	25.9858	25.8	25.4057	28.2907	25.7179	1.09815e-05	2.57286
Tb927.11.6740	Tb927.11.6740	33	pumilio/PUF RNA binding protein 10, putative	1	29.2127	29.7826	29.6938	29.6151	27.112	27.1507	26.7892	26.971	29.2127	29.7826	29.6938	29.6151	27.112	27.1507	26.7892	26.971	29.576	27.0057	9.70286e-06	2.5703
Tb927.8.730	Tb927.8.730	6	nucleolar RNA-binding protein, putative	1	28.2692	28.1351	28.3905	28.1124	25.8342	25.1599	25.6867	25.9658	28.2692	28.1351	28.3905	28.1124	25.8342	25.1599	25.6867	25.9658	28.2268	25.6617	0.000233248	2.56514
Tb927.8.5620	Tb927.8.5620	5	ubiquitin carboxyl-terminal hydrolase, putative	1	NA	21.5663	21.9261	22.4908	NA	NA	NA	NA	20.9528	21.5663	21.9261	22.4908	19.2231	19.03	19.6507	18.7909	21.734	19.1737	0.00120682	2.56034
Tb927.10.13720	Tb927.10.13720	13	RNA-binding protein 29, putative	1	29.3255	29.2345	29.1239	29.3074	26.7601	26.899	26.4442	26.6487	29.3255	29.2345	29.1239	29.3074	26.7601	26.899	26.4442	26.6487	29.2478	26.688	9.57137e-06	2.55981
Tb927.10.7440	Tb927.10.7440	62	MTR4	1	29.0435	29.1257	28.9789	29.2161	26.834	26.5594	26.3731	26.3594	29.0435	29.1257	28.9789	29.2161	26.834	26.5594	26.3731	26.3594	29.0911	26.5315	1.92705e-05	2.55959
Tb927.4.470	Tb927.4.470	6	snoRNP protein GAR1, putative	1	27.834	28.9265	28.4198	28.6321	25.813	25.8852	26.0442	25.8789	27.834	28.9265	28.4198	28.6321	25.813	25.8852	26.0442	25.8789	28.4531	25.9053	0.0011469	2.54776
Tb927.6.2550	Tb927.6.2550	31	RNA-binding protein, putative	1	29.7215	29.764	29.7785	29.8103	27.4261	27.3659	27.1142	26.9833	29.7215	29.764	29.7785	29.8103	27.4261	27.3659	27.1142	26.9833	29.7686	27.2224	0.000104103	2.5462
Tb927.10.1320	Tb927.10.1320	9	hypothetical protein, conserved	1	24.4841	24.6352	24.548	24.8203	24.9266	NA	NA	24.5582	24.4841	24.6352	24.548	24.8203	24.9266	19.0634	19.7663	24.5582	24.6219	22.0786	0.198573	2.54324
Tb927.11.8270	Tb927.11.8270	37	hypothetical protein, conserved	1	29.8051	29.4408	29.4148	29.2968	27.0822	27.1629	26.6252	26.9336	29.8051	29.4408	29.4148	29.2968	27.0822	27.1629	26.6252	26.9336	29.4894	26.951	4.43256e-06	2.53843
Tb927.11.1040	Tb927.11.1040	15	hypothetical protein, conserved	1	25.3601	24.9751	25.1022	24.5901	23.5502	23.3746	NA	23.3612	25.3601	24.9751	25.1022	24.5901	23.5502	23.3746	19.5935	23.3612	25.0069	22.4699	0.0755431	2.53699
Tb927.10.15430	Tb927.10.15430	8	Ankyrin repeats (3 copies), putative	1	NA	23.1434	23.0137	22.6159	22.2781	NA	NA	NA	21.0058	23.1434	23.0137	22.6159	22.2781	19.1083	19.718	18.5266	22.4447	19.9078	0.0471973	2.53691
Tb927.5.4420	Tb927.5.4420;Tb05.5K5.70	48;48	nucleolar RNA helicase II, putative	2	31.8133	31.6184	31.5938	31.6496	29.2104	29.2101	28.9679	29.143	31.8133	31.6184	31.5938	31.6496	29.2104	29.2101	28.9679	29.143	31.6688	29.1329	6.13301e-08	2.53594
Tb927.11.2330	Tb927.11.2330	8	molybdopterin synthase sulphurylase protein, putative	1	NA	22.9263	NA	23.2082	NA	NA	NA	NA	20.9277	22.9263	20.0675	23.2082	19.1354	19.2187	19.8349	18.8071	21.7824	19.249	0.0405519	2.53342
Tb927.8.600	Tb927.8.600	4	Bucentaur or craniofacial development, putative	1	NA	21.8101	22.1028	21.8891	NA	NA	NA	NA	20.9759	21.8101	22.1028	21.8891	19.1618	19.2226	19.5433	18.7671	21.6945	19.1737	0.000316346	2.52076
Tb927.9.9810	Tb927.9.9810	6	hypothetical protein, conserved	1	28.9971	28.9043	28.9643	28.6931	26.711	26.0957	26.4381	26.2487	28.9971	28.9043	28.9643	28.6931	26.711	26.0957	26.4381	26.2487	28.8897	26.3734	3.12113e-05	2.51633
Tb927.3.2350	Tb927.3.2350	7	hypothetical protein, conserved	1	25.7773	25.6232	24.4666	24.4549	NA	23.8978	23.72	23.2661	25.7773	25.6232	24.4666	24.4549	19.3781	23.8978	23.72	23.2661	25.0805	22.5655	0.0960554	2.51496
Tb927.11.9550	Tb927.11.9550	20	replication factor C, subunit 4, putative	1	28.6416	28.5259	28.3519	28.2439	25.9238	26.0721	25.8623	25.8603	28.6416	28.5259	28.3519	28.2439	25.9238	26.0721	25.8623	25.8603	28.4408	25.9296	3.56378e-06	2.5112
Tb927.8.820	Tb927.8.820	24	VID27 cytoplasmic protein, putative	1	27.8178	28.392	28.1084	28.0773	25.9958	25.3118	25.7319	25.3174	27.8178	28.392	28.1084	28.0773	25.9958	25.3118	25.7319	25.3174	28.0989	25.5892	3.90051e-05	2.50961
Tb927.2.4230	Tb927.2.4230;Tb11.v5.0827	50;14	NUP-1 protein, putative	2	31.0425	30.6927	30.4214	30.3327	28.3183	28.0212	27.9839	28.1312	31.0425	30.6927	30.4214	30.3327	28.3183	28.0212	27.9839	28.1312	30.6223	28.1137	9.3732e-05	2.50867
Tb927.10.170	Tb927.10.170	31	pseudouridine synthase, Cbf5p	1	30.8154	30.8338	30.7633	30.797	28.231	28.429	28.3014	28.218	30.8154	30.8338	30.7633	30.797	28.231	28.429	28.3014	28.218	30.8024	28.2949	3.33344e-06	2.50748
Tb927.4.2270	Tb927.4.2270	2	Histone-like transcription factor (CBF/NF-Y) and archaeal histone, putative	1	NA	22.8449	22.7965	22.5141	21.6525	NA	NA	NA	20.968	22.8449	22.7965	22.5141	21.6525	19.1869	19.568	18.6969	22.2809	19.7761	0.0226203	2.50482
Tb927.9.14410	Tb927.9.14410	17	RNA re-capping enzyme, cytoplasmic	1	26.7238	27.4788	27.4332	27.2022	24.8819	24.6192	24.4551	24.8684	26.7238	27.4788	27.4332	27.2022	24.8819	24.6192	24.4551	24.8684	27.2095	24.7062	6.84398e-05	2.50333
Tb927.2.5130	Tb927.2.5130	22	hypothetical protein, conserved	1	28.738	29.4157	29.4118	29.2295	26.7203	26.8984	26.6342	26.5572	28.738	29.4157	29.4118	29.2295	26.7203	26.8984	26.6342	26.5572	29.1987	26.7025	0.000102056	2.49622
Tb927.7.1620	Tb927.7.1620	6	Cleavage factor I 25 kDa subunit, putative	1	25.2435	24.075	25.0953	24.9286	24.4253	NA	22.7435	23.0969	25.2435	24.075	25.0953	24.9286	24.4253	19.1137	22.7435	23.0969	24.8356	22.3448	0.113625	2.49075
Tb927.11.8080	Tb927.11.8080	9	btb/poz domain containing protein, putative	1	25.5989	25.5799	25.2034	24.9546	22.4344	23.2457	22.5751	23.1236	25.5989	25.5799	25.2034	24.9546	22.4344	23.2457	22.5751	23.1236	25.3342	22.8447	9.09748e-05	2.48951
Tb927.6.2780	Tb927.6.2780	13	U3 small nuclear ribonucleoprotein (snRNP), putative	1	28.0461	27.7406	27.9969	27.8805	25.5486	25.5586	25.371	25.247	28.0461	27.7406	27.9969	27.8805	25.5486	25.5586	25.371	25.247	27.916	25.4313	3.35765e-07	2.48474
Tb927.11.9780	Tb927.11.9780	41	Nucleoporin NUP119	1	28.4096	28.1223	28.0654	27.9674	25.6903	25.8054	25.3835	25.7643	28.4096	28.1223	28.0654	27.9674	25.6903	25.8054	25.3835	25.7643	28.1412	25.6609	1.65324e-06	2.48032
Tb927.8.6440	Tb927.8.6440	4	RNA-binding protein, putative	1	26.4286	26.4431	26.4526	26.6599	24.1251	24.045	23.8683	24.047	26.4286	26.4431	26.4526	26.6599	24.1251	24.045	23.8683	24.047	26.496	24.0214	6.12804e-08	2.47466
Tb927.2.3580	Tb927.2.3580	23	transcription elongation factor s-II, putative	1	28.5924	28.3292	28.1777	28.2682	26.0415	25.9406	25.7579	25.7635	28.5924	28.3292	28.1777	28.2682	26.0415	25.9406	25.7579	25.7635	28.3419	25.8759	1.1005e-06	2.46601
Tb927.7.6310	Tb927.7.6310	5	polo-like protein kinase	1	22.4439	22.3137	NA	21.7566	NA	NA	NA	NA	22.4439	22.3137	19.984	21.7566	19.0921	19.118	19.7316	18.6939	21.6246	19.1589	0.016537	2.46566
Tb927.11.9970	Tb927.11.9970	9	Small acidic protein family, putative	1	24.6284	25.9071	25.4019	26.0579	23.7836	22.3207	22.7495	23.2917	24.6284	25.9071	25.4019	26.0579	23.7836	22.3207	22.7495	23.2917	25.4988	23.0363	0.00161213	2.46248
Tb927.10.2700	Tb927.10.2700	21	predicted WD40 repeat protein	1	27.619	28.0574	28.2314	28.2353	25.5651	25.5856	25.5881	25.5546	27.619	28.0574	28.2314	28.2353	25.5651	25.5856	25.5881	25.5546	28.0358	25.5733	0.000430895	2.46245
Tb927.8.2560	Tb927.8.2560	3	spliceosomal U5 snRNP-specific protein, putative	1	NA	NA	23.1572	22.5112	NA	NA	NA	NA	20.9196	20.1044	23.1572	22.5112	19.2151	19.2261	19.7308	18.6708	21.6731	19.2107	0.0341346	2.4624
Tb927.5.2530	Tb927.5.2530	54	RNA cytidine acetyltransferase	1	30.4076	30.6162	30.5751	30.5379	28.1391	28.2427	27.9968	27.9187	30.4076	30.6162	30.5751	30.5379	28.1391	28.2427	27.9968	27.9187	30.5342	28.0743	8.8136e-07	2.45987
Tb927.3.1130	Tb927.3.1130	4	DNA polymerase delta subunit 2, putative	1	23.0713	NA	23.4512	22.579	NA	NA	22.4754	NA	23.0713	20.2895	23.4512	22.579	19.362	19.0964	22.4754	18.6203	22.3478	19.8885	0.0737707	2.45926
Tb927.3.1910	Tb927.3.1910	5	Histone RNA hairpin-binding protein RNA-binding domain containing protein, putative	1	NA	NA	22.7812	22.4088	NA	NA	NA	NA	20.9289	20.2058	22.7812	22.4088	19.1202	19.1149	19.6982	18.5637	21.5812	19.1243	0.020923	2.45692
Tb927.3.1270	Tb927.3.1270	9	PRP38 family, putative	1	27.0424	26.171	26.2096	25.4476	23.8226	23.6576	23.6169	23.9547	27.0424	26.171	26.2096	25.4476	23.8226	23.6576	23.6169	23.9547	26.2177	23.763	0.00361663	2.45469
Tb927.9.2120	Tb927.9.2120	11	hypothetical protein, conserved	1	27.2391	27.6608	27.2552	27.4459	25.0943	25.07	24.708	24.9133	27.2391	27.6608	27.2552	27.4459	25.0943	25.07	24.708	24.9133	27.4003	24.9464	1.80647e-06	2.45385
Tb927.11.2120	Tb927.11.2120	42	CBF/Mak21 family, putative	1	28.5999	29.107	29.0182	29.1131	26.5265	26.6851	26.4287	26.4007	28.5999	29.107	29.0182	29.1131	26.5265	26.6851	26.4287	26.4007	28.9595	26.5103	2.2296e-05	2.44929
Tb927.4.750	Tb927.4.750;Tb927.3.2250	8;1	50S ribosomal protein L7Ae, putative	2	28.8887	28.9903	28.7876	28.8666	26.4939	26.5859	26.5886	26.0791	28.8887	28.9903	28.7876	28.8666	26.4939	26.5859	26.5886	26.0791	28.8833	26.4369	7.84718e-05	2.44643
Tb927.6.1860	Tb927.6.1860	6	conserved protein	1	NA	NA	22.3354	22.6338	NA	NA	NA	NA	21.1067	20.1975	22.3354	22.6338	19.1213	19.1159	19.6418	18.6114	21.5683	19.1226	0.0167913	2.44575
Tb927.10.14680	Tb927.10.14680	16	ribosome biogenesis protein, putative	1	27.0622	28.2748	28.1178	27.8351	25.41	25.2921	25.416	25.4002	27.0622	28.2748	28.1178	27.8351	25.41	25.2921	25.416	25.4002	27.8225	25.3796	0.00262059	2.44288
Tb927.8.2000	Tb927.8.2000	10	cyclophilin, putative	1	29.9651	29.9556	29.7676	29.7462	27.3436	27.4809	27.4487	27.3943	29.9651	29.9556	29.7676	29.7462	27.3436	27.4809	27.4487	27.3943	29.8586	27.4169	9.77553e-07	2.44176
Tb927.11.1200	Tb927.11.1200	16	hypothetical protein, conserved	1	24.7552	23.8735	25.37	25.3956	21.7779	23.3596	22.5453	21.9748	24.7552	23.8735	25.37	25.3956	21.7779	23.3596	22.5453	21.9748	24.8486	22.4144	0.00289114	2.43417
Tb927.11.14090	Tb927.11.14090	20	Double RNA binding domain protein 18	1	30.9639	30.4077	30.915	30.8665	28.3373	28.4082	28.338	28.3429	30.9639	30.4077	30.915	30.8665	28.3373	28.4082	28.338	28.3429	30.7883	28.3566	0.000265395	2.4317
Tb927.9.6420	Tb927.9.6420	6	hypothetical protein, conserved	1	NA	21.6709	21.8973	21.8513	NA	NA	NA	NA	21.0632	21.6709	21.8973	21.8513	19.1586	19.2022	19.7424	18.6575	21.6206	19.1902	0.000185866	2.43049
Tb927.10.8170	Tb927.10.8170	53	Nucleoporin NUP144	1	29.5735	29.4392	29.4513	29.2466	27.0055	27.3328	26.8011	26.8606	29.5735	29.4392	29.4513	29.2466	27.0055	27.3328	26.8011	26.8606	29.4277	27	1.58187e-05	2.42768
Tb927.11.3120	Tb927.11.3120	39	nucleolar GTP-binding protein 1	1	29.5934	30.4766	30.4086	30.2374	27.727	27.8951	27.6968	27.7006	29.5934	30.4766	30.4086	30.2374	27.727	27.8951	27.6968	27.7006	30.179	27.7549	0.000808136	2.42413
Tb927.3.620	Tb927.3.620	32	ATP-dependent DEAD/H RNA helicase, putative	1	26.9886	27.5583	27.6545	27.1652	24.9923	24.8902	24.7815	25.0136	26.9886	27.5583	27.6545	27.1652	24.9923	24.8902	24.7815	25.0136	27.3416	24.9194	0.000224767	2.42224
Tb927.7.650	Tb927.7.650	32	hypothetical protein, conserved	1	28.7216	28.9239	28.8039	28.8573	26.4862	26.5785	26.365	26.2048	28.7216	28.9239	28.8039	28.8573	26.4862	26.5785	26.365	26.2048	28.8267	26.4086	3.63899e-06	2.41807
Tb927.10.4580	Tb927.10.4580	3	hypothetical protein, conserved	1	NA	22.6489	NA	22.7004	NA	NA	NA	NA	20.8525	22.6489	20.1788	22.7004	19.112	19.1664	19.7865	18.6665	21.5951	19.1829	0.0261696	2.41229
Tb927.10.5450	Tb927.10.5450	34	ISWI complex protein	1	28.9383	28.8512	28.7586	28.8351	26.6181	26.6175	26.1698	26.3386	28.9383	28.8512	28.7586	28.8351	26.6181	26.6175	26.1698	26.3386	28.8458	26.436	6.32052e-05	2.40978
Tb927.11.2670	Tb927.11.2670	21	Nucleoporin NUP59	1	29.8401	29.7248	29.5092	29.6613	27.3917	27.3161	27.1946	27.2073	29.8401	29.7248	29.5092	29.6613	27.3917	27.3161	27.1946	27.2073	29.6839	27.2774	5.11734e-07	2.40642
Tb927.10.13180	Tb927.10.13180	70	Nrap protein, putative	1	29.2494	29.6995	29.7725	29.7685	27.3347	27.3889	26.9947	27.1471	29.2494	29.6995	29.7725	29.7685	27.3347	27.3889	26.9947	27.1471	29.6225	27.2164	1.00361e-05	2.4061
Tb927.11.7850	Tb927.11.7850	11	hypothetical protein, conserved	1	25.7744	26.5723	26.806	26.2872	24.2219	24.4061	23.6648	23.533	25.7744	26.5723	26.806	26.2872	24.2219	24.4061	23.6648	23.533	26.36	23.9565	0.000231056	2.4035
Tb927.8.2490	Tb927.8.2490	6	SET domain containing protein, putative	1	NA	22.3715	NA	22.8541	NA	NA	NA	NA	20.9642	22.3715	19.8815	22.8541	19.2179	18.9718	19.6565	18.6206	21.5178	19.1167	0.0325672	2.40113
Tb927.1.4680	Tb927.1.4680	12	Kinetochore interacting protein 6	1	26.4436	26.578	26.7985	26.9871	24.0796	24.8558	24.5459	23.7623	26.4436	26.578	26.7985	26.9871	24.0796	24.8558	24.5459	23.7623	26.7018	24.3109	0.000591374	2.39089
Tb927.10.1720	Tb927.10.1720	33	ATP-dependent DEAD/H RNA helicase, putative	1	28.5211	29.2733	29.233	29.275	26.6164	26.9549	26.6745	26.5284	28.5211	29.2733	29.233	29.275	26.6164	26.9549	26.6745	26.5284	29.0756	26.6936	0.000187701	2.38203
Tb927.10.9400	Tb927.10.9400	14	branch point binding protein, putative	1	27.6308	27.3358	27.5359	27.712	24.8196	25.6502	25.2196	25.0076	27.6308	27.3358	27.5359	27.712	24.8196	25.6502	25.2196	25.0076	27.5536	25.1743	0.000202344	2.37935
Tb927.11.10750	Tb927.11.10750	12	pre-mRNA-splicing factor CWC22, putative	1	24.2338	24.3995	24.2598	24.3073	NA	22.9773	23.204	22.2129	24.2338	24.3995	24.2598	24.3073	19.2941	22.9773	23.204	22.2129	24.3001	21.9221	0.0776328	2.37805
Tb927.3.3180	Tb927.3.3180;Tb11.v5.0584	18;12	Nucleoporin NUP98	2	27.2923	27.9246	27.6905	27.9084	25.3288	25.4102	25.1997	25.3733	27.2923	27.9246	27.6905	27.9084	25.3288	25.4102	25.1997	25.3733	27.704	25.328	0.000212376	2.37594
Tb927.4.5200	Tb927.4.5200	17	Nucleoporin NUP62	1	28.2964	28.0909	27.9231	27.9241	25.6242	25.7529	25.6687	25.697	28.2964	28.0909	27.9231	27.9241	25.6242	25.7529	25.6687	25.697	28.0586	25.6857	3.68914e-05	2.37291
Tb927.4.1580	Tb927.4.1580	3	WW domain containing protein, putative	1	NA	22.9385	23.2863	NA	NA	NA	NA	NA	20.8991	22.9385	23.2863	19.0471	19.1594	19.0672	19.7003	18.7543	21.5428	19.1703	0.0926996	2.37243
Tb927.11.980	Tb927.11.980	44	Nucleoporin NUP158	1	29.5144	29.4456	29.4132	29.3883	27.0767	27.313	26.9274	26.9668	29.5144	29.4456	29.4132	29.3883	27.0767	27.313	26.9274	26.9668	29.4404	27.071	3.18208e-05	2.36938
Tb927.3.3220	Tb927.3.3220	41	RNA polymerase-associated protein CTR9, putative	1	28.5054	28.397	28.3775	28.2995	26.0906	26.191	25.7327	26.0918	28.5054	28.397	28.3775	28.2995	26.0906	26.191	25.7327	26.0918	28.3948	26.0265	2.51707e-05	2.3683
Tb927.2.3880	Tb927.2.3880	5	heterogeneous nuclear ribonucleoprotein H/F, putative	1	NA	NA	22.5769	22.3763	NA	NA	NA	NA	21.1123	20.1958	22.5769	22.3763	19.348	19.1309	19.6671	18.6488	21.5653	19.1987	0.01806	2.36662
Tb927.6.2650	Tb927.6.2650	12	MA3 domain containing protein, putative	1	24.9971	26.0953	26.0099	25.6948	23.2157	23.4594	23.0994	23.5593	24.9971	26.0953	26.0099	25.6948	23.2157	23.4594	23.0994	23.5593	25.6993	23.3334	0.00089323	2.36585
Tb927.10.10010	Tb927.10.10010	18	mRNA turnover protein 4 homolog, putative	1	29.7477	30.0873	30.0115	29.9035	27.6395	27.7181	27.5126	27.419	29.7477	30.0873	30.0115	29.9035	27.6395	27.7181	27.5126	27.419	29.9375	27.5723	4.00962e-07	2.36519
Tb927.3.4440	Tb927.3.4440	4	hypothetical protein, conserved	1	NA	23.0001	22.9966	NA	NA	NA	NA	NA	20.9931	23.0001	22.9966	19.2542	19.1621	19.1743	19.7696	18.6989	21.561	19.2012	0.0758699	2.35977
Tb927.10.15380	Tb927.10.15380;Tb11.v5.0481	13;13	U3 snoRNA-associated protein UTP11, putative	2	NA	25.2324	26.7627	26.7247	NA	24.2999	23.427	23.5469	21.1199	25.2324	26.7627	26.7247	19.1426	24.2999	23.427	23.5469	24.9599	22.6041	0.232351	2.35581
Tb927.9.14240	Tb927.9.14240;Tb11.v5.0621	31;26	Nucleoporin NUP82	2	28.6333	28.9434	28.8454	28.8244	26.4758	26.5564	26.3876	26.4299	28.6333	28.9434	28.8454	28.8244	26.4758	26.5564	26.3876	26.4299	28.8116	26.4624	1.17235e-06	2.34917
Tb927.8.990	Tb927.8.990	11	RNA-binding protein 33 (RNA-binding motif protein 33)	1	28.0887	27.6922	28.3639	28.4604	25.7787	26.0442	25.799	25.5945	28.0887	27.6922	28.3639	28.4604	25.7787	26.0442	25.799	25.5945	28.1513	25.8041	0.000120483	2.34717
Tb927.11.15530	Tb927.11.15530	3	C-14 sterol reductase, putative	1	NA	NA	22.4451	22.4353	NA	NA	NA	NA	20.9463	20.1728	22.4451	22.4353	19.185	19.1414	19.6335	18.6685	21.4999	19.1571	0.0199312	2.34275
Tb927.9.11840	Tb927.9.11840	12	pre-rRNA-processing protein PNO1, putative	1	27.6806	27.7539	27.7572	27.5554	25.6772	25.2201	24.8649	25.6241	27.6806	27.7539	27.7572	27.5554	25.6772	25.2201	24.8649	25.6241	27.6868	25.3466	0.000713422	2.34022
Tb927.11.2370	Tb927.11.2370	22	mRNA export factor MEX67	1	28.7192	28.4829	28.7002	28.6124	26.4431	26.3852	26.116	26.2222	28.7192	28.4829	28.7002	28.6124	26.4431	26.3852	26.116	26.2222	28.6287	26.2916	7.31897e-07	2.33707
Tb11.02.5380b	Tb11.02.5380b;Tb11.02.5380	32;32	exosome complex exonuclease RRP44p homologue, putative	2	27.0867	26.2239	26.557	26.5554	24.7371	24.0466	24.2775	24.0323	27.0867	26.2239	26.557	26.5554	24.7371	24.0466	24.2775	24.0323	26.6057	24.2734	7.54955e-05	2.33235
Tb927.9.5320	Tb927.9.5320	23	nucleolar RNA binding protein, putative	1	31.5416	31.337	31.3227	31.4566	29.0867	29.2481	28.947	29.0496	31.5416	31.337	31.3227	31.4566	29.0867	29.2481	28.947	29.0496	31.4145	29.0828	1.77457e-07	2.33164
Tb927.9.3650	Tb927.9.3650	17	Kinesin-13 1	1	26.0484	24.6044	24.574	24.6089	24.5764	NA	23.6486	23.2788	26.0484	24.6044	24.574	24.6089	24.5764	19.0186	23.6486	23.2788	24.9589	22.6306	0.154465	2.32835
Tb927.11.5230	Tb927.11.5230	15	hypothetical protein, conserved	1	28.1573	27.9922	27.7358	28.0496	25.6265	26.0823	25.4337	25.5201	28.1573	27.9922	27.7358	28.0496	25.6265	26.0823	25.4337	25.5201	27.9837	25.6656	3.74571e-05	2.31806
Tb927.8.6380	Tb927.8.6380	4	hypothetical protein, conserved	1	NA	NA	22.1704	22.1916	NA	NA	NA	NA	21.0077	20.3445	22.1704	22.1916	19.0982	19.0991	19.6272	18.6195	21.4286	19.111	0.00876428	2.31755
Tb927.10.15360	Tb927.10.15360	47	hypothetical protein, conserved	1	29.2205	29.0115	29.1569	29.0694	26.966	26.9727	26.5918	26.6772	29.2205	29.0115	29.1569	29.0694	26.966	26.9727	26.5918	26.6772	29.1146	26.8019	1.69564e-05	2.31265
Tb927.8.860	Tb927.8.860	3	hypothetical protein, conserved	1	NA	NA	22.3144	22.2209	NA	NA	NA	NA	20.9798	20.3576	22.3144	22.2209	19.1389	19.0681	19.7065	18.7129	21.4682	19.1566	0.0109592	2.31156
Tb927.4.3540	Tb927.4.3540	12	hypothetical protein, conserved	1	25.4268	25.4677	24.9047	25.3223	22.8721	22.7321	23.4099	22.8732	25.4268	25.4677	24.9047	25.3223	22.8721	22.7321	23.4099	22.8732	25.2804	22.9718	2.76224e-05	2.30857
Tb927.7.4080	Tb927.7.4080	5	SNF2 family helicase-like protein, putative	1	NA	22.4683	NA	22.2619	NA	NA	NA	NA	21.0912	22.4683	20.182	22.2619	19.3267	19.1314	19.5766	18.7448	21.5009	19.1949	0.0179335	2.30598
Tb927.8.1510	Tb927.8.1510	39	ATP-dependent RNA helicase DBP2B, putative	1	31.0702	31.0636	31.1287	31.1391	28.8832	28.8763	28.7162	28.7025	31.0702	31.0636	31.1287	31.1391	28.8832	28.8763	28.7162	28.7025	31.1004	28.7945	2.08971e-06	2.30583
Tb927.4.890	Tb927.4.890	6	small nuclear ribonucleoprotein sm d3	1	25.3519	24.9267	25.1546	25.2667	24.4568	NA	23.8828	23.9121	25.3519	24.9267	25.1546	25.2667	24.4568	19.2283	23.8828	23.9121	25.175	22.87	0.155288	2.30501
Tb927.11.10070	Tb927.11.10070	12	Bromodomain, putative	1	28.5087	28.9258	28.5055	28.5388	26.2635	26.5962	26.353	26.0508	28.5087	28.9258	28.5055	28.5388	26.2635	26.5962	26.353	26.0508	28.6197	26.3159	5.72316e-06	2.30382
Tb927.10.10070	Tb927.10.10070	4	hypothetical protein, conserved	1	23.8873	NA	22.7559	NA	NA	NA	NA	NA	23.8873	20.0896	22.7559	19.1777	19.2762	18.9622	19.797	18.6696	21.4776	19.1762	0.126792	2.30141
Tb927.10.6900	Tb927.10.6900;Tb10.v4.0246	3;3	base J-associated glucosyltransferase	2	NA	22.4777	NA	22.3633	NA	NA	NA	NA	21.1186	22.4777	19.8186	22.3633	19.1346	19.1976	19.698	18.5428	21.4445	19.1433	0.0276747	2.30129
Tb927.8.3750	Tb927.8.3750	32	nucleolar protein 56, putative	1	31.4623	32.031	31.8384	31.8516	29.5832	29.5569	29.3909	29.4557	31.4623	32.031	31.8384	31.8516	29.5832	29.5569	29.3909	29.4557	31.7959	29.4967	7.72604e-05	2.29918
Tb927.11.15430	Tb927.11.15430	31	U5 small nuclear ribonucleoprotein component, putative	1	28.2144	27.9472	28.0118	27.9657	25.6721	25.9759	25.5475	25.7512	28.2144	27.9472	28.0118	27.9657	25.6721	25.9759	25.5475	25.7512	28.0348	25.7367	2.60964e-06	2.29809
Tb927.9.2900	Tb927.9.2900	99	hypothetical protein, conserved	1	30.7196	30.78	30.7479	30.5867	28.4399	28.4932	28.2576	28.4578	30.7196	30.78	30.7479	30.5867	28.4399	28.4932	28.2576	28.4578	30.7085	28.4121	7.75937e-08	2.29639
Tb927.7.1060	Tb927.7.1060	21	ISWI complex protein	1	26.1191	27.6422	27.4477	27.8124	24.9718	25.2568	24.7377	24.8836	26.1191	27.6422	27.4477	27.8124	24.9718	25.2568	24.7377	24.8836	27.2554	24.9625	0.00701696	2.29288
Tb927.9.11740	Tb927.9.11740	2	cyclophilin type peptidyl-prolyl cis-trans isomerase, putative	1	23.5211	22.8237	NA	NA	NA	NA	NA	NA	23.5211	22.8237	20.0069	19.3863	19.3828	19.1289	19.551	18.522	21.4345	19.1462	0.108517	2.28833
Tb927.2.510	Tb927.2.510;Tb11.v5.0693;Tb11.v5.0294;Tb927.7.2000	30;2;1;1	retrotransposon hot spot protein 4 (RHS4), putative	4	27.4227	27.1836	27.5675	27.3434	25.2344	25.3732	24.701	25.0668	27.4227	27.1836	27.5675	27.3434	25.2344	25.3732	24.701	25.0668	27.3793	25.0939	5.81705e-05	2.28544
Tb927.11.5250	Tb927.11.5250	40	hypothetical protein, conserved	1	27.959	28.2644	28.4748	27.8274	25.8669	26.2653	25.2982	25.9661	27.959	28.2644	28.4748	27.8274	25.8669	26.2653	25.2982	25.9661	28.1314	25.8491	0.000162328	2.28225
Tb927.9.1470	Tb927.9.1470	3	hypothetical protein, conserved	1	NA	NA	24.4362	24.5396	23.5024	NA	NA	NA	20.8586	20.2527	24.4362	24.5396	23.5024	19.1957	19.6698	18.5958	22.5218	20.2409	0.201962	2.28085
Tb927.11.10480	Tb927.11.10480	40	PQQ-like domain/WD domain, G-beta repeat/Utp21 specific WD40 associated putative domain containing protein, putative	1	28.7646	28.7035	28.4572	28.3911	26.2282	26.5452	26.1495	26.2708	28.7646	28.7035	28.4572	28.3911	26.2282	26.5452	26.1495	26.2708	28.5791	26.2984	1.84604e-06	2.28066
Tb927.10.7060	Tb927.10.7060	43	Nucleoporin NUP96	1	29.3915	29.2008	29.0466	29.2225	26.8627	27.0334	26.9478	26.9068	29.3915	29.2008	29.0466	29.2225	26.8627	27.0334	26.9478	26.9068	29.2153	26.9377	2.95116e-06	2.27765
Tb927.8.6050	Tb927.8.6050	5	hypothetical protein, conserved	1	NA	22.4392	22.6608	22.2365	NA	NA	NA	21.2347	21.0489	22.4392	22.6608	22.2365	19.2387	19.1796	19.655	21.2347	22.0964	19.827	0.0106139	2.26939
Tb927.11.970	Tb927.11.970	8	hypothetical protein, conserved	1	24.1487	24.7286	24.551	24.5451	22.2725	22.526	22.236	21.8662	24.1487	24.7286	24.551	24.5451	22.2725	22.526	22.236	21.8662	24.4933	22.2252	1.82059e-05	2.26817
Tb927.6.3890	Tb927.6.3890	17	replication factor C, subunit 2, putative	1	28.6135	28.2871	28.2813	28.1966	25.9168	26.1764	26.1564	26.1015	28.6135	28.2871	28.2813	28.1966	25.9168	26.1764	26.1564	26.1015	28.3446	26.0878	3.9899e-06	2.25683
Tb927.11.9080	Tb927.11.9080	41	AARP2CN (NUC121) domain/Protein of unknown function (DUF663), putative	1	26.1125	29.1561	28.902	28.8679	26.4103	25.6172	25.6763	26.3087	26.1125	29.1561	28.902	28.8679	26.4103	25.6172	25.6763	26.3087	28.2596	26.0031	0.0467298	2.25648
Tb927.2.2950	Tb927.2.2950	36	Nop14-like family, putative	1	27.4875	28.5031	28.4218	28.5004	26.0288	26.0881	25.9083	25.8692	27.4875	28.5031	28.4218	28.5004	26.0288	26.0881	25.9083	25.8692	28.2282	25.9736	0.00214243	2.25465
Tb927.6.4340	Tb927.6.4340	7	U6 snRNA-associated Sm-like protein LSm5p	1	25.633	26.2037	26.3404	25.9605	23.8435	23.7228	23.7941	23.7621	25.633	26.2037	26.3404	25.9605	23.8435	23.7228	23.7941	23.7621	26.0344	23.7806	0.000554117	2.25376
Tb927.10.920	Tb927.10.920	20	Ribosomal protein L1p/L10e family, putative	1	27.9054	28.6832	28.389	28.3228	26.1165	26.2891	25.9025	26.0003	27.9054	28.6832	28.389	28.3228	26.1165	26.2891	25.9025	26.0003	28.3251	26.0771	0.000116788	2.24803
Tb927.5.2290	Tb927.5.2290	100	ATP-dependent RNA helicase, putative	1	29.0266	28.9794	28.9695	29.0955	26.7633	26.8615	26.6019	26.8605	29.0266	28.9794	28.9695	29.0955	26.7633	26.8615	26.6019	26.8605	29.0177	26.7718	2.58497e-06	2.24595
Tb927.9.10400	Tb927.9.10400	5	hypothetical protein, conserved	1	28.3221	29.2696	29.2322	29.3104	26.8126	27.262	26.4885	26.597	28.3221	29.2696	29.2322	29.3104	26.8126	27.262	26.4885	26.597	29.0336	26.79	0.000407226	2.24353
Tb927.3.1350	Tb927.3.1350	37	hypothetical protein, conserved	1	27.7296	29.0759	29.2086	29.094	26.5978	26.7257	26.3194	26.5117	27.7296	29.0759	29.2086	29.094	26.5978	26.7257	26.3194	26.5117	28.777	26.5387	0.00602088	2.23836
Tb927.10.1560	Tb927.10.1560	38	hypothetical protein, conserved	1	29.8359	29.9456	29.93	29.8389	27.7693	27.7629	27.535	27.5336	29.8359	29.9456	29.93	29.8389	27.7693	27.7629	27.535	27.5336	29.8876	27.6502	5.35187e-06	2.2374
Tb927.8.5990	Tb927.8.5990	15	NLE (NUC135) domain/WD domain, G-beta repeat, putative	1	27.1381	26.0785	26.5651	26.7626	24.6509	24.6021	23.9192	24.4248	27.1381	26.0785	26.5651	26.7626	24.6509	24.6021	23.9192	24.4248	26.6361	24.3992	0.000274133	2.23681
Tb927.11.12030	Tb927.11.12030	16	hypothetical protein, conserved	1	26.7023	26.8964	26.8237	26.419	24.7017	24.459	24.1946	24.563	26.7023	26.8964	26.8237	26.419	24.7017	24.459	24.1946	24.563	26.7103	24.4796	5.85753e-06	2.23079
Tb927.8.5320	Tb927.8.5320	6	hypothetical protein, conserved	1	NA	23.8428	23.7949	23.9554	NA	23.1768	22.6421	NA	20.9661	23.8428	23.7949	23.9554	19.1714	23.1768	22.6421	18.6474	23.1398	20.9094	0.164736	2.23036
Tb927.4.3850	Tb927.4.3850	19	NLE (NUC135) domain/WD domain, G-beta repeat, putative	1	28.8339	28.5916	28.2609	28.6464	26.3524	26.4311	26.2536	26.3878	28.8339	28.5916	28.2609	28.6464	26.3524	26.4311	26.2536	26.3878	28.5832	26.3562	0.000123047	2.227
Tb927.10.9650	Tb927.10.9650	49	Nucleoporin NUP152	1	29.1667	28.975	28.9105	28.8391	26.7557	26.8848	26.5851	26.7851	29.1667	28.975	28.9105	28.8391	26.7557	26.8848	26.5851	26.7851	28.9728	26.7527	4.43184e-07	2.22014
Tb927.11.5730	Tb927.11.5730	7	pre-mRNA-splicing factor ATP-dependent RNA helicase, putative	1	NA	NA	21.7899	22.3733	NA	NA	NA	NA	21.1443	20.3304	21.7899	22.3733	19.1949	19.2774	19.6771	18.6186	21.4095	19.192	0.00848663	2.21747
Tb927.11.11290	Tb927.11.11290	26	heat shock protein 70, putative	1	27.3198	27.0493	26.8272	26.6323	24.861	24.7556	24.6352	24.7135	27.3198	27.0493	26.8272	26.6323	24.861	24.7556	24.6352	24.7135	26.9571	24.7413	0.000266716	2.21582
Tb927.11.6310	Tb927.11.6310	4	hypothetical protein, conserved	1	22.6893	23.2038	NA	NA	NA	NA	NA	NA	22.6893	23.2038	19.89	19.5422	19.1079	19.1367	19.6974	18.5406	21.3313	19.1207	0.0972363	2.21068
Tb927.5.3400	Tb927.5.3400	54	calcium-translocating P-type ATPase	1	31.1598	31.3633	31.1866	30.6846	28.9519	29.0043	28.8672	28.7502	31.1598	31.3633	31.1866	30.6846	28.9519	29.0043	28.8672	28.7502	31.0986	28.8934	0.000179863	2.20518
Tb927.8.4450	Tb927.8.4450	18	RNA-binding protein, putative	1	27.637	29.6257	29.7005	29.46	27.0076	27.177	26.712	26.7191	27.637	29.6257	29.7005	29.46	27.0076	27.177	26.712	26.7191	29.1058	26.9039	0.0180532	2.20187
Tb927.10.2990	Tb927.10.2990;Tb11.v5.1039	30;26	nuclear cap binding complex subunit CBP110	2	27.5485	27.1609	27.5195	27.5649	25.412	25.136	25.219	25.2288	27.5485	27.1609	27.5195	27.5649	25.412	25.136	25.219	25.2288	27.4485	25.249	7.29058e-06	2.19947
Tb927.11.1050	Tb927.11.1050	13	ribosome production factor 1, putative	1	25.2105	27.2385	27.1067	26.7615	24.9345	24.531	23.9173	24.1441	25.2105	27.2385	27.1067	26.7615	24.9345	24.531	23.9173	24.1441	26.5793	24.3817	0.011298	2.19757
Tb927.11.630	Tb927.11.630	69	RNA polymerase I second largest subunit	1	29.5155	29.7466	29.5128	29.6733	27.5153	27.5117	27.2495	27.3875	29.5155	29.7466	29.5128	29.6733	27.5153	27.5117	27.2495	27.3875	29.612	27.416	2.51625e-07	2.19604
Tb927.10.11410	Tb927.10.11410	7	hypothetical protein, conserved	1	23.1258	NA	NA	22.4283	NA	NA	NA	NA	23.1258	20.1801	19.6091	22.4283	19.1707	19.0007	19.6005	18.7891	21.3358	19.1403	0.0794657	2.19556
Tb927.11.12420	Tb927.11.12420	21	kinetoplastid kinetochore protein 19	1	27.756	27.7606	27.7288	27.95	25.6101	26.0774	25.3357	25.4108	27.756	27.7606	27.7288	27.95	25.6101	26.0774	25.3357	25.4108	27.7989	25.6085	0.000450779	2.19034
Tb927.11.7310	Tb927.11.7310;Tb11.v5.0252	6;6	RNA binding protein, putative	2	24.2843	26.8813	26.9082	26.499	24.3719	24.3479	23.5733	23.5354	24.2843	26.8813	26.9082	26.499	24.3719	24.3479	23.5733	23.5354	26.1432	23.9571	0.0330307	2.18606
Tb927.6.670	Tb927.6.670	11	ribosomal RNA processing protein 45	1	26.9546	26.6483	26.8848	26.6399	24.7744	24.5335	24.6327	24.4701	26.9546	26.6483	26.8848	26.6399	24.7744	24.5335	24.6327	24.4701	26.7819	24.6027	1.16819e-06	2.17922
Tb927.7.720	Tb927.7.720	7	conserved protein	1	NA	22.597	22.4058	NA	NA	NA	NA	NA	20.8854	22.597	22.4058	19.2625	19.0422	19.0817	19.6555	18.6547	21.2877	19.1085	0.0631719	2.17917
Tb927.9.13970	Tb927.9.13970	16	hypothetical protein, conserved	1	27.8748	27.9089	27.8389	27.8244	25.9349	25.9349	25.5707	25.294	27.8748	27.9089	27.8389	27.8244	25.9349	25.9349	25.5707	25.294	27.8618	25.6836	0.000693224	2.17814
Tb927.3.3970	Tb927.3.3970	16	Cell growth-regulating nucleolar protein, putative	1	27.3801	27.2522	26.6995	27.2292	25.1134	24.9883	25.0668	24.683	27.3801	27.2522	26.6995	27.2292	25.1134	24.9883	25.0668	24.683	27.1403	24.9629	5.70673e-05	2.17739
Tb927.10.12780	Tb927.10.12780;Tb927.10.12800	5;2	Zinc finger CCCH domain-containing protein 37	2	NA	NA	24.4036	24.3474	NA	NA	24.0275	NA	20.9401	20.2611	24.4036	24.3474	19.3097	19.2466	24.0275	18.6645	22.4881	20.3121	0.239037	2.17596
Tb927.2.4980	Tb927.2.4980	12	EMG1/NEP1 methyltransferase, putative	1	26.9765	27.8571	27.291	27.5054	25.3601	25.7791	24.9436	24.8633	26.9765	27.8571	27.291	27.5054	25.3601	25.7791	24.9436	24.8633	27.4075	25.2365	0.000266668	2.17094
Tb927.7.270	Tb927.7.270	28	ribosome biogenesis protein, putative	1	27.9257	29.5625	29.5211	29.418	27.0521	27.1272	26.9329	26.6674	27.9257	29.5625	29.5211	29.418	27.0521	27.1272	26.9329	26.6674	29.1068	26.9449	0.00953114	2.16191
Tb927.1.2750	Tb927.1.2750	11	hypothetical protein, conserved	1	28.3237	28.6886	28.5304	28.9092	26.3923	26.3944	26.5143	26.5119	28.3237	28.6886	28.5304	28.9092	26.3923	26.3944	26.5143	26.5119	28.613	26.4532	0.000191745	2.15972
Tb927.11.14960	Tb927.11.14960	34	pumilio/PUF RNA binding protein 7, putative	1	28.6892	29.9856	29.8833	29.8476	27.572	27.539	27.2778	27.4097	28.6892	29.9856	29.8833	29.8476	27.572	27.539	27.2778	27.4097	29.6014	27.4496	0.00464998	2.15179
Tb927.2.5030	Tb927.2.5030	22	transcription initiation protein, putative	1	26.4799	27.3265	27.4561	27.2203	25.3254	24.5626	25.2098	24.7846	26.4799	27.3265	27.4561	27.2203	25.3254	24.5626	25.2098	24.7846	27.1207	24.9706	0.00032439	2.15013
Tb927.8.5510	Tb927.8.5510	17	apurinic/apyrimidinic endonuclease, putative	1	26.9291	27.3207	27.2451	27.3692	25.1842	25.2286	24.8605	25.0281	26.9291	27.3207	27.2451	27.3692	25.1842	25.2286	24.8605	25.0281	27.216	25.0754	4.01711e-06	2.14066
Tb927.10.910	Tb927.10.910	4	DNA repair and recombination helicase protein PIF6	1	NA	21.959	NA	22.088	NA	NA	NA	NA	21.1571	21.959	19.7075	22.088	19.0483	19.1731	19.526	18.6092	21.2279	19.0891	0.0239042	2.13878
Tb927.2.5240	Tb927.2.5240	25	pre-mRNA splicing factor 19, putative	1	28.8729	28.4291	28.6254	28.4768	26.6033	26.4526	26.4703	26.338	28.8729	28.4291	28.6254	28.4768	26.6033	26.4526	26.4703	26.338	28.601	26.4661	1.49296e-05	2.13498
Tb927.11.4190	Tb927.11.4190	23	Metallopeptidase family M24, putative	1	28.7564	29.2255	29.2273	29.2037	26.8948	27.2593	26.7748	26.9503	28.7564	29.2255	29.2273	29.2037	26.8948	27.2593	26.7748	26.9503	29.1032	26.9698	1.01643e-05	2.13342
Tb927.4.1730	Tb927.4.1730	2	hypothetical protein, conserved	1	22.5696	NA	NA	21.8817	NA	NA	NA	NA	22.5696	20.2515	20.2983	21.8817	19.1891	18.9839	19.6268	18.6967	21.2503	19.1241	0.0293028	2.12614
Tb927.10.6290	Tb927.10.6290;Tb11.v5.0277	23;23	ATP-dependent DEAD/H RNA helicase, putative	2	25.9535	26.9813	27.0764	26.8513	24.0955	24.691	24.6612	24.9259	25.9535	26.9813	27.0764	26.8513	24.0955	24.691	24.6612	24.9259	26.7156	24.5934	0.000837544	2.12224
Tb927.10.6320	Tb927.10.6320;Tb11.v5.0274	33;33	CBF/Mak21 family, putative	2	29.46	29.271	29.3194	29.3752	27.309	27.3417	27.1291	27.1787	29.46	29.271	29.3194	29.3752	27.309	27.3417	27.1291	27.1787	29.3564	27.2396	1.05556e-07	2.11677
Tb927.11.14100	Tb927.11.14100	20	Double RNA-binding domain containing protein 4	1	30.2546	29.755	30.2712	30.2227	28.1183	28.1494	27.7935	27.9811	30.2546	29.755	30.2712	30.2227	28.1183	28.1494	27.7935	27.9811	30.1259	28.0106	2.38295e-05	2.11532
Tb927.11.6270	Tb927.11.6270	24	inositol-1,4,5-trisphosphate (IP3) 5-phosphatase, putative	1	27.6804	27.5082	27.5805	27.4981	25.4416	25.5475	25.2552	25.5633	27.6804	27.5082	27.5805	27.4981	25.4416	25.5475	25.2552	25.5633	27.5668	25.4519	2.14636e-06	2.11488
Tb927.9.7070	Tb927.9.7070	11	exosome complex exonuclease RRP40	1	26.978	26.7117	26.7401	26.5532	24.9874	24.2361	24.62	24.7442	26.978	26.7117	26.7401	26.5532	24.9874	24.2361	24.62	24.7442	26.7458	24.6469	0.000117414	2.09887
Tb927.8.5490	Tb927.8.5490	30	Nucleolar protein,Nop52, putative	1	26.6783	27.8175	27.8482	27.8768	25.3199	25.4608	25.3897	25.6552	26.6783	27.8175	27.8482	27.8768	25.3199	25.4608	25.3897	25.6552	27.5552	25.4564	0.00414139	2.09881
Tb927.3.5370	Tb927.3.5370	16	hypothetical protein, conserved	1	28.3891	28.6255	28.5364	28.62	26.3508	26.4147	26.5051	26.5528	28.3891	28.6255	28.5364	28.62	26.3508	26.4147	26.5051	26.5528	28.5427	26.4559	1.66437e-07	2.08688
Tb927.10.5920	Tb927.10.5920	27	hypothetical protein, conserved	1	25.9289	27.8295	27.885	27.4269	25.5141	24.9242	25.1205	25.1687	25.9289	27.8295	27.885	27.4269	25.5141	24.9242	25.1205	25.1687	27.2676	25.1819	0.0163858	2.08574
Tb927.8.1270	Tb927.8.1270	18	conserved protein	1	25.8644	28.2167	28.5574	28.3639	25.8238	25.4992	25.5968	25.7413	25.8644	28.2167	28.5574	28.3639	25.8238	25.4992	25.5968	25.7413	27.7506	25.6653	0.0448879	2.08533
Tb11.1790	Tb11.1790	24	retrotransposon hot spot protein (RHS, pseudogene), putative	1	30.63	30.466	30.6627	30.6092	28.505	28.7117	28.3672	28.468	30.63	30.466	30.6627	30.6092	28.505	28.7117	28.3672	28.468	30.592	28.513	2.44853e-06	2.079
Tb927.11.9120	Tb927.11.9120	17	SNF2 family N-terminal domain/Ring finger domain containing protein, putative	1	25.3149	25.2779	25.3988	25.3553	23.6309	23.3427	22.2754	23.8072	25.3149	25.2779	25.3988	25.3553	23.6309	23.3427	22.2754	23.8072	25.3367	23.2641	0.00887862	2.07266
Tb927.4.1630	Tb927.4.1630	26	ribosomal RNA processing protein 6	1	28.0105	27.6301	27.7924	27.7605	25.8697	25.6933	25.6414	25.7049	28.0105	27.6301	27.7924	27.7605	25.8697	25.6933	25.6414	25.7049	27.7984	25.7273	3.17004e-06	2.07105
Tb927.10.3640	Tb927.10.3640	10	nuclear transmembrane protein, putative	1	29.6447	29.6632	29.391	28.9535	27.3366	27.6437	27.2126	27.1771	29.6447	29.6632	29.391	28.9535	27.3366	27.6437	27.2126	27.1771	29.4131	27.3425	0.000116328	2.07057
Tb927.8.2810	Tb927.8.2810	13	5'-3' exoribonuclease C	1	24.191	23.6521	24.5628	24.0059	23.0713	23.2465	23.2212	NA	24.191	23.6521	24.5628	24.0059	23.0713	23.2465	23.2212	18.6048	24.103	22.0359	0.167978	2.06701
Tb927.10.7990	Tb927.10.7990	17	replication factor C subunit 3, putative	1	27.9445	27.7343	27.8817	27.5736	25.8667	25.9982	25.59	25.4314	27.9445	27.7343	27.8817	27.5736	25.8667	25.9982	25.59	25.4314	27.7835	25.7216	3.43981e-05	2.06198
Tb927.11.9050	Tb927.11.9050	15	p21-C-terminal region-binding protein, putative	1	27.3293	27.0959	27.0957	26.8303	25.0593	25.2042	24.9144	24.947	27.3293	27.0959	27.0957	26.8303	25.0593	25.2042	24.9144	24.947	27.0878	25.0312	1.0791e-05	2.05653
Tb927.11.8280	Tb927.11.8280	5	hypothetical protein, conserved	1	22.4503	NA	NA	22.4135	NA	NA	NA	NA	22.4503	20.2992	19.6042	22.4135	19.188	18.9792	19.7515	18.6711	21.1918	19.1475	0.0625317	2.04435
Tb927.11.11090	Tb927.11.11090	7	Nucleoporin NUP140	1	26.4313	26.6471	26.5232	26.9269	24.6855	24.811	24.5564	24.3123	26.4313	26.6471	26.5232	26.9269	24.6855	24.811	24.5564	24.3123	26.6321	24.5913	1.03962e-05	2.0408
Tb927.7.2170	Tb927.7.2170	59	hypothetical protein, conserved	1	29.5863	30.1251	30.431	30.0053	28.0325	28.2033	27.8838	27.8706	29.5863	30.1251	30.431	30.0053	28.0325	28.2033	27.8838	27.8706	30.0369	27.9976	0.000365586	2.03937
Tb927.10.5400	Tb927.10.5400	7	hypothetical protein, conserved	1	NA	21.9355	22.5728	NA	NA	NA	NA	NA	20.922	21.9355	22.5728	19.4956	19.2272	19.1513	19.8205	18.5716	21.2315	19.1926	0.0490092	2.03883
Tb927.1.2550	Tb927.1.2550;Tb927.1.2530;Tb927.1.2510;Tb927.1.2490;Tb927.1.2470;Tb927.1.2450;Tb927.1.2430	14;14;14;14;14;14;14	histone H3, putative	7	30.6923	32.7788	32.4291	32.0754	30.012	29.8982	29.9824	29.9428	30.6923	32.7788	32.4291	32.0754	30.012	29.8982	29.9824	29.9428	31.9939	29.9588	0.0209014	2.03506
Tb927.7.4340	Tb927.7.4340	29	Protein of unknown function (DUF1253), putative	1	26.1874	27.6285	27.6677	27.641	25.3365	25.3967	24.9378	25.3195	26.1874	27.6285	27.6677	27.641	25.3365	25.3967	24.9378	25.3195	27.2812	25.2476	0.00852712	2.03356
Tb927.10.8200	Tb927.10.8200	17	Ribosomal protein L1p/L10e family, putative	1	30.3441	30.0095	29.8463	29.9485	28.171	28.0982	27.8621	27.9022	30.3441	30.0095	29.8463	29.9485	28.171	28.0982	27.8621	27.9022	30.0371	28.0084	1.20765e-05	2.02872
Tb927.1.3050	Tb927.1.3050	20	tRNA (Uracil-5-)-methyltransferase, putative	1	26.8649	26.5349	27.0272	27.1962	24.9761	24.7344	25.1417	24.6596	26.8649	26.5349	27.0272	27.1962	24.9761	24.7344	25.1417	24.6596	26.9058	24.878	4.1241e-05	2.02784
Tb927.10.6710	Tb927.10.6710	8	hypothetical protein, conserved	1	23.9866	25.2452	24.8855	24.3196	22.1352	23.1726	22.2879	22.7447	23.9866	25.2452	24.8855	24.3196	22.1352	23.1726	22.2879	22.7447	24.6092	22.5851	0.00165184	2.02412
Tb927.5.2130	Tb927.5.2130	14	Lariat debranching enzyme, C-terminal domain containing protein, putative	1	25.2098	24.6081	24.8987	25.3088	NA	24.1923	24.3054	24.2421	25.2098	24.6081	24.8987	25.3088	19.2252	24.1923	24.3054	24.2421	25.0063	22.9912	0.20677	2.01514
Tb927.11.3970	Tb927.11.3970	10	hypothetical protein, conserved	1	27.9695	27.2776	27.7061	27.5562	25.795	25.7605	25.3432	25.5707	27.9695	27.2776	27.7061	27.5562	25.795	25.7605	25.3432	25.5707	27.6274	25.6173	5.51835e-05	2.01001
Tb927.2.2540	Tb927.2.2540	3	Ribosome biogenesis protein SLX9, putative	1	NA	23.6646	24.2599	24.0812	NA	NA	23.322	23.2816	20.8454	23.6646	24.2599	24.0812	19.1797	19.0282	23.322	23.2816	23.2128	21.2029	0.222783	2.00989
Tb927.11.3830	Tb927.11.3830	15	hypothetical protein, conserved	1	27.884	28.1684	28.2612	27.8814	26.1024	26.1035	26.0312	25.9257	27.884	28.1684	28.2612	27.8814	26.1024	26.1035	26.0312	25.9257	28.0487	26.0407	4.08936e-05	2.00807
Tb927.7.5040	Tb927.7.5040;Tb11.v5.0184	7;7	kinesin, putative	2	22.8525	22.4429	NA	NA	NA	NA	NA	NA	22.8525	22.4429	19.9779	19.276	19.1887	19.0644	19.6646	18.6122	21.1373	19.1325	0.106267	2.00484
Tb927.11.8220	Tb927.11.8220	14	aurora B kinase	1	24.8592	25.904	25.8045	25.7962	23.8033	24.2905	22.7925	23.4814	24.8592	25.904	25.8045	25.7962	23.8033	24.2905	22.7925	23.4814	25.591	23.5919	0.00284345	1.99905
Tb927.4.3840	Tb927.4.3840	20	nucleolar protein, putative	1	27.3637	29.4245	29.5067	29.3951	27.0786	27.019	26.8045	26.7969	27.3637	29.4245	29.5067	29.3951	27.0786	27.019	26.8045	26.7969	28.9225	26.9247	0.0298458	1.99776
Tb927.4.2480	Tb927.4.2480	2	8-oxoguanine DNA glycosylase, putative	1	NA	22.1613	NA	21.2932	NA	NA	NA	NA	21.0435	22.1613	20.0436	21.2932	19.2117	19.2018	19.6211	18.5232	21.1354	19.1394	0.011954	1.99598
Tb927.11.1660	Tb927.11.1660	26	vesicular transport protein (CDC48 homologue), putative	1	27.6782	28.0822	27.8912	27.818	25.9247	26.0113	25.7777	25.7806	27.6782	28.0822	27.8912	27.818	25.9247	26.0113	25.7777	25.7806	27.8674	25.8736	3.85021e-06	1.99382
Tb927.10.6330	Tb927.10.6330;Tb11.v5.0273	34;34	kinetoplastid kinetochore protein 1	2	25.0741	25.9457	25.5997	25.2571	NA	25.521	24.857	24.2361	25.0741	25.9457	25.5997	25.2571	19.2892	25.521	24.857	24.2361	25.4691	23.4758	0.255408	1.99331
Tb927.10.15810	Tb927.10.15810	11	Fcf1, putative	1	NA	26.6271	26.3542	26.5683	23.1832	23.2402	23.4977	22.8339	21.171	26.6271	26.3542	26.5683	23.1832	23.2402	23.4977	22.8339	25.1802	23.1887	0.233398	1.99143
Tb927.8.7480	Tb927.8.7480	3	hypothetical protein, conserved	1	NA	NA	21.3933	21.7131	NA	NA	NA	NA	21.1111	20.141	21.3933	21.7131	19.0882	19.2074	19.5524	18.5477	21.0896	19.0989	0.00414705	1.99069
Tb927.8.6770	Tb927.8.6770	13	WD domain, G-beta repeat, putative	1	25.6374	25.5745	26.2327	26.5006	24.0559	23.7941	23.5736	24.6031	25.6374	25.5745	26.2327	26.5006	24.0559	23.7941	23.5736	24.6031	25.9863	24.0067	0.00078532	1.97963
Tb927.4.3560	Tb927.4.3560;Tb927.4.3610	16;10	protein phoshatase 1, putative	2	28.2222	28.2377	28.2196	28.1312	26.3348	26.3072	26.0932	26.1602	28.2222	28.2377	28.2196	28.1312	26.3348	26.3072	26.0932	26.1602	28.2027	26.2239	5.90811e-06	1.97882
Tb927.8.4790	Tb927.8.4790	3	Putative snoRNA binding domain containing protein, putative	1	23.0233	NA	22.143	NA	NA	NA	NA	NA	23.0233	20.2046	22.143	19.0744	19.1358	19.0728	19.7367	18.6153	21.1114	19.1401	0.113107	1.97122
Tb927.10.12450	Tb927.10.12450	3	SNARE domain-containing protein, putative	1	22.9822	23.055	22.9005	NA	22.6758	NA	NA	NA	22.9822	23.055	22.9005	19.0998	22.6758	19.1505	19.6621	18.6889	22.0094	20.0443	0.188299	1.96508
Tb927.6.3180	Tb927.6.3180	6	hypothetical protein, conserved	1	NA	21.5001	NA	21.7928	NA	NA	NA	NA	21.1368	21.5001	20.0963	21.7928	19.2191	18.9646	19.8052	18.7015	21.1315	19.1726	0.0063479	1.95892
Tb927.11.3340	Tb927.11.3340	11	RNA-binding protein 34, putative	1	26.4527	26.2927	26.2103	26.4078	24.2144	24.6282	24.4424	24.2722	26.4527	26.2927	26.2103	26.4078	24.2144	24.6282	24.4424	24.2722	26.3409	24.3893	1.21008e-05	1.95157
Tb927.7.7380	Tb927.7.7380	2	u6 snrna-associated sm-like protein lsm3	1	22.4881	22.9317	NA	NA	NA	NA	NA	NA	22.4881	22.9317	20.1057	19.105	19.345	19.0549	19.7917	18.6346	21.1576	19.2065	0.122551	1.95109
Tb927.9.2310	Tb927.9.2310	3	hypothetical protein, conserved	1	22.9724	22.9709	NA	NA	NA	NA	NA	NA	22.9724	22.9709	19.6706	19.119	19.3403	19.2433	19.73	18.6501	21.1832	19.2409	0.157142	1.94229
Tb927.7.240	Tb927.7.240;Tb927.7.230	4;4	40S ribosomal protein S33, putative	2	25.8327	25.896	25.7609	26.6151	25.5386	NA	25.9604	25.7335	25.8327	25.896	25.7609	26.6151	25.5386	19.1044	25.9604	25.7335	26.0262	24.0842	0.327842	1.94198
Tb927.10.15940	Tb927.10.15940;Tb11.v5.0304	5;5	cation transporter, putative	2	NA	22.0601	21.9691	NA	NA	NA	NA	NA	21.1083	22.0601	21.9691	19.1544	19.0851	19.0712	19.743	18.6341	21.073	19.1334	0.057816	1.93959
Tb927.4.3670	Tb927.4.3670	16	CBF/Mak21 family, putative	1	27.477	27.4417	27.2134	27.2427	25.3835	25.6435	25.326	25.2787	27.477	27.4417	27.2134	27.2427	25.3835	25.6435	25.326	25.2787	27.3437	25.4079	2.36225e-06	1.93577
Tb927.11.1290	Tb927.11.1290	7	hypothetical protein, conserved	1	NA	22.5594	22.4855	22.7578	23.6609	NA	NA	NA	21.0358	22.5594	22.4855	22.7578	23.6609	19.1123	19.6562	18.6831	22.2096	20.2781	0.19165	1.93154
Tb927.10.2320	Tb927.10.2320	11	Nucleoporin NUP41	1	26.8772	26.6663	26.6976	26.7392	24.7907	25.0859	24.5162	24.8619	26.8772	26.6663	26.6976	26.7392	24.7907	25.0859	24.5162	24.8619	26.7451	24.8137	0.000122016	1.9314
Tb927.6.1610	Tb927.6.1610	21	ribosomal RNA adenine dimethylase family protein, conserved	1	25.4389	27.9988	28.0085	27.8321	25.6226	25.6028	25.1355	25.2076	25.4389	27.9988	28.0085	27.8321	25.6226	25.6028	25.1355	25.2076	27.3196	25.3921	0.0518141	1.92745
Tb927.3.3670	Tb927.3.3670	20	Triple RNA binding domain protein 3	1	27.6581	29.0376	29.1063	28.9949	26.7688	26.8539	26.6544	26.8198	27.6581	29.0376	29.1063	28.9949	26.7688	26.8539	26.6544	26.8198	28.6993	26.7742	0.0109475	1.92503
Tb927.1.5000	Tb927.1.5000	5	hypothetical protein, conserved	1	22.8115	22.6321	23.0312	22.6205	NA	NA	22.7762	22.2028	22.8115	22.6321	23.0312	22.6205	19.2695	19.1493	22.7762	22.2028	22.7738	20.8495	0.136679	1.92435
Tb927.7.1630	Tb927.7.1630	5	hypothetical protein, conserved	1	22.4697	23.5972	22.5055	22.8593	23.1261	NA	22.8985	NA	22.4697	23.5972	22.5055	22.8593	23.1261	19.1835	22.8985	18.5603	22.8579	20.9421	0.209731	1.9158
Tb927.8.750	Tb927.8.750	10	nucleolar RNA-binding protein, putative	1	27.6651	27.6968	27.7264	27.952	25.8179	26.0656	25.775	25.7425	27.6651	27.6968	27.7264	27.952	25.8179	26.0656	25.775	25.7425	27.7601	25.8503	1.37334e-06	1.90979
Tb927.7.5520	Tb927.7.5520	3	peptidyl-tRNA hydrolase, putative	1	NA	21.0804	NA	21.9694	NA	NA	NA	NA	21.0463	21.0804	20.0289	21.9694	19.2502	19.0488	19.5615	18.632	21.0312	19.1231	0.0102699	1.90813
Tb927.6.2800	Tb927.6.2800	5	hypothetical protein, conserved	1	NA	NA	21.7915	21.1357	NA	NA	NA	NA	20.9395	20.2104	21.7915	21.1357	19.2373	18.9904	19.5415	18.6997	21.0193	19.1172	0.00450834	1.90206
Tb927.4.4950	Tb927.4.4950	18	hypothetical protein, conserved	1	26.5483	27.4907	27.3734	27.0582	25.2266	25.4581	24.9878	25.1983	26.5483	27.4907	27.3734	27.0582	25.2266	25.4581	24.9878	25.1983	27.1176	25.2177	0.000973038	1.89993
Tb927.6.4350	Tb927.6.4350	10	ribosomal RNA assembly protein, putative	1	NA	26.4192	26.9724	26.3016	23.3545	22.8962	23.718	23.2437	21.117	26.4192	26.9724	26.3016	23.3545	22.8962	23.718	23.2437	25.2025	23.3031	0.259945	1.89946
Tb927.10.7680	Tb927.10.7680	27	GTPase activating protein, putative	1	28.6209	28.7626	28.6576	28.4929	26.8955	26.8413	26.6595	26.5672	28.6209	28.7626	28.6576	28.4929	26.8955	26.8413	26.6595	26.5672	28.6335	26.7409	2.55045e-06	1.89261
Tb927.11.9580.1	Tb927.11.9580.1;Tb927.11.9580.2	3;3	hypothetical protein, conserved	2	23.6187	22.9	22.793	22.3123	NA	22.6662	NA	22.4334	23.6187	22.9	22.793	22.3123	19.236	22.6662	19.7348	22.4334	22.906	21.0176	0.121579	1.8884
Tb927.3.5500	Tb927.3.5500	17	DNA-directed RNA polymerase II subunit 3, putative	1	27.5303	27.3764	27.3677	27.2889	25.5864	25.3848	25.4603	25.5919	27.5303	27.3764	27.3677	27.2889	25.5864	25.3848	25.4603	25.5919	27.3908	25.5058	1.95393e-07	1.88499
Tb927.2.1180	Tb927.2.1180	7	retrotransposon hot spot protein 3 (RHS3), putative	1	25.9846	25.7772	NA	NA	NA	25.5335	NA	NA	25.9846	25.7772	19.5082	19.1011	19.0673	25.5335	19.6547	18.5863	22.5928	20.7104	0.480483	1.88234
Tb927.8.2460	Tb927.8.2460	10	hypothetical protein, conserved	1	29.1544	29.3048	29.1157	28.5857	27.0627	27.4676	27.1756	26.9525	29.1544	29.3048	29.1157	28.5857	27.0627	27.4676	27.1756	26.9525	29.0402	27.1646	0.000124322	1.87555
Tb927.11.280	Tb927.11.280	17	hypothetical protein, conserved	1	25.9078	25.9504	25.7702	25.6171	24.0186	23.8569	23.7165	24.1522	25.9078	25.9504	25.7702	25.6171	24.0186	23.8569	23.7165	24.1522	25.8114	23.9361	7.04803e-06	1.87533
Tb927.10.3500	Tb927.10.3500	21	RNA-binding protein, putative	1	27.8203	28.1892	28.2056	28.3452	26.4512	26.3756	26.0615	26.1961	27.8203	28.1892	28.2056	28.3452	26.4512	26.3756	26.0615	26.1961	28.1401	26.2711	1.8487e-05	1.86898
Tb927.8.6840	Tb927.8.6840	3	mismatch repair protein MLH1	1	22.5147	21.8677	NA	NA	NA	NA	NA	NA	22.5147	21.8677	20.0844	19.5162	19.2644	19.0258	19.5738	18.6843	20.9958	19.1371	0.0757424	1.85869
Tb927.11.16600	Tb927.11.16600	12	exosome-associated protein 2	1	26.8027	25.9789	26.5906	26.3976	24.6508	24.7478	24.3804	24.5724	26.8027	25.9789	26.5906	26.3976	24.6508	24.7478	24.3804	24.5724	26.4425	24.5878	0.000539543	1.85462
Tb927.11.3380	Tb927.11.3380	12	Ran-binding protein 1, putative	1	28.537	28.8326	28.674	29.0169	26.9996	26.9203	26.867	26.8593	28.537	28.8326	28.674	29.0169	26.9996	26.9203	26.867	26.8593	28.7651	26.9116	0.000145616	1.85357
Tb927.4.2630	Tb927.4.2630	40	ATP-dependent DEAD/H RNA helicase, putative	1	27.8819	28.0608	28.4698	27.8228	26.1792	26.5911	25.8124	26.2436	27.8819	28.0608	28.4698	27.8228	26.1792	26.5911	25.8124	26.2436	28.0588	26.2066	0.000145037	1.85225
Tb927.10.14750	Tb927.10.14750;Tb927.10.14630	15;14	fibrillarin, putative	2	29.2283	30.3458	30.6258	30.4769	28.4309	28.4017	28.2474	28.236	29.2283	30.3458	30.6258	30.4769	28.4309	28.4017	28.2474	28.236	30.1692	28.329	0.00934437	1.84022
Tb927.11.13660	Tb927.11.13660	6	hypothetical protein, conserved	1	24.613	25.8604	25.5004	25.4833	23.4974	24.1149	23.4306	23.0685	24.613	25.8604	25.5004	25.4833	23.4974	24.1149	23.4306	23.0685	25.3643	23.5279	0.00194968	1.83642
Tb927.11.2550	Tb927.11.2550	2	recombinase rad51, putative	1	22.4711	22.2109	NA	NA	NA	NA	NA	NA	22.4711	22.2109	19.8073	19.5263	19.3544	18.9999	19.6783	18.6651	21.0039	19.1744	0.0958834	1.82946
Tb927.7.2240	Tb927.7.2240	30	hypothetical protein, conserved	1	29.7678	30.5385	31.0098	30.8209	28.8214	28.8918	28.6204	28.6896	29.7678	30.5385	31.0098	30.8209	28.8214	28.8918	28.6204	28.6896	30.5343	28.7558	0.00587751	1.77845
Tb927.9.8200	Tb927.9.8200;Tb11.v5.0687	33;32	Pescadillo N-terminus/BRCA1 C Terminus (BRCT) domain containing protein, putative	2	27.2502	29.2427	29.0932	29.0734	26.9697	26.9513	26.7794	26.867	27.2502	29.2427	29.0932	29.0734	26.9697	26.9513	26.7794	26.867	28.6649	26.8919	0.0325716	1.77305
Tb927.10.13290	Tb927.10.13290	4	ethanolamine phosphotransferase (EPT)	1	25.9764	26.016	25.6047	24.8186	23.7451	24.1646	23.7405	23.6919	25.9764	26.016	25.6047	24.8186	23.7451	24.1646	23.7405	23.6919	25.6039	23.8355	0.00433446	1.76842
Tb927.7.4730	Tb927.7.4730;Tb11.v5.0156	3;3	pumilio/PUF RNA binding protein 5	2	NA	NA	21.3611	21.1956	NA	NA	NA	NA	20.8843	20.3529	21.3611	21.1956	19.2676	19.2145	19.6924	18.5526	20.9485	19.1818	0.00158719	1.76669
Tb927.10.6260	Tb927.10.6260;Tb11.v5.0279	27;18	ATP-dependent DEAD/H RNA helicase, putative	2	26.1506	28.3852	28.3098	27.9178	25.9706	26.029	25.8837	25.8807	26.1506	28.3852	28.3098	27.9178	25.9706	26.029	25.8837	25.8807	27.6908	25.941	0.0439525	1.74986
Tb927.3.1290	Tb927.3.1290	32	cullin 4B, putative	1	27.2788	27.129	27.2279	27.1037	25.3545	25.3435	25.4842	25.5794	27.2788	27.129	27.2279	27.1037	25.3545	25.3435	25.4842	25.5794	27.1849	25.4404	7.08147e-07	1.74442
Tb927.10.9780	Tb927.10.9780	31	ATP-dependent DEAD/H RNA helicase, putative	1	26.7511	28.0879	28.0006	27.7135	25.9746	26.143	25.7107	25.7663	26.7511	28.0879	28.0006	27.7135	25.9746	26.143	25.7107	25.7663	27.6383	25.8987	0.00750627	1.73963
Tb927.7.2080	Tb927.7.2080	21	cap guanylyltransferase-methyltransferase 1	1	25.8634	25.643	NA	NA	21.9422	21.8544	21.0305	NA	25.8634	25.643	19.7479	19.2275	21.9422	21.8544	21.0305	18.7061	22.6204	20.8833	0.426089	1.73712
Tb927.4.1310	Tb927.4.1310	15	ZFP family member, putative	1	26.6075	26.2347	26.2264	26.1194	24.6909	24.6368	24.3928	24.5212	26.6075	26.2347	26.2264	26.1194	24.6909	24.6368	24.3928	24.5212	26.297	24.5604	3.5207e-05	1.73657
Tb927.11.5150	Tb927.11.5150	16	hypothetical protein, conserved	1	26.8461	25.6612	25.7172	25.7616	24.4953	23.8846	24.2101	24.4614	26.8461	25.6612	25.7172	25.7616	24.4953	23.8846	24.2101	24.4614	25.9965	24.2629	0.00411858	1.73366
Tb927.7.3120	Tb927.7.3120	4	small nuclear ribonucleoprotein SmD1	1	26.8611	26.8375	27.1841	26.9267	25.35	25.15	25.1566	25.2223	26.8611	26.8375	27.1841	26.9267	25.35	25.15	25.1566	25.2223	26.9524	25.2197	1.04975e-05	1.73266
Tb927.4.3900	Tb927.4.3900	13	hypothetical protein, conserved	1	25.1776	25.8123	25.7223	25.6919	23.9233	24.0607	23.716	23.7782	25.1776	25.8123	25.7223	25.6919	23.9233	24.0607	23.716	23.7782	25.601	23.8695	0.00020651	1.73149
Tb927.4.3810	Tb927.4.3810	58	DNA-directed RNA polymerase II subunit 2, putative	1	28.9507	29.0545	29.04	29.0522	27.2713	27.4334	27.2501	27.2168	28.9507	29.0545	29.04	29.0522	27.2713	27.4334	27.2501	27.2168	29.0244	27.2929	1.84068e-06	1.73147
Tb927.10.7450	Tb927.10.7450	10	Ribosomal RNA processing protein 41A	1	26.9335	26.4382	26.5875	26.6078	24.8028	25.2858	24.7825	24.8087	26.9335	26.4382	26.5875	26.6078	24.8028	25.2858	24.7825	24.8087	26.6417	24.9199	4.54849e-05	1.72181
Tb927.9.5150	Tb927.9.5150	4	ribosomal protein S6, putative	1	29.5088	29.8749	29.7398	29.4815	28.2788	27.8959	27.7905	27.7681	29.5088	29.8749	29.7398	29.4815	28.2788	27.8959	27.7905	27.7681	29.6513	27.9333	3.92436e-05	1.71792
Tb927.5.1790	Tb927.5.1790	8	hypothetical protein, conserved	1	21.7459	21.8812	NA	NA	NA	NA	NA	NA	21.7459	21.8812	20.2781	19.601	19.1708	19.162	19.6269	18.6794	20.8765	19.1598	0.0482533	1.71675
Tb927.11.7960	Tb927.11.7960	6	kinetoplast poly(A) polymerase 1	1	NA	21.7812	22.3342	21.9961	22.9925	NA	NA	NA	21.0446	21.7812	22.3342	21.9961	22.9925	19.0887	19.6793	18.5475	21.789	20.077	0.184974	1.71202
Tb927.11.13930	Tb927.11.13930	11	U3 small nucleolar ribonucleoprotein protein IMP3, putative	1	25.9584	27.0877	27.0644	26.9618	25.1314	25.3371	24.6323	25.1413	25.9584	27.0877	27.0644	26.9618	25.1314	25.3371	24.6323	25.1413	26.7681	25.0605	0.0033074	1.70757
Tb927.2.3480	Tb927.2.3480	12	transcription elongation factor s-II, putative	1	25.3153	25.5269	25.4472	25.2742	23.4142	24.5911	23.4747	23.3396	25.3153	25.5269	25.4472	25.2742	23.4142	24.5911	23.4747	23.3396	25.3909	23.7049	0.00930878	1.68602
Tb927.3.5620	Tb927.3.5620	42	Metallopeptidase family M24/FACT complex subunit (SPT16/CDC68)/Histone chaperone Rttp106-like, putative	1	29.7929	29.5489	29.2839	29.2325	27.8198	27.8965	27.6554	27.7698	29.7929	29.5489	29.2839	29.2325	27.8198	27.8965	27.6554	27.7698	29.4645	27.7854	0.000314881	1.67914
Tb927.10.7580	Tb927.10.7580	21	hypothetical protein, conserved	1	21.1371	23.7436	26.3116	26.4527	22.8674	22.8182	22.3798	22.9459	21.1371	23.7436	26.3116	26.4527	22.8674	22.8182	22.3798	22.9459	24.4112	22.7528	0.278866	1.65843
Tb927.3.3490	Tb927.3.3490	25	High mobility group protein TDP1	1	30.3608	30.2505	30.2801	30.1422	28.7905	28.6591	28.4707	28.4799	30.3608	30.2505	30.2801	30.1422	28.7905	28.6591	28.4707	28.4799	30.2584	28.6001	1.06777e-05	1.65833
Tb927.11.6620	Tb927.11.6620	12	nucleic acid binding protein, putative	1	25.1365	25.679	25.323	25.1236	23.9806	22.7263	23.7505	24.301	25.1365	25.679	25.323	25.1236	23.9806	22.7263	23.7505	24.301	25.3155	23.6896	0.0121228	1.62593
Tb927.9.9520	Tb927.9.9520	14	zinc finger protein family member, putative	1	24.5641	25.1898	27.2445	27.2411	24.5325	24.133	24.6717	24.4163	24.5641	25.1898	27.2445	27.2411	24.5325	24.133	24.6717	24.4163	26.0599	24.4384	0.100197	1.62153
Tb927.11.8050	Tb927.11.8050	21	Sas10/Utp3/C1D family/Sas10 C-terminal domain containing protein, putative	1	27.0227	28.8843	28.6518	28.7188	26.7554	26.6234	26.691	26.7326	27.0227	28.8843	28.6518	28.7188	26.7554	26.6234	26.691	26.7326	28.3194	26.7006	0.033456	1.61881
Tb927.10.4070	Tb927.10.4070	3	hypothetical protein, conserved	1	NA	NA	20.9685	20.8098	NA	NA	NA	NA	21.0742	20.2852	20.9685	20.8098	19.2451	19.0166	19.8378	18.5858	20.7844	19.1713	0.0031855	1.61312
Tb927.3.5440	Tb927.3.5440	14	SNF2 DNA repair protein, putative	1	24.3413	23.7168	23.6978	22.7057	22.7969	NA	23.1934	22.9182	24.3413	23.7168	23.6978	22.7057	22.7969	19.1087	23.1934	22.9182	23.6154	22.0043	0.196735	1.61111
Tb927.3.830	Tb927.3.830	16	flap endonuclease-1 (FEN-1), putative	1	26.7954	27.0346	26.9668	26.5242	25.1619	25.5354	24.8549	25.3271	26.7954	27.0346	26.9668	26.5242	25.1619	25.5354	24.8549	25.3271	26.8302	25.2198	0.000159203	1.61042
Tb927.10.6610	Tb927.10.6610	8	chaperone protein DnaJ, putative	1	24.5029	23.9477	23.9757	23.5727	23.5807	NA	23.4942	23.4301	24.5029	23.9477	23.9757	23.5727	23.5807	19.0613	23.4942	23.4301	23.9997	22.3916	0.243982	1.60815
Tb927.9.1560	Tb927.9.1560	15	DnaJ domain containing protein, putative	1	26.444	27.1243	26.9286	26.996	25.4418	25.4519	25.1979	24.9891	26.444	27.1243	26.9286	26.996	25.4418	25.4519	25.1979	24.9891	26.8732	25.2702	0.000201525	1.60306
Tb927.9.10880	Tb927.9.10880	5	hypothetical protein, conserved	1	25.1674	24.4618	24.9119	24.7055	NA	24.7863	24.6123	24.2052	25.1674	24.4618	24.9119	24.7055	19.2673	24.7863	24.6123	24.2052	24.8117	23.2178	0.315129	1.59388
Tb927.3.1120	Tb927.3.1120	19	GTP-binding nuclear protein rtb2, putative	1	31.3525	31.1226	30.8361	30.8627	29.5252	29.4765	29.4177	29.4257	31.3525	31.1226	30.8361	30.8627	29.5252	29.4765	29.4177	29.4257	31.0435	29.4613	0.000690821	1.5822
Tb927.2.5850	Tb927.2.5850	6	small nuclear ribonucleoprotein SmD2	1	26.8143	26.7313	27.0693	26.7887	25.1308	25.5099	25.2407	25.2237	26.8143	26.7313	27.0693	26.7887	25.1308	25.5099	25.2407	25.2237	26.8509	25.2763	7.99613e-06	1.57464
Tb927.7.6360	Tb927.7.6360	6	histone H2A variant Z	1	27.4882	28.8661	28.9113	28.7704	27.0996	26.8726	26.9407	26.8482	27.4882	28.8661	28.9113	28.7704	27.0996	26.8726	26.9407	26.8482	28.509	26.9402	0.0179142	1.56873
Tb927.10.3040	Tb927.10.3040	9	hypothetical protein, conserved	1	NA	NA	23.6295	23.8847	NA	NA	NA	24.422	21.1763	20.1204	23.6295	23.8847	19.247	19.1771	19.7144	24.422	22.2027	20.6401	0.360784	1.56262
Tb927.11.12380	Tb927.11.12380	10	hypothetical protein, conserved	1	26.1586	25.952	25.9395	26.0227	24.3506	24.2014	24.7614	24.5311	26.1586	25.952	25.9395	26.0227	24.3506	24.2014	24.7614	24.5311	26.0182	24.4611	0.000280423	1.5571
Tb927.3.4140	Tb927.3.4140	14	hypothetical protein, conserved	1	23.0553	26.4479	26.5585	26.5592	24.0337	24.3566	23.9543	24.0747	23.0553	26.4479	26.5585	26.5592	24.0337	24.3566	23.9543	24.0747	25.6552	24.1048	0.171434	1.5504
Tb927.9.12340	Tb927.9.12340;Tb11.v5.0895	5;4	hypothetical protein, conserved	2	NA	NA	21.09	20.2158	NA	NA	NA	NA	21.073	20.2905	21.09	20.2158	19.185	19.1168	19.6154	18.5663	20.6674	19.1209	0.00309203	1.54647
Tb927.7.3760	Tb927.7.3760	5	phosphatidylserine synthase, putative	1	NA	23.142	22.6585	NA	22.7106	NA	NA	NA	21.0222	23.142	22.6585	19.5602	22.7106	19.197	19.6541	18.6429	21.5957	20.0512	0.253849	1.54456
Tb927.11.8770	Tb927.11.8770	25	ATP-dependent RNA helicase FAL1, putative	1	28.9401	28.4645	28.4678	28.3776	26.9789	27.1845	27.0179	26.9022	28.9401	28.4645	28.4678	28.3776	26.9789	27.1845	27.0179	26.9022	28.5625	27.0209	0.000284155	1.54163
Tb927.7.4100	Tb927.7.4100	5	Domain of unknown function (DUF4201), putative	1	NA	21.1494	21.5098	NA	NA	NA	NA	NA	21.014	21.1494	21.5098	19.2682	19.2413	19.1625	19.6898	18.691	20.7354	19.1961	0.046782	1.53922
Tb927.10.8330	Tb927.10.8330	5	S. cerevisiae PSP1 homologue, putative	1	NA	21.6938	23.6174	23.4085	22.5338	22.7531	NA	NA	20.8972	21.6938	23.6174	23.4085	22.5338	22.7531	19.6803	18.5723	22.4042	20.8849	0.272032	1.51934
Tb927.8.900	Tb927.8.900	13	splicing factor TSR1	1	27.6382	28.4309	29.6442	29.5438	27.3799	27.3579	27.035	27.4078	27.6382	28.4309	29.6442	29.5438	27.3799	27.3579	27.035	27.4078	28.8143	27.2951	0.0480638	1.51914
Tb927.6.2930	Tb927.6.2930	9	ATPase family associated with various cellular activities (AAA), putative	1	NA	NA	22.5634	21.7696	22.2205	NA	NA	NA	21.0597	20.2296	22.5634	21.7696	22.2205	19.2004	19.5164	18.6086	21.4056	19.8865	0.167765	1.51912
Tb927.1.120	Tb927.1.120	48	retrotransposon hot spot protein 4 (RHS4), putative	1	31.2006	31.5206	31.8792	32.0786	30.2412	30.173	30.1552	30.2202	31.2006	31.5206	31.8792	32.0786	30.2412	30.173	30.1552	30.2202	31.6697	30.1974	0.00450381	1.47233
Tb927.11.3060	Tb927.11.3060	5	Phosphate transport (Pho88), putative	1	24.0282	23.822	23.5274	23.5164	23.2741	NA	23.2025	23.3593	24.0282	23.822	23.5274	23.5164	23.2741	19.178	23.2025	23.3593	23.7235	22.2535	0.247484	1.47001
Tb927.3.2750	Tb927.3.2750	30	hypothetical protein, conserved	1	27.1004	28.001	28.2625	27.6813	26.1835	26.4538	26.2371	26.2973	27.1004	28.001	28.2625	27.6813	26.1835	26.4538	26.2371	26.2973	27.7613	26.2929	0.00798744	1.46836
Tb927.9.2590	Tb927.9.2590	39	hypothetical protein, conserved	1	28.4079	28.377	28.2297	28	26.8465	26.8209	26.6637	26.8405	28.4079	28.377	28.2297	28	26.8465	26.8209	26.6637	26.8405	28.2536	26.7929	9.63341e-05	1.46075
Tb927.8.4290	Tb927.8.4290	14	Ribosome biogenesis protein Nop16, putative	1	25.6848	27.2187	27.025	26.975	25.6049	25.0362	25.2214	25.2328	25.6848	27.2187	27.025	26.975	25.6049	25.0362	25.2214	25.2328	26.7259	25.2738	0.0202225	1.45206
Tb927.10.3200	Tb927.10.3200	14	U2 splicing auxiliary factor, putative	1	27.9751	29.1126	29.1562	29.1448	27.4371	27.68	27.2081	27.2695	27.9751	29.1126	29.1562	29.1448	27.4371	27.68	27.2081	27.2695	28.8472	27.3987	0.0108306	1.44852
Tb927.3.3440	Tb927.3.3440	11	phytanoyl-CoA dioxygenase (PhyH), putative	1	24.2122	26.0695	25.7649	25.827	24.3545	23.8912	24.1635	23.6805	24.2122	26.0695	25.7649	25.827	24.3545	23.8912	24.1635	23.6805	25.4684	24.0224	0.0357497	1.44595
Tb927.1.2580	Tb927.1.2580	13	exosome-associated protein 1	1	27.4447	27.1706	26.9676	26.8393	25.4765	25.9943	25.6012	25.5978	27.4447	27.1706	26.9676	26.8393	25.4765	25.9943	25.6012	25.5978	27.1056	25.6675	0.000190077	1.4381
Tb927.3.3500	Tb927.3.3500	3	hypothetical protein, conserved	1	23.9535	24.2943	23.9944	NA	22.3666	22.5691	22.4587	NA	23.9535	24.2943	23.9944	19.5487	22.3666	22.5691	22.4587	18.647	22.9477	21.5103	0.371184	1.4374
Tb927.10.15130	Tb927.10.15130	8	Vesicle-trafficking protein SEC22, putative	1	23.6021	22.7656	23.096	23.2528	22.6503	NA	22.7619	22.559	23.6021	22.7656	23.096	23.2528	22.6503	19.0182	22.7619	22.559	23.1791	21.7473	0.214125	1.43177
Tb11.v5.0713	Tb11.v5.0713	36	retrotransposon hot spot (RHS) protein, putative	1	31.3517	30.7827	30.8945	30.815	29.439	29.6376	29.486	29.5766	31.3517	30.7827	30.8945	30.815	29.439	29.6376	29.486	29.5766	30.961	29.5348	0.00079244	1.42619
Tb927.2.470	Tb927.2.470;Tb927.4.220	38;5	retrotransposon hot spot protein 4 (RHS4), putative	2	29.2845	29.6427	29.3787	30.0333	28.3458	27.7142	28.1925	28.3821	29.2845	29.6427	29.3787	30.0333	28.3458	27.7142	28.1925	28.3821	29.5848	28.1587	0.000786548	1.42614
Tb927.11.7350	Tb927.11.7350	6	Histone H2B variant V	1	26.9496	29.2518	29.1027	28.9363	27.2227	27.4852	26.9226	26.9544	26.9496	29.2518	29.1027	28.9363	27.2227	27.4852	26.9226	26.9544	28.5601	27.1462	0.0758317	1.41386
Tb927.11.14310	Tb927.11.14310	3	small nuclear ribonucleoprotein Sm-G	1	25.7224	25.7669	25.7615	25.9138	24.3641	24.5485	24.3114	24.3171	25.7224	25.7669	25.7615	25.9138	24.3641	24.5485	24.3114	24.3171	25.7911	24.3853	1.98205e-06	1.40585
Tb927.11.15350	Tb927.11.15350	16	RNA-binding protein, putative	1	26.6998	25.0743	24.9081	24.6249	24.14	23.3649	24.1387	24.073	26.6998	25.0743	24.9081	24.6249	24.14	23.3649	24.1387	24.073	25.3268	23.9292	0.0507265	1.3976
Tb927.4.2540	Tb927.4.2540	3	ubiquitin, putative	1	NA	NA	22.3211	22.9127	NA	NA	NA	22.9099	21.0813	20.279	22.3211	22.9127	19.2974	19.0158	19.8151	22.9099	21.6485	20.2596	0.251853	1.38893
Tb927.11.2640	Tb927.11.2640	12	ras-like small GTPase, putative	1	25.0726	25.5149	25.5061	25.2917	23.906	24.194	23.7454	24.0379	25.0726	25.5149	25.5061	25.2917	23.906	24.194	23.7454	24.0379	25.3463	23.9708	7.24798e-05	1.3755
Tb927.10.9050	Tb927.10.9050	27	pseudouridine synthase TruD, putative	1	25.5837	25.7314	26.6415	26.5906	24.7687	24.6533	24.7535	24.9114	25.5837	25.7314	26.6415	26.5906	24.7687	24.6533	24.7535	24.9114	26.1368	24.7717	0.014504	1.36513
Tb927.9.9080	Tb927.9.9080	11	Present in the outer mitochondrial membrane proteome 5	1	25.7513	25.5385	25.7643	25.665	24.4499	24.7884	24.0336	24	25.7513	25.5385	25.7643	25.665	24.4499	24.7884	24.0336	24	25.6798	24.3179	0.00368531	1.36182
Tb927.5.4410	Tb927.5.4410;Tb05.5K5.60	8;8	hypothetical protein, conserved	2	24.2686	26.6392	26.616	26.539	24.8189	24.8999	24.5202	24.4289	24.2686	26.6392	26.616	26.539	24.8189	24.8999	24.5202	24.4289	26.0157	24.667	0.101507	1.34872
Tb927.9.5840	Tb927.9.5840;Tb927.9.5750	17;17	tryparedoxin peroxidase	2	32.5804	32.698	32.3493	32.5726	31.2776	31.3083	31.1498	31.1125	32.5804	32.698	32.3493	32.5726	31.2776	31.3083	31.1498	31.1125	32.5501	31.2121	1.61467e-05	1.33799
Tb927.3.2830	Tb927.3.2830	17	brix domain containing protein, putative	1	22.0443	27.7158	27.7532	27.6055	25.0398	25.2581	24.688	24.805	22.0443	27.7158	27.7532	27.6055	25.0398	25.2581	24.688	24.805	26.2797	24.9477	0.41581	1.33197
Tb927.10.7500	Tb927.10.7500	18	fibrillarin	1	28.9412	30.0827	30.1085	30.3159	28.6013	28.7877	28.4416	28.3269	28.9412	30.0827	30.1085	30.3159	28.6013	28.7877	28.4416	28.3269	29.8621	28.5394	0.0190211	1.32268
Tb927.9.6580	Tb927.9.6580	21	hypothetical protein, conserved	1	25.0091	25.8044	26.0212	24.9398	23.8927	24.252	24.3309	24.0213	25.0091	25.8044	26.0212	24.9398	23.8927	24.252	24.3309	24.0213	25.4436	24.1242	0.0121237	1.31937
Tb927.9.10680	Tb927.9.10680	5	RNA polymerase III RPC4, putative	1	24.1923	24.1688	24.178	23.952	22.7597	22.9774	22.759	22.7232	24.1923	24.1688	24.178	23.952	22.7597	22.9774	22.759	22.7232	24.1228	22.8048	3.57111e-06	1.31794
Tb927.6.2640	Tb927.6.2640	22	importin alpha subunit, putative	1	29.3971	29.1683	29.0753	29.1801	27.8492	27.9548	27.8784	27.9293	29.3971	29.1683	29.0753	29.1801	27.8492	27.9548	27.8784	27.9293	29.2052	27.9029	9.14572e-05	1.30224
Tb927.10.14390	Tb927.10.14390	16	Histone chaperone Rttp106-like, putative	1	26.709	27.6168	27.3757	27.4261	26.0901	26.0694	25.7964	25.9648	26.709	27.6168	27.3757	27.4261	26.0901	26.0694	25.7964	25.9648	27.2819	25.9802	0.00444011	1.30171
Tb927.2.4550	Tb927.2.4550	31	FtsJ cell division protein, putative	1	24.8952	27.9045	28.4887	27.4859	26.0279	25.9475	25.7185	25.9214	24.8952	27.9045	28.4887	27.4859	26.0279	25.9475	25.7185	25.9214	27.1936	25.9038	0.20237	1.28976
Tb927.9.7250	Tb927.9.7250	7	hypothetical protein, conserved	1	25.0844	26.9469	26.7343	26.7887	25.0064	25.4059	25.1371	24.9188	25.0844	26.9469	26.7343	26.7887	25.0064	25.4059	25.1371	24.9188	26.3886	25.1171	0.0582909	1.2715
Tb927.6.2700	Tb927.6.2700	4	small nuclear ribonucleoprotein Sm-E	1	26.2914	26.483	26.6341	26.5953	25.1949	25.6073	25.1948	24.9533	26.2914	26.483	26.6341	26.5953	25.1949	25.6073	25.1948	24.9533	26.501	25.2375	0.000594579	1.26342
Tb927.5.2660	Tb927.5.2660	22	NUC130/3NT domain/SDA1, putative	1	24.874	27.0868	26.828	26.0685	25.2063	24.9798	24.7076	24.944	24.874	27.0868	26.828	26.0685	25.2063	24.9798	24.7076	24.944	26.2143	24.9594	0.0829257	1.25489
Tb927.9.14550	Tb927.9.14550	14	leucine-rich repeat protein (LRRP), putative	1	24.6915	24.0343	25.0749	25.1432	23.374	23.8722	23.267	23.4427	24.6915	24.0343	25.0749	25.1432	23.374	23.8722	23.267	23.4427	24.736	23.489	0.00924562	1.24703
Tb927.8.4880	Tb927.8.4880	16	DNA polymerase alpha catalytic subunit	1	25.5919	24.1517	24.5841	24.2674	23.2633	23.6652	23.2376	23.5185	25.5919	24.1517	24.5841	24.2674	23.2633	23.6652	23.2376	23.5185	24.6488	23.4212	0.0278548	1.22761
Tb927.11.2510	Tb927.11.2510	60	NUC173 domain containing protein, putative	1	26.7542	28.3381	29.2519	28.8141	27.0777	27.1594	26.9361	27.0962	26.7542	28.3381	29.2519	28.8141	27.0777	27.1594	26.9361	27.0962	28.2896	27.0673	0.110131	1.22222
Tb927.7.880	Tb927.7.880	7	RNA-binding protein, putative	1	26.0838	26.1544	26.2321	26.5436	24.8256	25.3467	25.1907	24.7884	26.0838	26.1544	26.2321	26.5436	24.8256	25.3467	25.1907	24.7884	26.2535	25.0378	0.000553861	1.21563
Tb11.v5.0480	Tb11.v5.0480;Tb927.10.15370	19;17	DNA-directed RNA polymerase, alpha subunit, putative	2	27.6599	27.8502	27.3942	27.7592	26.3902	26.5268	26.4287	26.4635	27.6599	27.8502	27.3942	27.7592	26.3902	26.5268	26.4287	26.4635	27.6659	26.4523	0.000592284	1.21358
Tb927.11.8890	Tb927.11.8890	6	DNA-dependent RNA polymerases, putative	1	25.2708	25.5194	25.3461	25.5517	24.3793	24.2966	24.115	24.0551	25.2708	25.5194	25.3461	25.5517	24.3793	24.2966	24.115	24.0551	25.422	24.2115	2.33619e-05	1.21055
Tb927.11.14840	Tb927.11.14840	3	chromosomal passenger protein	1	NA	20.6424	NA	20.4459	NA	NA	NA	NA	20.8807	20.6424	19.5772	20.4459	19.2128	19.1771	19.7088	18.6163	20.3866	19.1787	0.0168795	1.20781
Tb927.6.3870	Tb927.6.3870	7	RNA-binding protein, putative	1	24.4674	24.2031	24.7846	26.5076	23.7266	23.9364	23.8388	23.6532	24.4674	24.2031	24.7846	26.5076	23.7266	23.9364	23.8388	23.6532	24.9907	23.7888	0.102776	1.20191
Tb927.8.5650	Tb927.8.5650	17	hypothetical protein, conserved	1	23.0375	24.8148	24.1092	25.678	22.8802	24.108	23.0069	22.8581	23.0375	24.8148	24.1092	25.678	22.8802	24.108	23.0069	22.8581	24.4099	23.2133	0.122904	1.19663
Tb927.7.2620	Tb927.7.2620	4	hypothetical protein, conserved	1	20.8198	NA	21.1127	NA	NA	NA	NA	NA	20.8198	20.2448	21.1127	19.0288	19.0927	19.1413	19.6411	18.5817	20.3015	19.1142	0.0761002	1.18733
Tb927.2.4540	Tb927.2.4540	9	Small nuclear ribonucleoprotein-associated protein B (snRNP-B) (Sm protein B) (Sm-B) (SmB), putative	1	25.5433	25.4656	26.098	26.4626	24.2361	25.2148	24.4844	24.9173	25.5433	25.4656	26.098	26.4626	24.2361	25.2148	24.4844	24.9173	25.8924	24.7131	0.0106759	1.17923
Tb927.6.3510	Tb927.6.3510	4	tRNA modification enzyme, putative	1	NA	21.2199	21.5179	NA	NA	NA	21.5154	NA	20.9586	21.2199	21.5179	19.3033	19.0732	19.1083	21.5154	18.6136	20.7499	19.5776	0.207199	1.1723
Tb927.10.5300	Tb927.10.5300;Tb11.v5.0246	15;15	eukaryotic translation initiation factor 6 (eIF-6), putative	2	28.9256	28.9177	28.3171	28.6064	27.5438	27.5141	27.5648	27.5084	28.9256	28.9177	28.3171	28.6064	27.5438	27.5141	27.5648	27.5084	28.6917	27.5328	0.00392306	1.15889
Tb927.10.7750	Tb927.10.7750	9	hypothetical protein, conserved	1	25.7746	25.7887	26.2395	25.7079	24.9512	24.8158	24.731	24.4522	25.7746	25.7887	26.2395	25.7079	24.9512	24.8158	24.731	24.4522	25.8777	24.7375	0.000437555	1.14011
Tb927.8.2290	Tb927.8.2290	10	hypothetical protein, conserved	1	25.3147	25.0386	25.0173	25.4408	24.7137	23.8545	23.3561	24.3635	25.3147	25.0386	25.0173	25.4408	24.7137	23.8545	23.3561	24.3635	25.2029	24.0719	0.0257014	1.13092
Tb927.11.10040	Tb927.11.10040	3	hypothetical protein, conserved	1	23.2139	NA	22.7592	NA	NA	23.621	NA	NA	23.2139	20.1691	22.7592	19.4511	19.1422	23.621	19.8363	18.5392	21.3983	20.2847	0.480137	1.11364
Tb927.4.1330	Tb927.4.1330	24	DNA topoisomerase IB, large subunit	1	26.7071	27.2359	27.1621	26.8743	26.0219	26.1473	25.8304	25.5728	26.7071	27.2359	27.1621	26.8743	26.0219	26.1473	25.8304	25.5728	26.9949	25.8931	0.000768387	1.10177
Tb927.2.100	Tb927.2.100;Tb927.2.1350	59;1	retrotransposon hot spot protein 1 (RHS1), putative	2	31.4632	30.554	30.9173	30.8157	29.8623	29.7891	29.8484	29.8591	31.4632	30.554	30.9173	30.8157	29.8623	29.7891	29.8484	29.8591	30.9375	29.8397	0.0101567	1.09782
Tb927.7.2070	Tb927.7.2070	14	heat shock protein DNAJ, putative	1	26.0694	26.18	26.159	26.0705	24.9462	25.1227	25.1114	24.9825	26.0694	26.18	26.159	26.0705	24.9462	25.1227	25.1114	24.9825	26.1197	25.0407	4.19868e-06	1.07904
Tb927.2.3440	Tb927.2.3440;Tb927.2.3460	3;2	cysteine peptidase, Clan CA, family C51, putative	2	23.199	23.1044	NA	22.9801	23.2456	NA	NA	23.1787	23.199	23.1044	20.1292	22.9801	23.2456	19.0337	19.7143	23.1787	22.3532	21.2931	0.463665	1.06007
Tb927.4.4740	Tb927.4.4740	2	Sphingosine N-acyltransferase, putative	1	22.7614	22.5945	NA	NA	NA	22.9718	NA	NA	22.7614	22.5945	20.1212	19.3671	19.2399	22.9718	19.7763	18.6372	21.2111	20.1563	0.446866	1.05478
Tb927.10.310	Tb927.10.310	11	pumillio/PUF RNA binding protein 3	1	NA	NA	23.8937	24.3869	NA	23.9659	23.601	NA	20.8934	20.3203	23.8937	24.3869	19.1754	23.9659	23.601	18.5576	22.3736	21.325	0.575317	1.04858
Tb927.10.14180	Tb927.10.14180	13	protein transport protein SEC13	1	28.5425	28.3898	28.2945	28.3787	27.5282	27.5263	27.1035	27.3161	28.5425	28.3898	28.2945	28.3787	27.5282	27.5263	27.1035	27.3161	28.4014	27.3685	0.0004861	1.03286
Tb927.8.4890	Tb927.8.4890	9	pol-associated gene 1	1	24.7895	25.1186	25.0969	24.7663	23.9638	24.1364	23.6285	23.9196	24.7895	25.1186	25.0969	24.7663	23.9638	24.1364	23.6285	23.9196	24.9428	23.9121	0.000366932	1.03077
Tb927.6.1900	Tb927.6.1900	24	essential nuclear protein 1, putative	1	28.0533	28.0331	28.0572	28.0841	27.0442	27.1795	26.9083	27.0154	28.0533	28.0331	28.0572	28.0841	27.0442	27.1795	26.9083	27.0154	28.0569	27.0368	0.000248295	1.02009
Tb927.7.2940	Tb927.7.2940;Tb927.7.2930;Tb927.7.2920;Tb927.7.2910;Tb927.7.2900;Tb927.7.2890;Tb927.7.2880;Tb927.7.2870;Tb927.7.2860;Tb927.7.2850;Tb927.7.2840;Tb927.7.2830;Tb927.7.2820	8;8;8;8;8;8;8;8;8;8;8;8;8	histone H2A, putative	13	29.9691	32.7821	32.5573	32.0649	30.9572	30.8789	30.8241	30.6447	29.9691	32.7821	32.5573	32.0649	30.9572	30.8789	30.8241	30.6447	31.8434	30.8262	0.211494	1.01713
Tb927.10.210	Tb927.10.210	5	GPI transamidase component GAA1	1	NA	23.6206	NA	22.7606	NA	22.8171	22.7763	NA	21.0293	23.6206	20.0475	22.7606	19.2198	22.8171	22.7763	18.6659	21.8645	20.8698	0.501003	0.994727
Tb927.11.15760	Tb927.11.15760	9	GPI transamidase subunit Tta1	1	NA	24.7317	23.8334	24.3046	23.3772	NA	23.8709	23.7212	21.1867	24.7317	23.8334	24.3046	23.3772	19.1293	23.8709	23.7212	23.5141	22.5246	0.505732	0.989447
Tb927.10.12430	Tb927.10.12430	23	Noc2p family, putative	1	27.5044	28.3009	28.4974	27.6455	27.0547	27.1513	26.8736	26.9115	27.5044	28.3009	28.4974	27.6455	27.0547	27.1513	26.8736	26.9115	27.9871	26.9978	0.0229478	0.989288
Tb927.1.2600	Tb927.1.2600	14	pumilio/PUF RNA binding protein 9	1	NA	22.4862	25.3025	25.8511	NA	24.0823	23.5052	23.8708	21.0633	22.4862	25.3025	25.8511	19.3506	24.0823	23.5052	23.8708	23.6758	22.7022	0.565476	0.97355
Tb927.2.3930	Tb927.2.3930;Tb11.v5.0640	12;6	dna replication licensing factor mcm3	2	24.2586	23.9731	24.5304	24.1913	23.3188	23.238	23.1581	23.3496	24.2586	23.9731	24.5304	24.1913	23.3188	23.238	23.1581	23.3496	24.2383	23.2661	0.00164711	0.972188
Tb927.10.14870	Tb927.10.14870	18	hypothetical protein, conserved	1	27.0242	27.2975	27.6916	27.2475	26.3855	26.5963	26.2101	26.1908	27.0242	27.2975	27.6916	27.2475	26.3855	26.5963	26.2101	26.1908	27.3152	26.3457	0.00181799	0.969533
Tb927.11.9870	Tb927.11.9870	8	hypothetical protein, conserved	1	24.4852	25.271	24.8522	24.7679	23.85	24.0032	23.7953	23.8681	24.4852	25.271	24.8522	24.7679	23.85	24.0032	23.7953	23.8681	24.8441	23.8791	0.00718371	0.96493
Tb927.7.3780	Tb927.7.3780	18	poly(A) polymerase, putative	1	24.889	24.3081	25.5273	25.5278	24.2475	23.8973	24.2137	24.1049	24.889	24.3081	25.5273	25.5278	24.2475	23.8973	24.2137	24.1049	25.0631	24.1159	0.0437664	0.947216
Tb927.10.540	Tb927.10.540;Tb11.v5.0414	31;31	ATP-dependent RNA helicase SUB2, putative	2	30.7767	30.5285	30.5686	30.6791	29.789	29.6377	29.6567	29.6969	30.7767	30.5285	30.5686	30.6791	29.789	29.6377	29.6567	29.6969	30.6382	29.6951	3.29288e-05	0.943189
Tb927.9.5710	Tb927.9.5710	10	general transcription factor IIB	1	24.6386	24.8127	24.5847	24.64	23.7766	23.8523	23.5094	23.7668	24.6386	24.8127	24.5847	24.64	23.7766	23.8523	23.5094	23.7668	24.669	23.7263	0.000105289	0.942727
Tb927.8.1770	Tb927.8.1770	4	hypothetical protein, conserved	1	NA	21.5914	21.9197	NA	22.6826	NA	NA	NA	21.0072	21.5914	21.9197	19.2687	22.6826	19.2047	19.6575	18.6214	20.9467	20.0415	0.439417	0.905194
Tb927.11.330	Tb927.11.330	33	Myosin-like protein 1	1	28.5105	28.2654	27.8542	28.3293	27.2716	27.2034	27.4534	27.4126	28.5105	28.2654	27.8542	28.3293	27.2716	27.2034	27.4534	27.4126	28.2398	27.3352	0.00373371	0.9046
Tb927.9.6870	Tb927.9.6870	5	RNA-binding protein, putative	1	26.4245	26.4377	27.4976	27.3031	25.8232	26.3935	25.8761	26.0628	26.4245	26.4377	27.4976	27.3031	25.8232	26.3935	25.8761	26.0628	26.9157	26.0389	0.0451414	0.876819
Tb927.5.940	Tb927.5.940	38	NADH-dependent fumarate reductase, putative	1	25.874	26.2907	26.8735	26.9739	25.6474	25.5848	25.6579	25.7388	25.874	26.2907	26.8735	26.9739	25.6474	25.5848	25.6579	25.7388	26.503	25.6572	0.0454604	0.845796
Tb927.3.2420	Tb927.3.2420	4	Microsomal signal peptidase 12 kDa subunit (SPC12), putative	1	25.5509	24.5821	24.0151	23.4157	23.7126	23.7786	23.3831	23.4003	25.5509	24.5821	24.0151	23.4157	23.7126	23.7786	23.3831	23.4003	24.3909	23.5686	0.166952	0.822307
Tb927.2.820	Tb927.2.820	29	retrotransposon hot spot protein 1 (RHS1), interrupted	1	28.7694	28.5262	29.1715	29.3209	27.9211	28.3156	28.1463	28.123	28.7694	28.5262	29.1715	29.3209	27.9211	28.3156	28.1463	28.123	28.947	28.1265	0.0137134	0.820497
Tb927.1.1720	Tb927.1.1720	13	cyclophilin 15, putative	1	24.5533	24.6672	24.8651	24.5395	23.6541	24.13	23.7951	23.7781	24.5533	24.6672	24.8651	24.5395	23.6541	24.13	23.7951	23.7781	24.6563	23.8393	0.000910388	0.816953
Tb927.1.1330	Tb927.1.1330;Tb11.v5.0371	9;8	Mitochondrial Editosome-like Complex TUTase	2	25.4691	25.2336	25.8133	25.538	24.5941	24.9462	24.6631	24.6252	25.4691	25.2336	25.8133	25.538	24.5941	24.9462	24.6631	24.6252	25.5135	24.7071	0.00211858	0.80635
Tb927.8.7730	Tb927.8.7730	6	Sphingosine N-acyltransferase, putative	1	24.6091	24.8695	24.37	23.7747	23.6176	23.6649	23.6619	23.4545	24.6091	24.8695	24.37	23.7747	23.6176	23.6649	23.6619	23.4545	24.4058	23.5997	0.0380516	0.806106
Tb927.11.2200	Tb927.11.2200	10	DNA-directed RNA polymerase II, putative	1	24.9188	25.1491	25.121	24.811	24.3955	24.0787	24.3459	23.9835	24.9188	25.1491	25.121	24.811	24.3955	24.0787	24.3459	23.9835	25	24.2009	0.000966282	0.799073
Tb927.8.6460	Tb927.8.6460	6	kinase binding protein CGI-121, putative	1	24.3116	24.1421	24.0754	24.316	23.2506	23.7019	23.4679	23.2343	24.3116	24.1421	24.0754	24.316	23.2506	23.7019	23.4679	23.2343	24.2113	23.4137	0.00181615	0.797616
Tb927.6.3090	Tb927.6.3090	32	microtubule associated protein xmap215	1	24.3828	25.3824	25.9924	26.0663	24.7826	25.0739	24.0318	24.7742	24.3828	25.3824	25.9924	26.0663	24.7826	25.0739	24.0318	24.7742	25.456	24.6656	0.140963	0.790353
Tb927.7.4180	Tb927.7.4180	9	fatty acid elongase, putative	1	28.6401	28.8968	28.2002	27.4337	27.4109	27.7291	27.3002	27.6003	28.6401	28.8968	28.2002	27.4337	27.4109	27.7291	27.3002	27.6003	28.2927	27.5101	0.0880489	0.78262
Tb927.6.4780	Tb927.6.4780	15	DNA ligase I, putative	1	25.8046	25.1411	25.5379	25.709	24.7362	24.9762	24.7343	24.6186	25.8046	25.1411	25.5379	25.709	24.7362	24.9762	24.7343	24.6186	25.5481	24.7664	0.00677748	0.781792
Tb927.7.2310	Tb927.7.2310	11	DNA primase small subunit, putative	1	24.6263	23.4796	23.4901	22.9001	22.9797	23.013	22.3574	23.0634	24.6263	23.4796	23.4901	22.9001	22.9797	23.013	22.3574	23.0634	23.624	22.8534	0.121132	0.770675
Tb927.6.4950	Tb927.6.4950	10	mago nashi-like protein, putative	1	26.7266	26.5993	25.7962	25.2857	25.4033	25.2108	25.28	25.5266	26.7266	26.5993	25.7962	25.2857	25.4033	25.2108	25.28	25.5266	26.1019	25.3552	0.114428	0.746782
Tb927.2.1330	Tb927.2.1330	13	retrotransposon hot spot protein 6 (RHS6), degenerate	1	26.8551	25.8971	26.3133	26.2376	25.4838	25.7098	25.47	25.6829	26.8551	25.8971	26.3133	26.2376	25.4838	25.7098	25.47	25.6829	26.3258	25.5866	0.0281888	0.739165
Tb927.7.3970	Tb927.7.3970	13	hypothetical protein, conserved	1	NA	NA	24.5071	24.5401	22.3898	22.6669	NA	22.7141	21.0639	20.2546	24.5071	24.5401	22.3898	22.6669	19.6414	22.7141	22.5914	21.8531	0.606938	0.738373
Tb927.11.6600	Tb927.11.6600	16	conserved protein, unknown function	1	23.2485	23.8911	26.3275	26.4553	24.2666	24.3134	24.1152	24.3707	23.2485	23.8911	26.3275	26.4553	24.2666	24.3134	24.1152	24.3707	24.9806	24.2665	0.450987	0.714116
Tb927.8.1230	Tb927.8.1230	2	hypothetical protein, conserved	1	24.2632	25.64	26.4375	26.4202	25.1073	24.9291	24.955	24.9163	24.2632	25.64	26.4375	26.4202	25.1073	24.9291	24.955	24.9163	25.6902	24.9769	0.25707	0.7133
Tb927.4.1270	Tb927.4.1270	28	ruvB-like DNA helicase, putative	1	29.1941	28.9545	28.7364	28.9234	28.235	28.1883	28.2834	28.3495	29.1941	28.9545	28.7364	28.9234	28.235	28.1883	28.2834	28.3495	28.9521	28.2641	0.00284185	0.688011
Tb927.8.1410	Tb927.8.1410;Tb11.v5.0588	20;11	pre-rrna-processing protein tsr1 homolog	2	25.6901	26.4757	26.2269	26.094	25.3531	25.4278	25.4175	25.5538	25.6901	26.4757	26.2269	26.094	25.3531	25.4278	25.4175	25.5538	26.1217	25.4381	0.0216885	0.683597
Tb927.11.16130	Tb927.11.16130	13	nucleoside diphosphate kinase	1	30.868	30.882	31.8545	31.7936	30.6419	30.8077	30.6772	30.5668	30.868	30.882	31.8545	31.7936	30.6419	30.8077	30.6772	30.5668	31.3495	30.6734	0.0883662	0.676131
Tb927.2.1140	Tb927.2.1140	10	retrotransposon hot spot protein 3 (RHS3), interrupted	1	NA	23.2274	24.2207	23.9404	23.2252	23.2724	NA	23.3344	20.9791	23.2274	24.2207	23.9404	23.2252	23.2724	19.8468	23.3344	23.0919	22.4197	0.573997	0.672188
Tb927.11.4180	Tb927.11.4180	5	PSP1 C-terminal conserved region, putative	1	NA	20.711	23.0289	22.9135	22.2163	22.0675	22.1807	NA	21.0607	20.711	23.0289	22.9135	22.2163	22.0675	22.1807	18.606	21.9285	21.2676	0.564241	0.660868
Tb927.2.5980	Tb927.2.5980	50	chaperone protein ClpB1, putative	1	27.8599	27.9181	27.9931	28.2932	27.1377	27.4221	27.4254	27.4462	27.8599	27.9181	27.9931	28.2932	27.1377	27.4221	27.4254	27.4462	28.0161	27.3579	0.00200093	0.65822
Tb927.10.14200	Tb927.10.14200	7	syntaxin 5	1	22.704	22.5738	22.3082	22.6705	23.0771	NA	22.7558	22.7349	22.704	22.5738	22.3082	22.6705	23.0771	19.1282	22.7558	22.7349	22.5641	21.924	0.54372	0.640127
Tb927.3.5430	Tb927.3.5430	10	hypothetical protein, conserved	1	26.7651	26.6088	26.4903	26.2674	25.924	26.0761	25.8125	25.7844	26.7651	26.6088	26.4903	26.2674	25.924	26.0761	25.8125	25.7844	26.5329	25.8992	0.00361016	0.633648
Tb927.11.8090	Tb927.11.8090	15	protein phosphatase 1, putative	1	27.6306	27.2994	27.0235	27.0908	26.676	26.8097	26.5399	26.5663	27.6306	27.2994	27.0235	27.0908	26.676	26.8097	26.5399	26.5663	27.2611	26.648	0.013688	0.61308
Tb927.11.1210	Tb927.11.1210	13	Domain of unknown function (DUF4470)/Domain of unknown function (DUF4471), putative	1	23.9911	24.7438	24.7925	24.3705	23.8364	24.0552	23.9953	23.6066	23.9911	24.7438	24.7925	24.3705	23.8364	24.0552	23.9953	23.6066	24.4744	23.8734	0.0400303	0.601071
Tb927.2.340	Tb927.2.340	40	retrotransposon hot spot protein 4 (RHS4), putative	1	29.4088	29.6434	30.0689	30.0456	29.2479	29.2308	29.0795	29.2932	29.4088	29.6434	30.0689	30.0456	29.2479	29.2308	29.0795	29.2932	29.7917	29.2129	0.0319569	0.578848
Tb927.9.5190	Tb927.9.5190	15	proliferative cell nuclear antigen (PCNA), putative	1	28.9832	29.0341	28.6205	28.7093	28.1577	28.3632	28.3307	28.2047	28.9832	29.0341	28.6205	28.7093	28.1577	28.3632	28.3307	28.2047	28.8368	28.2641	0.00568028	0.572729
Tb927.2.270	Tb927.2.270	11	retrotransposon hot spot protein 3 (RHS3), frameshift	1	25.2967	25.0806	25.561	25.6948	24.8648	24.747	24.8097	24.9344	25.2967	25.0806	25.561	25.6948	24.8648	24.747	24.8097	24.9344	25.4083	24.839	0.0210203	0.569321
Tb927.7.6450	Tb927.7.6450	15	tRNA-dihydrouridine synthase 3, putative	1	25.0787	24.0962	26.0213	25.3822	24.5302	24.5835	24.4963	24.6952	25.0787	24.0962	26.0213	25.3822	24.5302	24.5835	24.4963	24.6952	25.1446	24.5763	0.251561	0.568271
Tb927.11.14950	Tb927.11.14950	5	zinc finger protein 2	1	27.0724	28.1116	28.5584	29.1414	27.9237	27.2415	27.748	27.7455	27.0724	28.1116	28.5584	29.1414	27.9237	27.2415	27.748	27.7455	28.221	27.6647	0.299653	0.556263
Tb927.9.7800	Tb927.9.7800	3	hypothetical protein, conserved	1	24.8047	24.5846	24.4471	24.1	23.9247	24.0998	23.7579	23.9371	24.8047	24.5846	24.4471	24.1	23.9247	24.0998	23.7579	23.9371	24.4841	23.9299	0.0247552	0.554235
Tb927.2.2430	Tb927.2.2430	12	casein kinase II, alpha chain	1	26.0201	25.964	26.2136	26.3602	25.6339	25.8454	25.4908	25.4014	26.0201	25.964	26.2136	26.3602	25.6339	25.8454	25.4908	25.4014	26.1395	25.5929	0.00630618	0.546583
Tb927.9.8740	Tb927.9.8740	11	Double RNA binding domain protein 3	1	28.926	28.7126	30.5988	30.2619	29.1954	29.0395	29.0883	29.0273	28.926	28.7126	30.5988	30.2619	29.1954	29.0395	29.0883	29.0273	29.6248	29.0877	0.338239	0.537173
Tb927.3.3230	Tb927.3.3230	20	NOL1/NOP2/sun family, putative	1	25.0928	24.0131	25.262	24.8521	24.0612	24.4442	24.2186	24.3669	25.0928	24.0131	25.262	24.8521	24.0612	24.4442	24.2186	24.3669	24.805	24.2727	0.148931	0.532244
Tb927.1.4410	Tb927.1.4410	10	hypothetical protein, conserved	1	24.5331	24.4451	24.1348	24.6168	22.9954	24.7742	23.9661	23.8815	24.5331	24.4451	24.1348	24.6168	22.9954	24.7742	23.9661	23.8815	24.4325	23.9043	0.245011	0.528171
Tb927.7.2700	Tb927.7.2700	22	NADH-cytochrome b5 reductase, putative	1	29.1041	29.5065	29.2662	29.6583	28.8363	29.0792	28.7957	28.7206	29.1041	29.5065	29.2662	29.6583	28.8363	29.0792	28.7957	28.7206	29.3838	28.8579	0.0151136	0.525858
Tb927.7.5840	Tb927.7.5840	6	hypothetical protein, conserved	1	25.226	25.6746	25.4238	24.6694	24.6831	24.929	24.7655	24.5144	25.226	25.6746	25.4238	24.6694	24.6831	24.929	24.7655	24.5144	25.2485	24.723	0.0855984	0.525472
Tb927.4.2000	Tb927.4.2000	31	ruvB-like DNA helicase, putative	1	29.1745	28.8771	28.7853	28.8938	28.4783	28.3888	28.4065	28.3725	29.1745	28.8771	28.7853	28.8938	28.4783	28.3888	28.4065	28.3725	28.9327	28.4115	0.00618971	0.52115
Tb927.2.830	Tb927.2.830;Tb11.v5.0655	20;20	retrotransposon hot spot protein 1 (RHS1), interrupted	2	25.7888	25.8656	26.5767	26.821	25.6377	25.6947	25.7653	25.8856	25.7888	25.8656	26.5767	26.821	25.6377	25.6947	25.7653	25.8856	26.2631	25.7459	0.136078	0.517201
Tb927.10.12240	Tb927.10.12240	15	3-ketoacyl-CoA reductase, putative	1	27.7634	27.8987	27.8205	27.5508	27.2653	27.3854	27.2493	27.0934	27.7634	27.8987	27.8205	27.5508	27.2653	27.3854	27.2493	27.0934	27.7583	27.2483	0.00204278	0.510002
Tb927.11.16020	Tb927.11.16020	14	RNA-binding protein, putative	1	23.5148	27.0804	27.3679	26.9872	25.9689	25.8185	25.5445	25.6701	23.5148	27.0804	27.3679	26.9872	25.9689	25.8185	25.5445	25.6701	26.2376	25.7505	0.630995	0.4871
Tb927.11.7840	Tb927.11.7840	34	ribonucleoside-diphosphate reductase large chain	1	28.665	27.8646	27.9017	28.0962	27.6804	27.7231	27.6147	27.5846	28.665	27.8646	27.9017	28.0962	27.6804	27.7231	27.6147	27.5846	28.1319	27.6507	0.0782012	0.481192
Tb927.10.2470	Tb927.10.2470	13	Cleft lip and palate transmembrane protein 1 (CLPTM1), putative	1	24.5598	23.9351	23.9132	23.3893	23.3217	23.9685	23.375	23.2079	24.5598	23.9351	23.9132	23.3893	23.3217	23.9685	23.375	23.2079	23.9494	23.4683	0.157991	0.481065
Tb927.10.4880	Tb927.10.4880	4	hypothetical protein, conserved	1	24.6493	24.3551	25.2224	24.9444	25.7931	26.0344	NA	25.7455	24.6493	24.3551	25.2224	24.9444	25.7931	26.0344	19.6963	25.7455	24.7928	24.3173	0.778969	0.475444
Tb927.10.2290	Tb927.10.2290	18	chaperone protein DnaJ, putative	1	26.5846	26.9644	26.9702	27.1695	26.4977	26.4507	26.4873	26.3897	26.5846	26.9644	26.9702	27.1695	26.4977	26.4507	26.4873	26.3897	26.9222	26.4564	0.0292544	0.465828
Tb927.1.860	Tb927.1.860	7	transmembrane protein, putative	1	26.1659	25.8467	25.9219	25.9347	25.5456	25.5401	25.4369	25.519	26.1659	25.8467	25.9219	25.9347	25.5456	25.5401	25.4369	25.519	25.9673	25.5104	0.00407598	0.456897
Tb927.10.2110	Tb927.10.2110;Tb927.10.2100;Tb11.v5.1046;Tb927.10.2090	42;42;42;29	elongation factor 1-alpha	4	33.5032	33.6108	33.4496	33.7705	33.1166	33.0912	33.1801	33.1308	33.5032	33.6108	33.4496	33.7705	33.1166	33.0912	33.1801	33.1308	33.5835	33.1297	0.00570261	0.453853
Tb11.v5.0624	Tb11.v5.0624	26	retrotransposon hot spot protein (PHS), putative	1	26.2617	26.1384	26.4597	26.6982	25.8566	26.0062	25.7925	26.0931	26.2617	26.1384	26.4597	26.6982	25.8566	26.0062	25.7925	26.0931	26.3895	25.9371	0.0253499	0.452391
Tb927.10.14740	Tb927.10.14740;Tb927.10.14620;Tb11.v5.1063	9;8;8	hypothetical protein, conserved	3	25.4095	25.3036	25.165	25.301	25.0627	24.7698	24.7651	24.8244	25.4095	25.3036	25.165	25.301	25.0627	24.7698	24.7651	24.8244	25.2948	24.8555	0.00303015	0.439256
Tb927.9.6010	Tb927.9.6010	4	DNA repair protein Rad9, putative	1	NA	NA	NA	20.8317	NA	NA	20.6542	20.8221	20.9461	20.2407	19.6929	20.8317	19.3429	19.1942	20.6542	20.8221	20.4278	20.0033	0.44601	0.424508
Tb927.11.3750	Tb927.11.3750	7	NADH-cytochrome b5 reductase, putative	1	25.1857	25.1166	25.0707	24.7639	24.6944	24.8357	24.5047	24.4109	25.1857	25.1166	25.0707	24.7639	24.6944	24.8357	24.5047	24.4109	25.0342	24.6114	0.0192304	0.422804
Tb927.2.3080	Tb927.2.3080	10	cytochrome b5-dependent oleate desaturase	1	24.9122	25.1223	25.2987	24.7212	24.6065	24.8796	24.5259	24.3636	24.9122	25.1223	25.2987	24.7212	24.6065	24.8796	24.5259	24.3636	25.0136	24.5939	0.0451036	0.41971
Tb927.9.10690	Tb927.9.10690	10	Protein of unknown function (DUF2009), putative	1	24.1966	24.2687	24.6443	24.6116	24.1053	24.0324	23.8297	24.1127	24.1966	24.2687	24.6443	24.6116	24.1053	24.0324	23.8297	24.1127	24.4303	24.02	0.0288859	0.410257
Tb927.7.4470	Tb927.7.4470	4	hypothetical protein, conserved	1	26.3121	26.464	26.2393	25.9603	26.1931	26.0587	25.7363	25.3804	26.3121	26.464	26.2393	25.9603	26.1931	26.0587	25.7363	25.3804	26.2439	25.8421	0.115731	0.401784
Tb927.7.3630	Tb927.7.3630	20	TPR-repeat-containing chaperone protein DNAJ, putative	1	24.9589	25.374	25.1971	25.8109	24.8894	24.8695	24.907	25.1197	24.9589	25.374	25.1971	25.8109	24.8894	24.8695	24.907	25.1197	25.3352	24.9464	0.116215	0.388826
Tb927.10.7100	Tb927.10.7100;Tb11.v5.0580	15;15	delta-4 fatty acid desaturase	2	26.1985	25.9664	26.0378	25.5421	25.5678	25.7225	25.4006	25.5066	26.1985	25.9664	26.0378	25.5421	25.5678	25.7225	25.4006	25.5066	25.9362	25.5494	0.0629685	0.386834
Tb927.2.1120	Tb927.2.1120;Tb11.0820;Tb11.v5.0295	17;9;7	retrotransposon hot spot protein 4 (RHS4), point mutation	3	23.6649	24.4843	25.1311	24.8898	23.7628	24.117	24.5152	24.2487	23.6649	24.4843	25.1311	24.8898	23.7628	24.117	24.5152	24.2487	24.5425	24.1609	0.341572	0.381572
Tb927.4.2530	Tb927.4.2530	3	hypothetical protein, conserved	1	27.1329	27.7283	27.6195	27.2845	27.0199	27.134	26.9834	27.1157	27.1329	27.7283	27.6195	27.2845	27.0199	27.134	26.9834	27.1157	27.4413	27.0632	0.0692338	0.37804
Tb927.4.1020	Tb927.4.1020	18	serine-palmitoyl-CoA transferase, putative	1	26.5147	26.4868	26.2531	26.2446	26.0026	25.9945	25.9302	26.0847	26.5147	26.4868	26.2531	26.2446	26.0026	25.9945	25.9302	26.0847	26.3748	26.003	0.00897603	0.371795
Tb927.11.7930	Tb927.11.7930	4	RNA polymerase B subunit RPB8, putative	1	25.1065	24.6992	24.5925	24.9933	24.6815	23.7062	24.7934	24.7352	25.1065	24.6992	24.5925	24.9933	24.6815	23.7062	24.7934	24.7352	24.8478	24.4791	0.262195	0.368784
Tb927.2.2390	Tb927.2.2390	4	hypothetical protein, conserved	1	NA	23.3691	23.6095	23.7147	23.6568	23.9895	23.7683	NA	20.9383	23.3691	23.6095	23.7147	23.6568	23.9895	23.7683	18.7658	22.9079	22.5451	0.810059	0.362817
Tb927.4.3590	Tb927.4.3590;Tb927.4.3570	19;17	translation elongation factor 1-beta, putative	2	30.8639	31.6839	31.2429	31.9295	31.0563	31.1973	31.0921	30.969	30.8639	31.6839	31.2429	31.9295	31.0563	31.1973	31.0921	30.969	31.4301	31.0787	0.234193	0.351401
Tb927.11.14170	Tb927.11.14170	22	hypothetical protein, conserved	1	25.9808	25.8953	26.0466	25.6425	25.5406	25.7589	25.4005	25.4639	25.9808	25.8953	26.0466	25.6425	25.5406	25.7589	25.4005	25.4639	25.8913	25.541	0.0255	0.350304
Tb927.5.1470	Tb927.5.1470	17	NADH-cytochrome b5 reductase, putative	1	26.1323	26.6776	26.698	26.8826	26.4854	26.2071	26.1419	26.166	26.1323	26.6776	26.698	26.8826	26.4854	26.2071	26.1419	26.166	26.5976	26.2501	0.120151	0.347568
Tb927.5.1020	Tb927.5.1020	8	disulfide isomerase, putative	1	25.9401	26.1338	26.3039	25.8043	25.753	25.6768	25.6474	25.7521	25.9401	26.1338	26.3039	25.8043	25.753	25.6768	25.6474	25.7521	26.0455	25.7074	0.0499447	0.338158
Tb927.11.6660	Tb927.11.6660	15	Tex-like protein N-terminal domain/Helix-hairpin-helix motif containing protein, putative	1	22.948	23.5511	23.5577	23.5835	23.0487	23.1752	23.185	22.9333	22.948	23.5511	23.5577	23.5835	23.0487	23.1752	23.185	22.9333	23.41	23.0856	0.123389	0.324482
Tb927.10.5350	Tb927.10.5350;Tb11.v5.0242;Tb11.v5.0241	37;29;4	dynein heavy chain, putative	3	25.1359	25.6219	24.6598	25.033	24.7548	24.8037	24.677	24.94	25.1359	25.6219	24.6598	25.033	24.7548	24.8037	24.677	24.94	25.1126	24.7939	0.206979	0.318771
Tb927.10.12820	Tb927.10.12820	13	hypothetical protein, conserved	1	24.0541	24.4134	24.1963	24.4841	24.2545	23.7981	23.7506	24.0987	24.0541	24.4134	24.1963	24.4841	24.2545	23.7981	23.7506	24.0987	24.287	23.9755	0.0948607	0.311488
Tb927.11.10820	Tb927.11.10820	6	Casein kinase II subunit beta, putative	1	25.538	25.5443	24.7746	25.7664	25.1401	24.8903	25.0566	25.2993	25.538	25.5443	24.7746	25.7664	25.1401	24.8903	25.0566	25.2993	25.4058	25.0966	0.256944	0.309242
Tb927.7.3860	Tb927.7.3860	5	PQ loop repeat, putative	1	24.3051	24.3265	24.5273	23.5397	24.1284	24.1717	23.5868	23.588	24.3051	24.3265	24.5273	23.5397	24.1284	24.1717	23.5868	23.588	24.1746	23.8687	0.306267	0.305932
Tb927.3.640	Tb927.3.640	7	hypothetical protein, conserved	1	24.6909	24.7367	24.4574	24.6451	24.4063	24.0304	24.3146	24.5562	24.6909	24.7367	24.4574	24.6451	24.4063	24.0304	24.3146	24.5562	24.6325	24.3269	0.0637935	0.305648
Tb927.10.14150	Tb927.10.14150;Tb11.v5.0606	19;4	nuclear segregation protein, putative	2	27.5774	27.6577	27.8097	27.7287	27.3464	27.6413	27.2624	27.3053	27.5774	27.6577	27.8097	27.7287	27.3464	27.6413	27.2624	27.3053	27.6934	27.3889	0.0292998	0.304513
Tb927.11.10690	Tb927.11.10690	15	hypothetical protein, conserved	1	26.7186	26.5682	26.6516	26.6488	26.4277	26.4161	26.2677	26.2669	26.7186	26.5682	26.6516	26.6488	26.4277	26.4161	26.2677	26.2669	26.6468	26.3446	0.00210685	0.302202
Tb927.9.12700	Tb927.9.12700	10	phospholipase A1, putative	1	25.1359	24.8333	24.8532	24.2263	24.2809	24.7806	24.402	24.3796	25.1359	24.8333	24.8532	24.2263	24.2809	24.7806	24.402	24.3796	24.7621	24.4608	0.232957	0.301379
Tb927.7.970	Tb927.7.970	19	NMD3 family, putative	1	26.0429	26.2271	26.2672	25.9899	25.8475	25.9929	25.7151	25.7782	26.0429	26.2271	26.2672	25.9899	25.8475	25.9929	25.7151	25.7782	26.1318	25.8334	0.0168303	0.298378
Tb927.3.2440	Tb927.3.2440	17	AGC essential kinase 1	1	25.1667	26.1872	26.4234	26.1821	25.7448	25.785	25.7879	25.4706	25.1667	26.1872	26.4234	26.1821	25.7448	25.785	25.7879	25.4706	25.9898	25.6971	0.378771	0.292736
Tb927.9.14100	Tb927.9.14100	7	hypothetical protein, conserved	1	24.2366	24.3557	24.4761	24.6163	23.9606	24.3116	24.1795	24.0968	24.2366	24.3557	24.4761	24.6163	23.9606	24.3116	24.1795	24.0968	24.4212	24.1371	0.0416531	0.284057
Tb927.11.14890	Tb927.11.14890	8	DNA polymerase alpha/epsilon subunit B, putative	1	24.6007	23.7061	23.5116	23.6493	23.5759	23.4251	23.5032	23.8566	24.6007	23.7061	23.5116	23.6493	23.5759	23.4251	23.5032	23.8566	23.8669	23.5902	0.357846	0.276721
Tb11.1780	Tb11.1780	11	retrotransposon hot spot protein 1 (RHS1, pseudogene), putative	1	26.6952	26.5262	26.5057	26.6745	26.3605	26.278	26.2504	26.4203	26.6952	26.5262	26.5057	26.6745	26.3605	26.278	26.2504	26.4203	26.6004	26.3273	0.00538334	0.273117
Tb927.10.14550	Tb927.10.14550	31	ATP-dependent RNA helicase HEL67	1	28.9168	29.0146	31.2069	31.3565	29.864	29.8136	29.8773	29.9073	28.9168	29.0146	31.2069	31.3565	29.864	29.8136	29.8773	29.9073	30.1237	29.8655	0.725598	0.258164
Tb927.10.10610	Tb927.10.10610	7	protein tyrosine phosphatase, putative	1	26.9174	26.9364	26.7664	26.1529	26.2447	27.0083	26.3133	26.1865	26.9174	26.9364	26.7664	26.1529	26.2447	27.0083	26.3133	26.1865	26.6933	26.4382	0.374385	0.255091
Tb927.7.2190	Tb927.7.2190	7	translocon-associated protein (TRAP), alpha subunit, putative	1	27.819	27.6715	27.7032	27.3846	27.535	27.4483	27.3473	27.2273	27.819	27.6715	27.7032	27.3846	27.535	27.4483	27.3473	27.2273	27.6446	27.3895	0.07038	0.255074
Tb927.5.1930	Tb927.5.1930	11	signal peptidase subunit, putative	1	26.0774	26.3425	25.71	25.8028	25.6852	25.8422	25.7091	25.6802	26.0774	26.3425	25.71	25.8028	25.6852	25.8422	25.7091	25.6802	25.9832	25.7292	0.173014	0.254006
Tb927.2.4090	Tb927.2.4090	8	signal recognition particle receptor beta subunit, putative	1	24.4754	24.5816	24.0681	24.002	24.0723	24.1129	23.983	23.949	24.4754	24.5816	24.0681	24.002	24.0723	24.1129	23.983	23.949	24.2818	24.0293	0.17907	0.252419
Tb927.11.13190	Tb927.11.13190;Tb927.11.13090	34;33	elongation factor 1 gamma, putative	2	30.9177	31.7882	31.3121	32.1051	31.2596	31.2745	31.2485	31.3851	30.9177	31.7882	31.3121	32.1051	31.2596	31.2745	31.2485	31.3851	31.5308	31.2919	0.429435	0.238846
Tb927.9.12510	Tb927.9.12510	41	ATP-dependent DEAD/H RNA helicase, putative	1	28.5176	28.8173	30.5974	30.7687	29.5139	29.3328	29.4928	29.4506	28.5176	28.8173	30.5974	30.7687	29.5139	29.3328	29.4928	29.4506	29.6753	29.4475	0.723929	0.227736
Tb927.11.1680	Tb927.11.1680	13	vesicular-fusion protein SEC18, putative	1	NA	22.8416	23.0168	22.8526	23.0828	22.8922	NA	23.1019	20.9218	22.8416	23.0168	22.8526	23.0828	22.8922	19.6747	23.1019	22.4082	22.1879	0.830445	0.220311
Tb927.4.4070	Tb927.4.4070	19	mevalonate kinase, putative	1	26.9763	27.3593	27.1851	27.1437	27.1079	26.9487	26.8976	26.861	26.9763	27.3593	27.1851	27.1437	27.1079	26.9487	26.8976	26.861	27.1661	26.9538	0.0737579	0.212274
Tb927.10.14800	Tb927.10.14800;Tb11.v5.0626	10;10	mitogen-activated protein kinase 9, putative	2	NA	NA	NA	21.7506	21.9112	NA	22.4588	NA	21.0147	20.2668	19.7604	21.7506	21.9112	18.9614	22.4588	18.6207	20.6981	20.488	0.855004	0.210079
Tb11.v5.0670	Tb11.v5.0670	16	retrotransposon hot spot (RHS) protein, putative	1	NA	24.5133	25.7114	25.1803	23.9307	23.6251	23.6206	24.4162	20.9488	24.5133	25.7114	25.1803	23.9307	23.6251	23.6206	24.4162	24.0885	23.8981	0.872035	0.190321
Tb927.11.15870	Tb927.11.15870	6	hypothetical protein, conserved	1	NA	22.1796	22.0879	22.018	NA	23.0271	22.2054	22.1907	21.0416	22.1796	22.0879	22.018	19.1545	23.0271	22.2054	22.1907	21.8318	21.6444	0.84523	0.187351
Tb927.6.2320	Tb927.6.2320;Tb927.6.2260	5;5	hypothetical protein, conserved	2	24.9694	25.4889	25.3759	24.9414	25.1854	24.9962	24.9178	24.9323	24.9694	25.4889	25.3759	24.9414	25.1854	24.9962	24.9178	24.9323	25.1939	25.0079	0.288327	0.185966
Tb927.5.900	Tb927.5.900;Tb11.v5.0559	25;18	oligosaccharyl transferase subunit, putative	2	27.8599	27.6451	27.6624	27.2289	27.4428	27.6705	27.222	27.318	27.8599	27.6451	27.6624	27.2289	27.4428	27.6705	27.222	27.318	27.5991	27.4133	0.305195	0.18574
Tb927.10.10330	Tb927.10.10330	3	Anaphase-promoting complex, cyclosome, subunit 3/TPR repeat, putative	1	NA	NA	21.5101	21.5191	NA	21.3226	21.619	21.3456	21.0242	20.1977	21.5101	21.5191	19.2222	21.3226	21.619	21.3456	21.0628	20.8774	0.783304	0.185407
Tb927.10.5830	Tb927.10.5830	5	hypothetical protein, conserved	1	NA	NA	23.6932	22.715	22.3911	NA	22.8157	22.7884	21.0698	20.2382	23.6932	22.715	22.3911	18.9816	22.8157	22.7884	21.9291	21.7442	0.883884	0.184841
Tb927.7.4950	Tb927.7.4950;Tb11.v5.0176	12;12	NAD(P)-dependent steroid dehydrogenase protein, putative	2	23.6086	24.148	23.8302	23.1906	23.4844	23.5462	23.5323	23.4953	23.6086	24.148	23.8302	23.1906	23.4844	23.5462	23.5323	23.4953	23.6943	23.5146	0.4377	0.179783
Tb927.9.3770	Tb927.9.3770	7	hypothetical protein, conserved	1	24.9916	25.0462	25.4282	25.3324	25.0235	25.2263	25.1837	24.6466	24.9916	25.0462	25.4282	25.3324	25.0235	25.2263	25.1837	24.6466	25.1996	25.02	0.332347	0.179555
Tb927.10.6060	Tb927.10.6060;Tb11.v5.0199	10;10	universal minicircle sequence binding protein 2	2	28.6953	28.6302	29.9776	29.9705	29.0875	29.4938	28.8884	29.1068	28.6953	28.6302	29.9776	29.9705	29.0875	29.4938	28.8884	29.1068	29.3184	29.1441	0.687045	0.174271
Tb927.9.10010	Tb927.9.10010	18	chaperone protein DnaJ, putative	1	26.2576	26.6701	26.6264	26.0694	26.4175	26.3305	26.1597	26.0325	26.2576	26.6701	26.6264	26.0694	26.4175	26.3305	26.1597	26.0325	26.4059	26.2351	0.359679	0.170813
Tb927.11.7290	Tb927.11.7290;Tb11.v5.0254	38;38	pantothenate kinase subunit, putative	2	25.2984	25.2909	25.648	25.0741	24.9052	25.544	24.9265	25.2766	25.2984	25.2909	25.648	25.0741	24.9052	25.544	24.9265	25.2766	25.3279	25.1631	0.429153	0.164783
Tb927.11.8290	Tb927.11.8290;Tb11.v5.1053	20;5	DIS3-like exonuclease, putative	2	25.0501	25.2334	25.3989	25.3776	25.089	25.1535	25.0345	25.1294	25.0501	25.2334	25.3989	25.3776	25.089	25.1535	25.0345	25.1294	25.265	25.1016	0.133159	0.163388
Tb927.10.10850	Tb927.10.10850	44	Protein argonaute-1	1	27.9508	28.2272	29.0454	29.0156	28.466	28.2937	28.3888	28.491	27.9508	28.2272	29.0454	29.0156	28.466	28.2937	28.3888	28.491	28.5597	28.4099	0.629304	0.149874
Tb927.5.2280	Tb927.5.2280	9	acetyltransferase, putative	1	24.8095	24.1366	24.454	23.6073	23.9053	24.1254	24.2172	24.1706	24.8095	24.1366	24.454	23.6073	23.9053	24.1254	24.2172	24.1706	24.2519	24.1046	0.611618	0.14724
Tb927.1.1550	Tb927.1.1550	2	tubulin-tyrosine ligase, putative	1	NA	NA	NA	NA	NA	20.9723	21.2474	NA	20.9972	20.2389	20.0769	19.3977	19.2391	20.9723	21.2474	18.6758	20.1777	20.0336	0.848988	0.14404
Tb927.5.1560	Tb927.5.1560	21	ATP-dependent DEAD/H RNA helicase, putative	1	23.5397	26.5043	26.8729	26.0304	25.8717	25.5239	25.6096	25.3879	23.5397	26.5043	26.8729	26.0304	25.8717	25.5239	25.6096	25.3879	25.7368	25.5983	0.866469	0.13854
Tb927.7.2720	Tb927.7.2720	9	translation initiation factor SUI1, putative	1	22.9089	23.2195	23.8529	23.9984	23.2234	23.2978	23.5436	23.3727	22.9089	23.2195	23.8529	23.9984	23.2234	23.2978	23.5436	23.3727	23.4949	23.3594	0.642902	0.135583
Tb927.4.1920	Tb927.4.1920	18	GPI transamidase subunit 16, putative	1	25.4648	25.4794	25.2782	25.2264	25.3514	25.353	25.1279	25.0768	25.4648	25.4794	25.2782	25.2264	25.3514	25.353	25.1279	25.0768	25.3622	25.2273	0.215235	0.134948
Tb927.4.1850	Tb927.4.1850	26	hypothetical protein, conserved	1	26.3789	26.2045	26.0791	25.9854	25.9349	26.0745	26.0723	26.0354	26.3789	26.2045	26.0791	25.9854	25.9349	26.0745	26.0723	26.0354	26.1619	26.0293	0.221721	0.13266
Tb927.11.10720	Tb927.11.10720	2	hypothetical protein, conserved	1	NA	NA	NA	NA	20.4167	20.1012	NA	20.094	20.9967	20.3701	19.8069	19.716	20.4167	20.1012	19.7613	20.094	20.2224	20.0933	0.710437	0.129097
Tb927.11.1420	Tb927.11.1420	15	hypothetical protein, conserved	1	23.9542	24.2332	24.7317	24.0041	24.1073	23.95	24.1901	24.1729	23.9542	24.2332	24.7317	24.0041	24.1073	23.95	24.1901	24.1729	24.2308	24.1051	0.540083	0.12576
Tb927.7.900	Tb927.7.900	18	hypothetical protein, conserved	1	26.5062	26.5995	26.5876	26.0447	26.3177	26.3601	26.1925	26.3717	26.5062	26.5995	26.5876	26.0447	26.3177	26.3601	26.1925	26.3717	26.4345	26.3105	0.424655	0.12401
Tb927.11.6230	Tb927.11.6230	14	protein transport protein SEC61 subunit alpha, putative	1	27.5687	27.8083	27.813	26.9241	27.4222	27.646	27.3525	27.2168	27.5687	27.8083	27.813	26.9241	27.4222	27.646	27.3525	27.2168	27.5285	27.4094	0.628196	0.119126
Tb927.9.9550	Tb927.9.9550	11	conserved protein, unknown function	1	26.8093	26.8671	26.7703	26.6012	26.4506	26.9888	26.5522	26.5909	26.8093	26.8671	26.7703	26.6012	26.4506	26.9888	26.5522	26.5909	26.762	26.6456	0.42193	0.116337
Tb927.4.1750	Tb927.4.1750	3	hypothetical protein, conserved	1	NA	NA	NA	NA	NA	20.9713	21.2014	NA	20.9014	20.4073	19.8333	19.3875	19.287	20.9713	21.2014	18.6165	20.1324	20.019	0.880732	0.113337
Tb927.3.1810	Tb927.3.1810	12	hypothetical protein, conserved	1	24.1936	24.605	24.8712	25.1238	24.5898	24.5438	24.6596	24.5629	24.1936	24.605	24.8712	25.1238	24.5898	24.5438	24.6596	24.5629	24.6984	24.589	0.622272	0.109334
Tb927.9.1610	Tb927.9.1610	3	CDP-diacylglycerol--inositol 3-phosphatidyltransferase, putative	1	24.6565	24.8189	24.3331	23.325	24.3934	24.0715	24.1893	24.0537	24.6565	24.8189	24.3331	23.325	24.3934	24.0715	24.1893	24.0537	24.2834	24.177	0.775472	0.106415
Tb927.10.4740	Tb927.10.4740	4	nucleolar RNA-binding protein, putative	1	25.4416	25.6654	25.4299	25.9847	25.5955	25.5496	25.5886	25.368	25.4416	25.6654	25.4299	25.9847	25.5955	25.5496	25.5886	25.368	25.6304	25.5254	0.49667	0.104964
Tb927.11.14910	Tb927.11.14910	10	protein phosphatase 2C, putative	1	23.6654	23.3742	23.4012	22.9484	23.3689	23.3336	23.0891	23.2071	23.6654	23.3742	23.4012	22.9484	23.3689	23.3336	23.0891	23.2071	23.3473	23.2497	0.577503	0.0976028
Tb927.5.1210	Tb927.5.1210	19	short-chain dehydrogenase, putative	1	28.408	29.088	29.0642	28.7199	28.5839	28.936	28.6908	28.706	28.408	29.088	29.0642	28.7199	28.5839	28.936	28.6908	28.706	28.82	28.7292	0.6341	0.0908244
Tb927.11.14750	Tb927.11.14750	15	PSP1 C-terminal conserved region, putative	1	NA	23.0406	26.3907	26.4149	23.4989	24.528	24.148	24.4061	21.0688	23.0406	26.3907	26.4149	23.4989	24.528	24.148	24.4061	24.2288	24.1452	0.953938	0.0835288
Tb927.10.14130	Tb927.10.14130	7	SRP19 protein, putative	1	NA	23.3738	23.3358	23.0222	23.8196	NA	23.9025	23.6834	21.1591	23.3738	23.3358	23.0222	23.8196	19.152	23.9025	23.6834	22.7228	22.6394	0.950949	0.0833818
Tb927.10.4760	Tb927.10.4760	9	Integral membrane protein DUF106, putative	1	25.6935	25.716	25.4775	25.2833	25.5462	25.6283	25.4117	25.2506	25.6935	25.716	25.4775	25.2833	25.5462	25.6283	25.4117	25.2506	25.5426	25.4592	0.549247	0.0833634
Tb927.6.4320	Tb927.6.4320	17	Protein of unknown function (DUF2817), putative	1	26.9069	26.5477	26.5671	26.4084	26.5235	26.6102	26.3712	26.5926	26.9069	26.5477	26.5671	26.4084	26.5235	26.6102	26.3712	26.5926	26.6075	26.5244	0.519401	0.0831415
Tb927.7.220	Tb927.7.220	6	CDP-DAG synthase	1	23.9359	24.0886	23.4103	22.9652	23.8092	23.5847	23.35	23.3291	23.9359	24.0886	23.4103	22.9652	23.8092	23.5847	23.35	23.3291	23.6	23.5183	0.784779	0.0817345
Tb927.5.4360	Tb927.5.4360;Tb05.5K5.20	7;6	hypothetical protein, conserved	2	22.6091	22.387	22.9661	22.7808	22.605	22.7136	22.6171	22.4891	22.6091	22.387	22.9661	22.7808	22.605	22.7136	22.6171	22.4891	22.6857	22.6062	0.579867	0.0795571
Tb927.11.9880	Tb927.11.9880	15	Protein of unknown function (DUF2009), putative	1	24.962	24.8202	24.398	25.3262	24.5727	25.0967	24.7448	24.8277	24.962	24.8202	24.398	25.3262	24.5727	25.0967	24.7448	24.8277	24.8766	24.8105	0.77719	0.066115
Tb927.10.13970	Tb927.10.13970	9	uracil-DNA glycosylase, putative	1	24.2672	23.9881	24.1116	NA	23.9397	24.1754	NA	23.8296	24.2672	23.9881	24.1116	19.6017	23.9397	24.1754	19.8138	23.8296	22.9921	22.9396	0.973901	0.0525297
Tb927.4.2070	Tb927.4.2070	15	antigenic protein, putative	1	27.0363	26.5071	26.4594	26.6592	27.1444	25.4636	26.7264	27.1477	27.0363	26.5071	26.4594	26.6592	27.1444	25.4636	26.7264	27.1477	26.6655	26.6205	0.92017	0.0449822
Tb927.10.10590	Tb927.10.10590;Tb927.10.10580;Tb927.10.10570;Tb927.10.10560;Tb927.10.10550;Tb927.10.10540;Tb927.10.10530;Tb927.10.10520;Tb927.10.10510;Tb927.10.10500;Tb927.10.10490;Tb927.10.10480;Tb927.10.10470;Tb927.10.10460	9;9;9;9;9;9;9;9;9;9;9;9;9;9	histone H2B, putative	14	29.865	31.5389	32.3304	31.8864	31.5529	31.2342	31.313	31.3616	29.865	31.5389	32.3304	31.8864	31.5529	31.2342	31.313	31.3616	31.4052	31.3654	0.946026	0.0397881
Tb927.11.9670	Tb927.11.9670	15	aminomethyltransferase, mitochondrial, putative	1	25.6827	25.8886	26.0627	25.948	25.8961	25.9386	25.9552	25.7204	25.6827	25.8886	26.0627	25.948	25.8961	25.9386	25.9552	25.7204	25.8955	25.8776	0.859162	0.0179057
Tb927.10.13860	Tb927.10.13860	11	GPI-anchor transamidase subunit 8 (GPI8)	1	25.0231	24.8131	24.7733	24.8468	24.6897	25.0605	24.7325	24.9379	25.0231	24.8131	24.7733	24.8468	24.6897	25.0605	24.7325	24.9379	24.8641	24.8551	0.93423	0.00895056
Tb11.v5.0325	Tb11.v5.0325	13	retrotransposon hot spot (RHS) protein, putative	1	23.4691	23.4271	24.0463	24.0389	23.6834	23.9515	23.6332	23.6954	23.4691	23.4271	24.0463	24.0389	23.6834	23.9515	23.6332	23.6954	23.7454	23.7409	0.981951	0.00447873
Tb927.11.530	Tb927.11.530	7	RNA-binding protein, putative	1	24.9486	25.1713	26.8823	26.8213	25.6323	26.1088	26.0235	26.0413	24.9486	25.1713	26.8823	26.8213	25.6323	26.1088	26.0235	26.0413	25.9559	25.9515	0.993841	0.00441674
Tb927.1.4500	Tb927.1.4500	4	SNARE associated Golgi protein, putative	1	24.8906	25.0216	24.6967	23.8419	24.5076	24.8228	24.4911	24.6144	24.8906	25.0216	24.6967	23.8419	24.5076	24.8228	24.4911	24.6144	24.6127	24.609	0.989992	0.00371842
Tb927.11.10580	Tb927.11.10580	4	COG (conserved oligomeric Golgi) complex component, COG2/Domain of unknown function (DUF3510), putative	1	NA	NA	NA	NA	NA	NA	21.3674	21.0783	21.1568	20.329	19.8327	19.52	19.4019	19.0019	21.3674	21.0783	20.2096	20.2124	0.996992	-0.00274132
Tb927.10.15520	Tb927.10.15520;Tb11.v5.0812	27;12	signal recognition particle protein, putative	2	26.1582	26.0556	26.0092	25.8155	26.1437	25.9798	25.9337	26.0152	26.1582	26.0556	26.0092	25.8155	26.1437	25.9798	25.9337	26.0152	26.0096	26.0181	0.924116	-0.00848642
Tb927.9.5730	Tb927.9.5730	16	nucleosome assembly protein-like protein	1	27.4393	27.5872	27.6306	28.0515	27.5642	27.799	27.7372	27.6566	27.4393	27.5872	27.6306	28.0515	27.5642	27.799	27.7372	27.6566	27.6772	27.6893	0.935807	-0.0120966
Tb927.7.6260	Tb927.7.6260	20	TPR repeat, putative	1	26.8299	26.7749	26.6517	26.479	26.6678	26.745	26.754	26.6199	26.8299	26.7749	26.6517	26.479	26.6678	26.745	26.754	26.6199	26.6839	26.6967	0.886633	-0.0127824
Tb927.11.6160	Tb927.11.6160	27	eukaryotic release factor 3, putative	1	27.4788	27.4338	27.7851	27.6064	27.619	27.5872	27.5171	27.6461	27.4788	27.4338	27.7851	27.6064	27.619	27.5872	27.5171	27.6461	27.576	27.5924	0.854957	-0.0163412
Tb927.11.6250	Tb927.11.6250	10	hypothetical protein, conserved	1	27.6151	27.9024	27.9766	27.699	28.1481	27.4466	27.8716	27.7987	27.6151	27.9024	27.9766	27.699	28.1481	27.4466	27.8716	27.7987	27.7982	27.8162	0.918788	-0.0179753
Tb927.9.2620	Tb927.9.2620	6	Domain of unknown function (DUF4460), putative	1	NA	NA	NA	NA	NA	21.6419	21.2395	NA	21.1039	20.2641	20.0216	19.1297	19.1036	21.6419	21.2395	18.6066	20.1298	20.1479	0.984081	-0.0181055
Tb927.11.18680	Tb927.11.18680;Tb11.0845	5;5	dynein light chain LC8, putative	2	27.2752	27.864	27.3449	27.6613	27.7226	27.4727	27.5402	27.5086	27.2752	27.864	27.3449	27.6613	27.7226	27.4727	27.5402	27.5086	27.5363	27.561	0.876199	-0.0246843
Tb927.8.5720	Tb927.8.5720	4	Met-10+ like-protein, putative	1	NA	NA	NA	NA	NA	NA	21.3278	21.1767	21.0063	20.222	20.3243	19.2998	19.2483	19.1989	21.3278	21.1767	20.2131	20.2379	0.972464	-0.0248169
Tb927.5.1630	Tb927.5.1630	6	hypothetical protein, conserved	1	24.8518	24.2704	24.1975	23.9678	24.3789	24.4446	24.2778	24.3159	24.8518	24.2704	24.1975	23.9678	24.3789	24.4446	24.2778	24.3159	24.3219	24.3543	0.875592	-0.0324401
Tb927.11.1690	Tb927.11.1690	6	Emopamil binding protein, putative	1	24.6894	24.8941	24.8703	24.6466	24.8601	24.8808	24.7115	24.7926	24.6894	24.8941	24.8703	24.6466	24.8601	24.8808	24.7115	24.7926	24.7751	24.8112	0.643487	-0.0361177
Tb927.10.2260	Tb927.10.2260	6	Ubiquitin family, putative	1	NA	NA	NA	NA	NA	20.5144	NA	21.1214	20.8898	20.2348	19.88	19.363	19.2356	20.5144	19.6507	21.1214	20.0919	20.1305	0.944663	-0.0386008
Tb927.5.2090	Tb927.5.2090;Tb927.7.5650	12;1	kinesin, putative	2	23.8038	24.2648	23.875	24.5782	23.969	24.2055	24.2643	24.2399	23.8038	24.2648	23.875	24.5782	23.969	24.2055	24.2643	24.2399	24.1305	24.1697	0.849162	-0.0392083
Tb11.02.5420b	Tb11.02.5420b;Tb11.02.5420	24;24	NADPH-cytochrome p450 reductase, putative	2	26.4219	26.0723	26.1686	25.7142	25.9908	26.3645	26.1198	26.0607	26.4219	26.0723	26.1686	25.7142	25.9908	26.3645	26.1198	26.0607	26.0943	26.1339	0.822789	-0.0396889
Tb927.11.13070	Tb927.11.13070	2	O-phosphoseryl-tRNA(Sec) selenium transferase, putative	1	NA	NA	NA	NA	21.2605	NA	21.4307	NA	20.9167	20.2762	19.6642	19.4916	21.2605	19.1133	21.4307	18.713	20.0872	20.1294	0.959269	-0.0421688
Tb927.11.510	Tb927.11.510;Tb927.11.500	6;5	RNA-binding protein, UBP2	2	27.4713	27.2481	29.4438	28.9598	28.3942	28.3772	28.3075	28.2187	27.4713	27.2481	29.4438	28.9598	28.3942	28.3772	28.3075	28.2187	28.2807	28.3244	0.941013	-0.0436966
Tb927.4.5320	Tb927.4.5320	6	Component of IIS longevity pathway SMK-1, putative	1	NA	NA	NA	NA	NA	20.6651	NA	21.13	20.9968	20.2486	19.8787	19.2987	19.1677	20.6651	19.6806	21.13	20.1057	20.1608	0.92653	-0.0551294
Tb927.7.2680	Tb927.7.2680	28	zinc finger protein family member, putative	1	24.9428	24.5782	27.7865	27.8605	26.3568	26.3413	26.3214	26.3756	24.9428	24.5782	27.7865	27.8605	26.3568	26.3413	26.3214	26.3756	26.292	26.3488	0.953017	-0.0567744
Tb927.8.5410	Tb927.8.5410	2	hypothetical protein, conserved	1	NA	NA	NA	NA	20.9659	NA	NA	21.0048	20.9945	20.2726	19.8845	19.3267	20.9659	19.1686	19.5665	21.0048	20.1196	20.1764	0.926519	-0.0568932
Tb927.11.10620	Tb927.11.10620	4	hypothetical protein, conserved	1	NA	NA	NA	NA	21.4071	NA	21.5729	NA	20.9811	20.2211	19.9789	19.3934	21.4071	19.2073	21.5729	18.6204	20.1436	20.2019	0.946803	-0.0583176
Tb927.2.1210	Tb927.2.1210	36	retrotransposon hot spot protein 4 (RHS4), putative	1	25.1748	24.9895	25.904	25.7621	25.5827	25.5681	25.5272	25.3891	25.1748	24.9895	25.904	25.7621	25.5827	25.5681	25.5272	25.3891	25.4576	25.5168	0.809449	-0.0591782
Tb927.6.4500	Tb927.6.4500	6	conserved repeat domain containing protein, putative	1	26.8847	27.3119	27.408	27.254	27.3794	27.2396	27.1701	27.3337	26.8847	27.3119	27.408	27.254	27.3794	27.2396	27.1701	27.3337	27.2147	27.2807	0.62197	-0.0660353
Tb927.7.4880	Tb927.7.4880	4	hypothetical protein, conserved	1	25.4365	26.1997	26.1375	25.5724	25.9614	26.2261	25.7919	25.6405	25.4365	26.1997	26.1375	25.5724	25.9614	26.2261	25.7919	25.6405	25.8365	25.905	0.778694	-0.0684741
Tb927.7.7290	Tb927.7.7290;Tb11.v5.0620	4;1	COG4 transport protein, putative	2	NA	NA	NA	NA	NA	20.5999	20.5671	20.6793	21.1647	20.2524	20.1935	19.2266	19.2844	20.5999	20.5671	20.6793	20.2093	20.2827	0.892069	-0.0733673
Tb927.11.16700	Tb927.11.16700	2	hypothetical protein, conserved	1	NA	NA	NA	NA	NA	20.7065	NA	21.033	20.9917	20.1333	20.1206	19.1639	19.2602	20.7065	19.7084	21.033	20.1024	20.177	0.898135	-0.074648
Tb927.9.4500	Tb927.9.4500	19	heat shock protein, putative	1	25.611	25.7084	25.442	25.5857	25.7365	25.7547	25.5212	25.6397	25.611	25.7084	25.442	25.5857	25.7365	25.7547	25.5212	25.6397	25.5868	25.663	0.359329	-0.0762357
Tb927.6.3690	Tb927.6.3690	11	pre-mRNA cleavage complex II Clp1-like, conserved	1	NA	23.841	24.3573	23.9745	23.5554	23.2673	23.207	23.3572	20.895	23.841	24.3573	23.9745	23.5554	23.2673	23.207	23.3572	23.2669	23.3467	0.926911	-0.0797808
Tb927.9.9870	Tb927.9.9870	16	Kinesin-13 6, putative	1	24.0048	25.3928	25.7154	25.6797	25.2333	25.3693	25.2348	25.2755	24.0048	25.3928	25.7154	25.6797	25.2333	25.3693	25.2348	25.2755	25.1982	25.2782	0.856016	-0.0800405
Tb927.2.6080	Tb927.2.6080	3	hypothetical protein, conserved	1	NA	NA	NA	NA	NA	21.5188	NA	20.7197	21.1282	20.2873	19.8853	19.7572	19.3422	21.5188	19.8173	20.7197	20.2645	20.3495	0.887914	-0.0849882
Tb927.11.9890	Tb927.11.9890	18	signal recognition particle receptor alpha subunit, putative	1	25.109	25.5877	25.4082	25.1048	25.3415	25.4781	25.1493	25.5931	25.109	25.5877	25.4082	25.1048	25.3415	25.4781	25.1493	25.5931	25.3024	25.3905	0.584946	-0.0880856
Tb927.7.5230	Tb927.7.5230	22	lanosterol synthase	1	24.0874	24.8916	24.7569	24.1806	24.5677	24.7973	24.4359	24.5293	24.0874	24.8916	24.7569	24.1806	24.5677	24.7973	24.4359	24.5293	24.4791	24.5825	0.658198	-0.103423
Tb927.2.1100	Tb927.2.1100;Tb11.v5.0800	7;6	retrotransposon hot spot protein 3 (RHS3), degenerate	2	NA	23.7476	23.8343	23.9735	23.4396	23.1144	23.2588	23.0275	20.8669	23.7476	23.8343	23.9735	23.4396	23.1144	23.2588	23.0275	23.1056	23.2101	0.898194	-0.104504
Tb927.10.8080	Tb927.10.8080	17	Uncharacterized conserved protein (DUF2042), putative	1	24.1257	24.1027	24.3452	23.9615	24.3842	24.1471	24.0313	24.3917	24.1257	24.1027	24.3452	23.9615	24.3842	24.1471	24.0313	24.3917	24.1338	24.2386	0.414706	-0.104821
Tb927.11.15630	Tb927.11.15630	8	NOL1/NOP2/sun family, putative	1	NA	21.9912	21.6594	22.0504	22.7774	NA	22.656	22.486	21.0385	21.9912	21.6594	22.0504	22.7774	19.2531	22.656	22.486	21.6849	21.7931	0.908922	-0.108249
Tb927.10.5840	Tb927.10.5840	13	translation elongation factor 1-beta, putative	1	28.2411	29.4657	29.141	29.5553	29.3333	29.213	29.2029	29.1066	28.2411	29.4657	29.141	29.5553	29.3333	29.213	29.2029	29.1066	29.1008	29.2139	0.733144	-0.113144
Tb927.6.3350	Tb927.6.3350	4	hypothetical protein, conserved	1	NA	NA	NA	NA	NA	NA	21.0188	21.2085	20.9923	20.1427	19.9033	19.0704	19.3517	18.991	21.0188	21.2085	20.0271	20.1425	0.873539	-0.115368
Tb927.8.3410	Tb927.8.3410	5	Inositol hexakisphosphate, putative	1	NA	NA	NA	NA	NA	21.7278	21.9368	NA	21.0308	20.2317	20.2992	19.5782	19.2792	21.7278	21.9368	18.6925	20.285	20.4091	0.895456	-0.12408
Tb927.7.5490	Tb927.7.5490	17	protein arginine n-methyltransferase 7	1	25.5375	25.3002	26.8985	26.9663	26.3874	26.1676	26.403	26.2495	25.5375	25.3002	26.8985	26.9663	26.3874	26.1676	26.403	26.2495	26.1756	26.3019	0.793792	-0.126281
Tb927.10.13730	Tb927.10.13730	9	60S ribosomal protein L7, putative	1	NA	28.2071	28.2079	27.9172	26.4546	26.873	26.2449	26.2341	20.9616	28.2071	28.2079	27.9172	26.4546	26.873	26.2449	26.2341	26.3235	26.4517	0.947488	-0.128216
Tb927.4.3600	Tb927.4.3600;Tb927.4.3580	2;2	Transcription factor Pcc1, putative	2	NA	NA	NA	NA	NA	NA	21.1465	20.7888	21.0099	20.2392	19.6152	19.0001	19.3152	19.1393	21.1465	20.7888	19.9661	20.0975	0.850408	-0.131365
Tb927.11.15230	Tb927.11.15230	7	cytosolic coat protein, putative	1	25.4233	25.6509	25.6609	25.2682	25.7145	25.6304	25.6731	25.5135	25.4233	25.6509	25.6609	25.2682	25.7145	25.6304	25.6731	25.5135	25.5008	25.6329	0.271708	-0.132033
Tb927.11.9820	Tb927.11.9820	10	TZ ciliopathy protein (tectonic), putative	1	22.9392	23.1107	23.5398	23.1848	23.2328	23.3676	23.3306	23.3729	22.9392	23.1107	23.5398	23.1848	23.2328	23.3676	23.3306	23.3729	23.1936	23.326	0.376986	-0.13237
Tb927.7.3050	Tb927.7.3050	27	hypothetical protein, conserved	1	26.127	25.225	25.473	24.9661	25.6564	25.6854	25.5042	25.4865	26.127	25.225	25.473	24.9661	25.6564	25.6854	25.5042	25.4865	25.4478	25.5831	0.628558	-0.135353
Tb927.10.3560	Tb927.10.3560	21	arginine N-methyltransferase, putative	1	27.0812	26.7882	27.7828	27.6893	27.5136	27.4332	27.4235	27.5156	27.0812	26.7882	27.7828	27.6893	27.5136	27.4332	27.4235	27.5156	27.3354	27.4715	0.611031	-0.136071
Tb927.1.1220	Tb927.1.1220	4	RWD domain-containing protein	1	NA	NA	NA	NA	21.8131	21.3572	NA	NA	20.908	20.3234	20.1807	19.5126	21.8131	21.3572	19.6031	18.6987	20.2312	20.368	0.870518	-0.13687
Tb927.5.800	Tb927.5.800;Tb927.5.790	20;9	casein kinase I, isoform 2	2	27.4256	27.232	27.2563	27.3022	27.5234	27.5932	27.3342	27.3161	27.4256	27.232	27.2563	27.3022	27.5234	27.5932	27.3342	27.3161	27.304	27.4417	0.150532	-0.137707
Tb927.8.650	Tb927.8.650	36	cation-transporting ATPase, putative	1	26.9117	27.1731	27.2092	26.5828	27.1524	27.2314	26.9509	27.1014	26.9117	27.1731	27.2092	26.5828	27.1524	27.2314	26.9509	27.1014	26.9692	27.109	0.422275	-0.139838
Tb927.11.6100	Tb927.11.6100	2	hypothetical protein, conserved	1	NA	NA	NA	NA	NA	NA	21.4232	21.484	21.0627	20.186	19.8064	19.5588	19.0941	19.1735	21.4232	21.484	20.1535	20.2937	0.859393	-0.140248
Tb927.4.590	Tb927.4.590	30	PQQ-like domain/Protein of unknown function (DUF1620), putative	1	27.8706	27.8772	27.7264	27.2241	27.9349	27.8523	27.7756	27.7274	27.8706	27.8772	27.7264	27.2241	27.9349	27.8523	27.7756	27.7274	27.6746	27.8226	0.415778	-0.148
Tb927.6.850	Tb927.6.850;Tb11.v5.0689	10;6	ccr4-not transcription complex subunit 2	2	24.2337	24.0755	27.5948	27.2043	25.9468	25.9086	25.9231	25.9348	24.2337	24.0755	27.5948	27.2043	25.9468	25.9086	25.9231	25.9348	25.7771	25.9283	0.882482	-0.151248
Tb927.11.9830	Tb927.11.9830	4	hypothetical protein, conserved	1	NA	NA	NA	NA	NA	22.0161	21.9831	NA	21.1672	20.1889	20.3901	19.5653	19.2371	22.0161	21.9831	18.6907	20.3279	20.4818	0.87865	-0.153889
Tb927.3.2470	Tb927.3.2470	22	pumilio RNA binding protein, putative	1	24.0686	27.5224	27.6023	27.0939	26.7159	26.9054	26.6213	26.6656	24.0686	27.5224	27.6023	27.0939	26.7159	26.9054	26.6213	26.6656	26.5718	26.7271	0.865665	-0.155281
Tb927.9.1600	Tb927.9.1600	4	hypothetical protein, conserved	1	NA	NA	NA	NA	NA	22.2256	21.6901	NA	21.04	20.1282	20.3178	19.583	19.1543	22.2256	21.6901	18.6235	20.2673	20.4233	0.87793	-0.156087
Tb927.10.3990	Tb927.10.3990	30	DHH1	1	28.8269	29.2464	30.5197	30.7393	30.0073	30.0109	29.9167	30.0226	28.8269	29.2464	30.5197	30.7393	30.0073	30.0109	29.9167	30.0226	29.8331	29.9894	0.761492	-0.156298
Tb927.9.15090	Tb927.9.15090	9	cytosolic coat protein, putative	1	26.0141	26.0412	25.8308	26.1366	26.1565	26.5904	25.8996	26.0014	26.0141	26.0412	25.8308	26.1366	26.1565	26.5904	25.8996	26.0014	26.0057	26.162	0.397136	-0.156301
Tb927.7.1200	Tb927.7.1200	5	Protein of unknown function (DUF525), putative	1	NA	NA	NA	NA	NA	NA	21.549	21.2058	21.0745	20.2314	19.6022	19.439	19.1014	19.1197	21.549	21.2058	20.0868	20.244	0.843821	-0.157196
Tb927.11.15080	Tb927.11.15080	3	Transmembrane proteins 14C, putative	1	NA	26.3006	26.0681	25.1722	24.6257	25.2621	24.3309	24.8976	20.9371	26.3006	26.0681	25.1722	24.6257	25.2621	24.3309	24.8976	24.6195	24.7791	0.907353	-0.159624
Tb927.3.1590	Tb927.3.1590	28	mitochondrial RNA binding complex 1 subunit	1	26.3898	26.5445	28.1122	28.3379	27.4673	27.4839	27.5388	27.5414	26.3898	26.5445	28.1122	28.3379	27.4673	27.4839	27.5388	27.5414	27.3461	27.5079	0.772225	-0.161764
Tb927.9.14430	Tb927.9.14430	16	Casein kinase II	1	26.8781	26.8328	26.1724	26.2953	26.7165	26.7869	26.6239	26.7028	26.8781	26.8328	26.1724	26.2953	26.7165	26.7869	26.6239	26.7028	26.5446	26.7075	0.43846	-0.162892
Tb927.11.2300	Tb927.11.2300	24	eukaryotic peptide chain release factor subunit 1, putative	1	27.508	27.4838	27.9531	27.9786	27.8396	28.1547	27.8389	27.7429	27.508	27.4838	27.9531	27.9786	27.8396	28.1547	27.8389	27.7429	27.7309	27.894	0.360754	-0.163143
Tb927.11.6610	Tb927.11.6610	21	hypothetical protein, conserved	1	26.2355	26.181	26.9362	26.8869	26.6303	26.9147	26.6245	26.7577	26.2355	26.181	26.9362	26.8869	26.6303	26.9147	26.6245	26.7577	26.5599	26.7318	0.472009	-0.171908
Tb927.4.4300	Tb927.4.4300	3	conserved protein	1	NA	NA	NA	NA	NA	22.1072	21.5902	NA	21.0824	20.2726	20.1136	19.4611	19.3076	22.1072	21.5902	18.6379	20.2324	20.4107	0.854616	-0.178294
Tb927.7.2440	Tb927.7.2440	8	pyrroline-5-carboxylate reductase, putative	1	24.7563	24.9063	24.7923	24.8616	24.9308	25.3551	24.9747	24.7768	24.7563	24.9063	24.7923	24.8616	24.9308	25.3551	24.9747	24.7768	24.8291	25.0093	0.240709	-0.180196
Tb927.6.160	Tb927.6.160	17	retrotransposon hot spot protein 1 (RHS1), putative	1	NA	24.737	24.5112	24.4404	23.4284	23.6544	24.1593	24.1098	20.9323	24.737	24.5112	24.4404	23.4284	23.6544	24.1593	24.1098	23.6552	23.838	0.855484	-0.182752
Tb927.11.2920	Tb927.11.2920	4	glycerolphosphate mutase, putative	1	NA	NA	NA	NA	NA	NA	21.3907	21.5851	21.0302	20.3475	19.6307	19.3968	19.0566	19.1039	21.3907	21.5851	20.1013	20.2841	0.826679	-0.182781
Tb927.9.1700	Tb927.9.1700	7	btb/poz domain containing protein, putative	1	NA	22.4344	22.3746	22.414	23.0058	23.2359	NA	22.9345	20.9275	22.4344	22.3746	22.414	23.0058	23.2359	19.7534	22.9345	22.0376	22.2324	0.840242	-0.19477
Tb927.11.4460	Tb927.11.4460	7	ALBA-Domain Protein	1	27.4881	27.2951	28.7679	28.4686	28.151	28.7308	28.0726	27.8458	27.4881	27.2951	28.7679	28.4686	28.151	28.7308	28.0726	27.8458	28.0049	28.2	0.654458	-0.195106
Tb927.10.5740	Tb927.10.5740	4	Protein of unknown function (DUF778), putative	1	23.2618	NA	NA	NA	22.3649	NA	NA	22.4592	23.2618	20.1935	19.7025	19.5435	22.3649	19.0862	19.5942	22.4592	20.6753	20.8761	0.877572	-0.200768
Tb927.8.1570	Tb927.8.1570	11	Uncharacterised protein family (UPF0172), putative	1	26.032	25.9273	25.9084	25.7906	26.138	26.2002	26.0649	26.0802	26.032	25.9273	25.9084	25.7906	26.138	26.2002	26.0649	26.0802	25.9146	26.1208	0.0164601	-0.206238
Tb927.3.4820	Tb927.3.4820	7	acyltransferase, putative	1	24.0229	23.729	23.7363	23.44	23.8511	24.2419	23.9166	23.7876	24.0229	23.729	23.7363	23.44	23.8511	24.2419	23.9166	23.7876	23.7321	23.9493	0.214699	-0.217228
Tb927.11.8860	Tb927.11.8860	7	CEP76 C2 domain containing protein, putative	1	NA	NA	NA	NA	NA	22.265	21.5673	NA	21.0148	20.2663	20.253	19.2429	19.2316	22.265	21.5673	18.5856	20.1942	20.4124	0.831646	-0.218131
Tb927.8.2570	Tb927.8.2570	5	hypothetical protein, conserved	1	23.9447	24.128	23.5181	23.5986	23.9935	24.2508	23.8463	23.9818	23.9447	24.128	23.5181	23.5986	23.9935	24.2508	23.8463	23.9818	23.7973	24.0181	0.244793	-0.220767
Tb927.3.2810	Tb927.3.2810	3	hypothetical protein, conserved	1	NA	NA	NA	NA	21.5086	NA	NA	21.3823	21.0821	20.169	20.2533	19.3224	21.5086	19.1455	19.6865	21.3823	20.2067	20.4307	0.761001	-0.224017
Tb927.11.9290	Tb927.11.9290	6	Flagellum attachment zone protein 20	1	NA	NA	NA	NA	21.6157	21.164	NA	NA	21.0619	20.0854	19.8634	18.9804	21.6157	21.164	19.5734	18.5393	19.9978	20.2231	0.797159	-0.225323
Tb927.11.9190	Tb927.11.9190	6	Serine/threonine-protein kinase VPS15, putative	1	NA	NA	NA	NA	21.4597	21.14	NA	NA	20.8683	20.1617	19.7302	19.3567	21.4597	21.14	19.758	18.6663	20.0292	20.256	0.767969	-0.226758
Tb927.10.1510	Tb927.10.1510	112	CCR4-NOT transcription complex subunit 1	1	28.1317	28.2369	30.462	30.4675	29.4759	29.6414	29.5339	29.5595	28.1317	28.2369	30.462	30.4675	29.4759	29.6414	29.5339	29.5595	29.3245	29.5527	0.752124	-0.228156
Tb927.11.13520	Tb927.11.13520	35	hypothetical protein, conserved	1	26.3578	26.4252	26.4486	26.2295	26.5485	26.8178	26.5274	26.5038	26.3578	26.4252	26.4486	26.2295	26.5485	26.8178	26.5274	26.5038	26.3653	26.5994	0.043311	-0.234106
Tb927.11.1550	Tb927.11.1550	4	XRN 5'-3' exonuclease N-terminus, putative	1	NA	NA	NA	NA	NA	21.5856	21.3162	NA	20.9933	20.2272	19.6718	18.9989	19.2192	21.5856	21.3162	18.7215	19.9728	20.2106	0.788687	-0.237851
Tb927.9.5000	Tb927.9.5000	3	hypothetical protein, conserved	1	NA	NA	NA	NA	NA	21.221	NA	20.7671	21.0994	20.1617	19.8273	18.9481	19.3126	21.221	19.6936	20.7671	20.0091	20.2486	0.717084	-0.239517
Tb927.7.280	Tb927.7.280	12	cyclophilin-type peptidyl-prolyl cis-trans isomerase, putative	1	26.1796	26.3305	26.5076	26.3324	26.673	26.8271	26.4659	26.3623	26.1796	26.3305	26.5076	26.3324	26.673	26.8271	26.4659	26.3623	26.3375	26.5821	0.103951	-0.244546
Tb927.6.5080	Tb927.6.5080	14	Protein of unknown function (DUF3808), putative	1	24.5158	24.9405	24.6025	23.9155	24.7464	24.4257	24.772	25.0181	24.5158	24.9405	24.6025	23.9155	24.7464	24.4257	24.772	25.0181	24.4936	24.7405	0.362809	-0.246979
Tb927.8.1990	Tb927.8.1990	14	peroxidoxin	1	29.11	29.3306	28.9733	29.1101	29.4312	29.4788	29.3287	29.2832	29.11	29.3306	28.9733	29.1101	29.4312	29.4788	29.3287	29.2832	29.131	29.3805	0.0348689	-0.24948
Tb927.2.3030	Tb927.2.3030	35	ATP-dependent Clp protease subunit, heat shock protein 78 (HSP78), putative	1	27.446	27.3785	27.3593	27.432	27.6121	27.6162	27.6319	27.7553	27.446	27.3785	27.3593	27.432	27.6121	27.6162	27.6319	27.7553	27.4039	27.6539	0.00156414	-0.24992
Tb927.9.11030	Tb927.9.11030	11	cAMP-dependent protein kinase catalytic subunit 2	1	24.1643	24.4989	24.9588	24.6132	24.9154	24.7228	24.7451	24.8607	24.1643	24.4989	24.9588	24.6132	24.9154	24.7228	24.7451	24.8607	24.5588	24.811	0.222937	-0.252214
Tb927.5.2510	Tb927.5.2510	2	hypothetical protein, conserved	1	NA	NA	NA	NA	21.9304	NA	21.7277	NA	20.8554	20.1617	20.1345	19.3755	21.9304	19.28	21.7277	18.6174	20.1318	20.3889	0.789265	-0.257098
Tb927.5.4310	Tb927.5.4310	17	GTP-binding protein, putative	1	24.7253	25.2564	25.0514	25.4129	25.4073	25.4605	25.2608	25.3475	24.7253	25.2564	25.0514	25.4129	25.4073	25.4605	25.2608	25.3475	25.1115	25.369	0.181184	-0.257517
Tb927.4.2450	Tb927.4.2450	15	thioredoxin, putative	1	26.5578	26.6772	26.8788	26.5873	26.9611	26.959	26.9338	26.8816	26.5578	26.6772	26.8788	26.5873	26.9611	26.959	26.9338	26.8816	26.6753	26.9339	0.0335861	-0.25861
Tb927.7.940	Tb927.7.940	2	protein kinase C substrate protein, heavy chain, putative	1	NA	NA	NA	NA	NA	NA	21.8778	21.6855	20.9095	20.2347	20.1087	19.531	19.2875	18.9763	21.8778	21.6855	20.196	20.4568	0.766857	-0.260823
Tb927.9.14200	Tb927.9.14200	10	methyltransferase domain containing protein, putative	1	23.989	23.5465	23.2915	23.4715	23.7922	23.7495	23.6967	24.1238	23.989	23.5465	23.2915	23.4715	23.7922	23.7495	23.6967	24.1238	23.5746	23.8406	0.191036	-0.265934
Tb927.8.1960	Tb927.8.1960	16	hypothetical protein, conserved	1	25.6132	24.8906	27.6511	27.9916	26.7157	26.8492	26.7428	26.9036	25.6132	24.8906	27.6511	27.9916	26.7157	26.8492	26.7428	26.9036	26.5366	26.8028	0.7494	-0.266169
Tb927.11.3390	Tb927.11.3390	6	Concanavalin A-like lectin/glucanases superfamily/SPRY domain/HECT-domain (ubiquitin-transferase), putative	1	NA	NA	NA	NA	NA	21.2118	NA	21.4647	21.1282	20.2822	19.8028	19.3056	19.2582	21.2118	19.6497	21.4647	20.1297	20.3961	0.708224	-0.266375
Tb927.7.2670	Tb927.7.2670	16	zinc finger protein family member, putative	1	23.9041	24.6658	26.0548	26.2673	25.2946	25.5578	25.4267	25.6847	23.9041	24.6658	26.0548	26.2673	25.2946	25.5578	25.4267	25.6847	25.223	25.491	0.669792	-0.267955
Tb927.9.14050	Tb927.9.14050	5	Lipase (class 3), putative	1	NA	NA	NA	NA	NA	21.9594	21.9303	NA	21.0772	20.3914	19.65	19.6587	19.2173	21.9594	21.9303	18.7426	20.1943	20.4624	0.787019	-0.268071
Tb927.9.9150	Tb927.9.9150	2	GTP-binding protein, putative	1	NA	NA	NA	NA	21.3001	21.0921	21.0175	NA	21.1184	20.246	19.9903	19.7646	21.3001	21.0921	21.0175	18.7891	20.2798	20.5497	0.70171	-0.269863
Tb927.10.8940	Tb927.10.8940	29	flagellum targeting protein kharon1, putative	1	29.5116	29.5973	29.581	29.6931	29.9566	30.157	29.8158	29.5394	29.5116	29.5973	29.581	29.6931	29.9566	30.157	29.8158	29.5394	29.5957	29.8672	0.124863	-0.271493
Tb927.8.1600	Tb927.8.1600	25	lysyl-tRNA synthetase, putative	1	27.4766	28.3341	28.292	28.7888	28.5278	28.5067	28.4223	28.5336	27.4766	28.3341	28.292	28.7888	28.5278	28.5067	28.4223	28.5336	28.2229	28.4976	0.38909	-0.274699
Tb927.8.5830	Tb927.8.5830	4	SMP-30/Gluconolaconase/LRE-like region, putative	1	NA	NA	NA	NA	NA	NA	21.9452	21.8723	21.1721	20.2074	20.3843	19.3039	19.3109	19.0607	21.9452	21.8723	20.2669	20.5473	0.763796	-0.28035
Tb927.11.7440	Tb927.11.7440	2	hypothetical protein, conserved	1	NA	NA	NA	NA	NA	20.9784	20.9772	20.9944	21.1613	20.3058	20.1284	19.4032	19.1733	20.9784	20.9772	20.9944	20.2497	20.5308	0.645275	-0.281169
Tb927.11.550	Tb927.11.550	16	hypothetical protein SCD6.10	1	27.3966	27.3678	29.0877	29.028	28.5157	28.5615	28.48	28.4636	27.3966	27.3678	29.0877	29.028	28.5157	28.5615	28.48	28.4636	28.22	28.5052	0.597264	-0.285189
Tb927.4.3890	Tb927.4.3890	34	ATP-dependent RNA helicase, putative	1	25.7186	26.3352	27.4146	27.5967	26.9889	27.2029	26.9286	27.1179	25.7186	26.3352	27.4146	27.5967	26.9889	27.2029	26.9286	27.1179	26.7663	27.0596	0.560109	-0.293333
Tb927.10.14730	Tb927.10.14730;Tb11.v5.1062	7;6	chaperone protein DnaJ, putative	2	NA	NA	NA	NA	21.5568	NA	NA	21.8897	21.0347	20.3702	19.9046	19.601	21.5568	19.1154	19.5442	21.8897	20.2276	20.5265	0.715684	-0.298878
Tb927.10.6640	Tb927.10.6640	14	transmembrane emp24 domain-containing protein	1	26.0713	26.2585	25.9309	26.0191	26.4669	26.4851	26.1881	26.3388	26.0713	26.2585	25.9309	26.0191	26.4669	26.4851	26.1881	26.3388	26.0699	26.3697	0.0218331	-0.299797
Tb927.6.2490	Tb927.6.2490	11	hypothetical protein, conserved	1	24.6314	24.9943	24.6493	24.7897	25.1885	25.0048	25.0993	24.9757	24.6314	24.9943	24.6493	24.7897	25.1885	25.0048	25.0993	24.9757	24.7662	25.0671	0.0281123	-0.300956
Tb927.11.14190	Tb927.11.14190	34	Staphylococcal nuclease homologue/Tudor domain containing protein, putative	1	27.8009	27.6189	27.559	27.5627	27.887	27.9452	27.9074	28.0124	27.8009	27.6189	27.559	27.5627	27.887	27.9452	27.9074	28.0124	27.6354	27.938	0.00710981	-0.302623
Tb927.7.2710	Tb927.7.2710	12	NADH-cytochrome b5 reductase, putative	1	26.4205	26.6392	26.7984	26.7238	26.9706	27.0236	26.8687	26.9506	26.4205	26.6392	26.7984	26.7238	26.9706	27.0236	26.8687	26.9506	26.6455	26.9534	0.0257258	-0.3079
Tb927.10.10620	Tb927.10.10620	9	hypothetical protein, conserved	1	NA	23.1023	24.6476	24.6471	23.6271	24.0828	23.7206	23.3551	21.1521	23.1023	24.6476	24.6471	23.6271	24.0828	23.7206	23.3551	23.3873	23.6964	0.736711	-0.309141
Tb927.5.295b	Tb927.5.295b;Tb11.v5.0214	28;28	retrotransposon hotspot (RHS) protein 1	2	26.9672	27.287	27.154	27.4006	27.4257	27.6393	27.5347	27.4511	26.9672	27.287	27.154	27.4006	27.4257	27.6393	27.5347	27.4511	27.2022	27.5127	0.0358844	-0.310485
Tb927.8.5760	Tb927.8.5760	19	Ankyrin repeats (many copies)/Alpha/beta hydrolase family, putative	1	25.1868	25.1785	25.0418	25.0557	25.4067	25.6738	25.3559	25.2801	25.1868	25.1785	25.0418	25.0557	25.4067	25.6738	25.3559	25.2801	25.1157	25.4291	0.0270924	-0.313439
Tb927.11.12590	Tb927.11.12590	6	Der1-like family, putative	1	NA	22.8171	22.8081	22.3302	22.1513	22.4821	23.1127	22.4851	21.0217	22.8171	22.8081	22.3302	22.1513	22.4821	23.1127	22.4851	22.2443	22.5578	0.537575	-0.313523
Tb927.11.7510	Tb927.11.7510;Tb927.11.7460	42;42	luminal binding protein 1 (BiP), putative	2	30.289	30.5847	30.5816	30.7257	30.8072	30.965	30.822	30.8483	30.289	30.5847	30.5816	30.7257	30.8072	30.965	30.822	30.8483	30.5452	30.8606	0.0341549	-0.315375
Tb927.11.6210	Tb927.11.6210	26	Lanosterol 14-alpha demethylase	1	28.1534	27.4901	27.7867	27.3735	27.848	28.2129	27.9881	28.022	28.1534	27.4901	27.7867	27.3735	27.848	28.2129	27.9881	28.022	27.7009	28.0178	0.168661	-0.316835
Tb927.11.3110	Tb927.11.3110	2	hypothetical protein, conserved	1	NA	NA	NA	NA	22.0646	NA	22.3862	NA	20.9554	20.2452	20.0629	19.6685	22.0646	19.0389	22.3862	18.7159	20.233	20.5514	0.770147	-0.318378
Tb927.5.2370	Tb927.5.2370	2	hydrolase, alpha/beta fold family, putative	1	NA	NA	NA	NA	21.8857	21.9153	NA	NA	21.004	20.2249	19.9771	19.6437	21.8857	21.9153	19.7845	18.5484	20.2124	20.5335	0.734377	-0.321043
Tb927.11.10320	Tb927.11.10320	7	TatD related DNase, putative	1	NA	22.9676	22.8776	23.2736	22.8799	22.8577	23.0007	22.6143	20.9365	22.9676	22.8776	23.2736	22.8799	22.8577	23.0007	22.6143	22.5138	22.8381	0.587858	-0.324311
Tb927.11.13680	Tb927.11.13680	4	hypothetical protein, conserved	1	NA	NA	NA	NA	21.9159	22.0436	NA	NA	21.1157	20.2877	20.2064	19.4882	21.9159	22.0436	19.6535	18.7925	20.2745	20.6014	0.729495	-0.326863
Tb927.7.7050	Tb927.7.7050	20	hypothetical protein, conserved	1	25.3288	25.172	24.9119	25.1993	25.541	25.4779	25.3831	25.5223	25.3288	25.172	24.9119	25.1993	25.541	25.4779	25.3831	25.5223	25.153	25.4811	0.0257825	-0.328061
Tb927.11.11730	Tb927.11.11730	4	MRP protein, putative	1	NA	NA	NA	NA	NA	22.0954	22.1193	NA	21.0115	20.3472	19.9485	19.2199	19.0637	22.0954	22.1193	18.5659	20.1318	20.4611	0.764852	-0.329319
Tb927.9.9710	Tb927.9.9710	8	Histidine phosphatase superfamily (branch 1), putative	1	23.1092	23.5917	23.4467	23.0809	23.7224	23.6537	23.5804	23.5912	23.1092	23.5917	23.4467	23.0809	23.7224	23.6537	23.5804	23.5912	23.3071	23.6369	0.0754532	-0.329808
Tb927.10.4040	Tb927.10.4040	13	3-keto-dihydrosphingosine reductase	1	24.9935	24.5241	24.7599	24.1824	24.7942	25.346	25.1554	24.4836	24.9935	24.5241	24.7599	24.1824	24.7942	25.346	25.1554	24.4836	24.615	24.9448	0.249186	-0.329843
Tb927.10.8580	Tb927.10.8580	4	ADP-ribosylation factor-like protein	1	NA	NA	NA	NA	21.5126	21.9835	NA	NA	20.9509	20.1768	20.0431	19.5242	21.5126	21.9835	19.8132	18.7059	20.1737	20.5038	0.706606	-0.330059
Tb927.9.11050	Tb927.9.11050	5	4E-interacting protein, putative	1	NA	NA	23.9467	23.8698	23.7312	NA	23.9983	23.8042	21.194	20.3427	23.9467	23.8698	23.7312	19.1441	23.9983	23.8042	22.3383	22.6695	0.832483	-0.331158
Tb927.8.1560	Tb927.8.1560	4	hypothetical protein, conserved	1	NA	NA	NA	NA	NA	NA	21.6476	21.2687	20.986	20.2109	19.5136	18.9945	19.0318	19.0896	21.6476	21.2687	19.9263	20.2594	0.701207	-0.333158
Tb927.5.1240	Tb927.5.1240	4	LicD family, putative	1	NA	NA	NA	NA	22.0957	22.144	NA	NA	21.038	20.3325	20.0828	19.4751	22.0957	22.144	19.5205	18.5308	20.2321	20.5728	0.744667	-0.340638
Tb927.6.2840	Tb927.6.2840	12	Serine/threonine-protein kinase RIO2, putative	1	23.0447	23.272	22.8249	22.9842	23.1618	23.7739	23.1838	23.3713	23.0447	23.272	22.8249	22.9842	23.1618	23.7739	23.1838	23.3713	23.0314	23.3727	0.0981137	-0.341291
Tb927.10.11060	Tb927.10.11060	2	hypothetical protein, conserved	1	NA	NA	NA	NA	NA	22.5779	21.9459	NA	21.1607	20.4008	20.0666	19.3446	19.0476	22.5779	21.9459	18.775	20.2432	20.5866	0.759991	-0.343426
Tb927.10.4990	Tb927.10.4990	7	cdc2-related kinase 3	1	NA	23.0178	23.3259	22.9552	22.9274	22.9783	23.0178	22.8343	21.0847	23.0178	23.3259	22.9552	22.9274	22.9783	23.0178	22.8343	22.5959	22.9395	0.549558	-0.343553
Tb927.2.4800	Tb927.2.4800	2	hypothetical protein, conserved	1	NA	NA	NA	NA	21.4084	NA	NA	21.5131	21.0071	20.2509	19.8521	19.1023	21.4084	19.0578	19.6175	21.5131	20.0531	20.3992	0.65913	-0.346121
Tb927.10.8240	Tb927.10.8240	5	hypothetical protein, conserved	1	NA	NA	NA	NA	21.9809	NA	NA	21.8197	20.9403	20.3955	20.1968	19.4816	21.9809	19.0742	19.5292	21.8197	20.2535	20.601	0.692001	-0.347446
Tb927.10.9070	Tb927.10.9070	6	hypothetical protein, conserved	1	NA	NA	NA	NA	NA	NA	21.9238	22.0968	21.116	20.2519	20.1857	19.394	19.2059	19.1309	21.9238	22.0968	20.2369	20.5893	0.713064	-0.352448
Tb927.11.540	Tb927.11.540	17	ABC transporter, mitochondrial, putative	1	23.4706	24.1549	23.4763	23.4751	23.9505	23.8864	24.1668	23.9927	23.4706	24.1549	23.4763	23.4751	23.9505	23.8864	24.1668	23.9927	23.6442	23.9991	0.125743	-0.354876
Tb927.7.6660	Tb927.7.6660	5	chaperone protein DnaJ, putative	1	23.7229	23.598	23.6396	23.6169	23.7357	23.888	24.0222	24.3663	23.7229	23.598	23.6396	23.6169	23.7357	23.888	24.0222	24.3663	23.6444	24.0031	0.0731714	-0.358695
Tb927.5.4260	Tb927.5.4260;Tb927.5.4250;Tb927.5.4240;Tb927.5.4230;Tb927.5.4220;Tb927.5.4210;Tb927.5.4200;Tb927.5.4190;Tb927.5.4180;Tb927.5.4170	11;11;11;11;11;11;11;11;11;11	histone H4, putative	10	29.1416	30.8866	30.8573	31.2477	31.1137	30.9149	30.7607	30.8047	29.1416	30.8866	30.8573	31.2477	31.1137	30.9149	30.7607	30.8047	30.5333	30.8985	0.498465	-0.36519
Tb927.7.1400	Tb927.7.1400	5	hypothetical protein, conserved	1	NA	NA	NA	NA	21.6341	NA	NA	22.0143	21.1169	20.2984	20.1222	19.3976	21.6341	19.1687	19.5928	22.0143	20.2338	20.6025	0.665815	-0.368711
Tb927.10.14930	Tb927.10.14930	11	Zinc finger CCCH domain-containing protein 39	1	23.9521	24.0672	26.3371	26.672	24.9998	26.078	25.6156	25.8112	23.9521	24.0672	26.3371	26.672	24.9998	26.078	25.6156	25.8112	25.2571	25.6261	0.655015	-0.369081
Tb927.11.16790	Tb927.11.16790	2	mitogen-activated protein kinase	1	NA	NA	NA	NA	20.7099	20.3005	20.4675	20.5095	20.9153	20.1249	19.9381	19.5302	20.7099	20.3005	20.4675	20.5095	20.1271	20.4968	0.297552	-0.369714
Tb927.3.4950	Tb927.3.4950	4	hypothetical protein, conserved	1	NA	NA	NA	NA	21.7633	NA	NA	21.9257	20.9899	20.3304	20.1416	19.5915	21.7633	19.2183	19.625	21.9257	20.2633	20.6331	0.652928	-0.36978
Tb927.9.13990	Tb927.9.13990	14	RNA-binding protein, putative	1	26.5142	26.5592	28.7682	28.9928	27.998	28.4037	28.1023	27.8256	26.5142	26.5592	28.7682	28.9928	27.998	28.4037	28.1023	27.8256	27.7086	28.0824	0.623069	-0.373777
Tb927.11.12640	Tb927.11.12640	8	PH domain containing protein, putative	1	NA	NA	NA	NA	22.3294	NA	22.2223	NA	21.0018	20.2089	19.8952	19.581	22.3294	19.0278	22.2223	18.6079	20.1717	20.5468	0.74052	-0.375123
Tb927.1.5030	Tb927.1.5030	3	leucine-rich repeat protein (LRRP), putative	1	NA	NA	NA	NA	21.6912	NA	NA	21.5528	21.0861	20.2983	20.0556	19.2563	21.6912	19.162	19.7966	21.5528	20.1741	20.5506	0.631314	-0.376548
Tb927.7.1910	Tb927.7.1910	27	pyridoxal phosphate containing glycine decarboxylase, putative	1	25.9552	26.1884	26.4534	26.2293	26.611	26.5555	26.4828	26.6962	25.9552	26.1884	26.4534	26.2293	26.611	26.5555	26.4828	26.6962	26.2066	26.5864	0.025865	-0.379807
Tb927.9.11310	Tb927.9.11310	9	proteasome beta 2 subunit, putative	1	25.1727	24.7249	24.278	23.9498	24.656	24.399	25.0502	25.5575	25.1727	24.7249	24.278	23.9498	24.656	24.399	25.0502	25.5575	24.5314	24.9157	0.335351	-0.384336
Tb927.11.10590	Tb927.11.10590	2	Glutathione S-transferase, C-terminal domain containing protein, putative	1	NA	NA	NA	NA	NA	NA	21.696	22.1288	21.0049	20.3103	19.7991	19.5874	19.1945	19.2372	21.696	22.1288	20.1754	20.5641	0.669585	-0.38866
Tb927.4.410	Tb927.4.410	16	CAF 40	1	25.5794	25.8735	27.9559	27.9885	27.1745	27.3194	27.2204	27.2409	25.5794	25.8735	27.9559	27.9885	27.1745	27.3194	27.2204	27.2409	26.8493	27.2388	0.59211	-0.389447
Tb927.11.4130	Tb927.11.4130	11	ubiquitin-like protein, putative	1	24.275	24.1212	23.879	24.0096	24.3873	24.3455	24.4731	24.6529	24.275	24.1212	23.879	24.0096	24.3873	24.3455	24.4731	24.6529	24.0712	24.4647	0.0116931	-0.393561
Tb927.1.4690	Tb927.1.4690	10	arginine N-methyltransferase	1	25.5518	25.3104	26.2147	26.359	26.1367	26.2389	26.2589	26.3849	25.5518	25.3104	26.2147	26.359	26.1367	26.2389	26.2589	26.3849	25.859	26.2549	0.216732	-0.395893
Tb927.11.1310	Tb927.11.1310	8	NADH-cytochrome b5 reductase, putative	1	NA	NA	NA	NA	21.5868	22.0251	NA	NA	21.007	20.2543	19.7275	19.3274	21.5868	22.0251	19.645	18.6493	20.0791	20.4766	0.673088	-0.397473
Tb927.10.14480	Tb927.10.14480	2	hypothetical protein, conserved	1	NA	NA	NA	NA	NA	NA	21.8398	21.655	21.0679	20.0983	19.8413	19.2744	19.2815	19.0958	21.8398	21.655	20.0705	20.468	0.654535	-0.397554
Tb927.3.2300	Tb927.3.2300	2	DNL zinc finger, putative	1	NA	NA	NA	NA	NA	NA	22.1588	21.9206	20.9762	20.3492	20.1037	19.3693	19.2014	19.1145	22.1588	21.9206	20.1996	20.5988	0.679759	-0.399233
Tb927.4.130	Tb927.4.130	3	receptor-type adenylate cyclase GRESAG 4, pseudogene, putative	1	NA	NA	NA	NA	22.2348	21.7932	NA	NA	21.0924	20.3392	20.0134	19.4417	22.2348	21.7932	19.7005	18.7672	20.2217	20.6239	0.677492	-0.402268
Tb927.8.5420	Tb927.8.5420	4	methyltransferase domain containing protein, putative	1	NA	NA	NA	NA	NA	22.2719	22.2456	NA	21.1339	20.1534	20.2717	19.2015	19.1344	22.2719	22.2456	18.7365	20.1901	20.5971	0.715812	-0.406952
Tb927.3.1180	Tb927.3.1180	4	hypothetical protein, conserved	1	NA	NA	NA	NA	20.9857	NA	20.8057	20.8289	20.9061	20.3555	19.5686	19.1819	20.9857	19.0272	20.8057	20.8289	20.003	20.4119	0.524467	-0.408863
Tb927.8.1720	Tb927.8.1720	13	phosphatidylglycerolphosphate synthase, mitochondrial	1	24.3259	24.4395	24.7311	25.0051	24.6465	25.4043	25.0559	25.0339	24.3259	24.4395	24.7311	25.0051	24.6465	25.4043	25.0559	25.0339	24.6254	25.0351	0.10849	-0.40975
Tb927.1.1470	Tb927.1.1470;Tb11.v5.0315	13;13	conserved protein, unknown function	2	NA	21.7488	24.9442	25.0893	23.6082	23.8566	23.5293	23.5334	21.0931	21.7488	24.9442	25.0893	23.6082	23.8566	23.5293	23.5334	23.2189	23.6319	0.72005	-0.413022
Tb927.8.5220	Tb927.8.5220	6	hypothetical protein, conserved	1	NA	NA	NA	NA	22.1028	NA	NA	22.0917	20.9047	20.2623	20.2647	19.7482	22.1028	19.0945	19.5469	22.0917	20.295	20.709	0.651635	-0.413997
Tb927.9.8820	Tb927.9.8820	21	hypothetical protein, conserved	1	24.3162	24.5022	24.7823	24.5687	25.082	24.8351	24.9819	24.9398	24.3162	24.5022	24.7823	24.5687	25.082	24.8351	24.9819	24.9398	24.5423	24.9597	0.0144914	-0.417379
Tb927.10.2770	Tb927.10.2770;Tb11.v5.0684	26;26	eukaryotic translation initiation factor 5, putative	2	27.2968	27.8716	27.9713	28.1931	28.1836	28.338	28.2387	28.2449	27.2968	27.8716	27.9713	28.1931	28.1836	28.338	28.2387	28.2449	27.8332	28.2513	0.114921	-0.418103
Tb927.4.1670	Tb927.4.1670	6	cytochrome b5-like Heme/Steroid binding domain containing protein, putative	1	23.5541	23.7063	23.3189	24.0829	23.9191	24.2716	23.841	24.3178	23.5541	23.7063	23.3189	24.0829	23.9191	24.2716	23.841	24.3178	23.6656	24.0874	0.0840455	-0.421774
Tb927.8.3820	Tb927.8.3820	4	conserved protein, unknown function	1	NA	NA	23.1174	23.0777	NA	23.0584	23.5513	23.0868	20.865	20.3232	23.1174	23.0777	19.3768	23.0584	23.5513	23.0868	21.8458	22.2683	0.740794	-0.422504
Tb927.11.5880	Tb927.11.5880	8	hypothetical protein, conserved	1	NA	NA	22.3753	22.7157	22.6966	22.801	NA	22.6896	21.0309	20.1391	22.3753	22.7157	22.6966	22.801	19.7658	22.6896	21.5652	21.9883	0.673251	-0.423049
Tb927.11.9070	Tb927.11.9070	2	palmitoyl acyltransferase 4, putative	1	NA	NA	NA	NA	NA	21.7045	NA	21.5388	21.0012	20.3981	19.8793	19.3181	19.3283	21.7045	19.7182	21.5388	20.1492	20.5724	0.577654	-0.42326
Tb927.5.3120	Tb927.5.3120	14	eukaryotic translation initiation factor 2 beta subunit, putative	1	25.5926	26.335	26.4626	26.7603	26.8197	26.7233	26.5889	26.7233	25.5926	26.335	26.4626	26.7603	26.8197	26.7233	26.5889	26.7233	26.2876	26.7138	0.184068	-0.426163
Tb927.11.16450	Tb927.11.16450	6	hypothetical protein, conserved	1	NA	25.0515	25.3892	25.4115	24.8179	24.2968	24.5781	24.854	20.9867	25.0515	25.3892	25.4115	24.8179	24.2968	24.5781	24.854	24.2097	24.6367	0.719572	-0.427009
Tb927.9.7690	Tb927.9.7690	3	hypothetical protein, conserved	1	NA	NA	NA	NA	20.9951	NA	20.9713	21.242	21.1432	20.3025	19.6978	19.4942	20.9951	19.1471	20.9713	21.242	20.1594	20.5889	0.509344	-0.429447
Tb927.3.4380	Tb927.3.4380	9	Tob55, putative	1	NA	22.9285	NA	NA	23.1835	NA	NA	23.2128	21.0078	22.9285	20.2645	19.1955	23.1835	19.1244	19.5957	23.2128	20.8491	21.2791	0.764095	-0.430002
Tb927.10.4120	Tb927.10.4120;Tb927.10.4110	10;10	60S ribosomal protein L30	2	28.5417	28.671	28.5735	28.8393	29.1443	29.0873	29.1635	28.9528	28.5417	28.671	28.5735	28.8393	29.1443	29.0873	29.1635	28.9528	28.6564	29.087	0.00262993	-0.43055
Tb927.7.5540	Tb927.7.5540	2	2,4-dienoyl-coa reductase-like protein	1	NA	NA	NA	NA	NA	21.3481	20.9166	20.8694	20.994	20.1802	19.9461	19.4543	19.1641	21.3481	20.9166	20.8694	20.1437	20.5745	0.489231	-0.430897
Tb927.10.11340	Tb927.10.11340;Tb11.v5.0604	7;6	hypothetical protein, conserved	2	NA	NA	NA	NA	22.663	NA	22.2375	NA	21.0551	20.2307	20.254	19.3029	22.663	18.9529	22.2375	18.7273	20.2107	20.6452	0.716135	-0.434481
Tb927.3.910	Tb927.3.910	15	tubulin gamma chain	1	24.0784	24.237	23.6518	24.1772	24.6107	24.5768	24.2235	24.4953	24.0784	24.237	23.6518	24.1772	24.6107	24.5768	24.2235	24.4953	24.0361	24.4766	0.0373472	-0.440469
Tb927.10.5760	Tb927.10.5760	10	adenylate kinase, putative	1	25.338	25.3562	25.8354	25.3663	25.7368	26.3685	25.8828	25.6714	25.338	25.3562	25.8354	25.3663	25.7368	26.3685	25.8828	25.6714	25.474	25.9149	0.0710044	-0.440929
Tb927.11.7500	Tb927.11.7500;Tb927.11.7490	3;3	Protein of unknown function (DUF423), putative	2	NA	27.507	26.6364	27.0361	26.3438	26.2333	25.7229	25.8353	21.1532	27.507	26.6364	27.0361	26.3438	26.2333	25.7229	25.8353	25.5832	26.0338	0.782413	-0.450604
Tb927.6.1770	Tb927.6.1770	18	kinesin, putative	1	24.529	25.1051	25.4059	24.892	25.3914	25.472	25.3866	25.5014	24.529	25.1051	25.4059	24.892	25.3914	25.472	25.3866	25.5014	24.983	25.4378	0.0887794	-0.45484
Tb927.11.7330	Tb927.11.7330	3	hypothetical protein, conserved	1	NA	NA	NA	NA	NA	22.2766	22.4919	NA	21.1649	20.2414	19.9808	19.4426	19.1781	22.2766	22.4919	18.7228	20.2074	20.6674	0.687922	-0.459923
Tb927.3.5130	Tb927.3.5130	17	exonuclease, putative	1	23.2368	24.9627	24.5421	24.3619	24.6701	24.8225	24.6018	24.856	23.2368	24.9627	24.5421	24.3619	24.6701	24.8225	24.6018	24.856	24.2759	24.7376	0.300225	-0.461714
Tb927.11.5220	Tb927.11.5220	14	chaperone protein DnaJ, putative	1	25.0404	23.964	23.9621	24.3903	24.667	24.9953	24.8526	24.6918	25.0404	23.964	23.9621	24.3903	24.667	24.9953	24.8526	24.6918	24.3392	24.8017	0.166088	-0.462464
Tb927.10.15350	Tb927.10.15350	7	histone H3 variant V	1	NA	25.3802	25.934	25.3362	25.1147	24.9077	24.7582	24.618	20.8924	25.3802	25.934	25.3362	25.1147	24.9077	24.7582	24.618	24.3857	24.8496	0.719438	-0.463945
Tb927.10.6810	Tb927.10.6810	9	guanylate kinase, putative	1	23.8022	23.7761	23.376	23.7926	24.1549	24.184	24.1116	24.1534	23.8022	23.7761	23.376	23.7926	24.1549	24.184	24.1116	24.1534	23.6867	24.151	0.0196221	-0.46425
Tb927.7.730	Tb927.7.730	5	hypothetical protein, conserved	1	NA	NA	NA	NA	NA	NA	22.2899	22.0804	20.9221	20.3548	20.084	19.4998	19.2769	19.0738	22.2899	22.0804	20.2152	20.6803	0.641826	-0.465072
Tb927.4.1090	Tb927.4.1090	3	endosomal integral membrane protein, putative	1	NA	NA	NA	NA	22.2033	22.1858	NA	NA	21.0033	20.3541	20.1133	19.3656	22.2033	22.1858	19.5711	18.7374	20.2091	20.6744	0.652844	-0.465331
Tb927.5.2780	Tb927.5.2780	17	mitochondrial DNA polymerase beta	1	25.6053	26.1738	26.4273	26.2038	26.6404	26.75	26.4425	26.444	25.6053	26.1738	26.4273	26.2038	26.6404	26.75	26.4425	26.444	26.1026	26.5692	0.0694606	-0.466681
Tb927.2.2240	Tb927.2.2240	6	exportin-T, putative	1	NA	NA	NA	NA	NA	22.4892	22.7733	NA	21.1318	20.3018	20.3676	19.5882	19.3741	22.4892	22.7733	18.6344	20.3473	20.8177	0.695097	-0.470396
Tb927.11.9650	Tb927.11.9650	3	hypothetical protein, conserved	1	NA	NA	NA	NA	21.7415	21.9992	NA	NA	20.9207	20.2147	19.6292	19.4799	21.7415	21.9992	19.7106	18.6826	20.0611	20.5335	0.614566	-0.472368
Tb927.4.1190	Tb927.4.1190	2	LicD family, putative	1	NA	NA	NA	NA	21.8163	NA	NA	21.8659	21.0188	20.1831	19.6046	19.7487	21.8163	19.0171	19.7468	21.8659	20.1388	20.6115	0.581947	-0.472718
Tb927.9.11410	Tb927.9.11410;Tb927.9.11380	10;10	60S ribosomal protein L23, putative	2	28.886	30.0952	29.8317	29.999	30.1119	30.4378	30.1366	30.0235	28.886	30.0952	29.8317	29.999	30.1119	30.4378	30.1366	30.0235	29.703	30.1774	0.186762	-0.474473
Tb927.3.1920	Tb927.3.1920	21	General negative regulator of transcription subunit 5	1	25.252	25.277	27.0642	27.3202	26.4521	26.7314	26.7262	26.9052	25.252	25.277	27.0642	27.3202	26.4521	26.7314	26.7262	26.9052	26.2283	26.7037	0.460156	-0.475394
Tb927.4.1680	Tb927.4.1680	11	ZFP family member, putative	1	24.1527	24.1469	24.533	24.5032	24.7608	24.8583	24.8807	24.7412	24.1527	24.1469	24.533	24.5032	24.7608	24.8583	24.8807	24.7412	24.334	24.8102	0.0161135	-0.47628
Tb927.8.3090	Tb927.8.3090	4	hypothetical protein, conserved	1	NA	NA	NA	NA	22.1313	NA	21.9529	NA	20.9232	20.1252	19.8146	19.0098	22.1313	18.9517	21.9529	18.7428	19.9682	20.4447	0.659807	-0.476485
Tb927.7.2650	Tb927.7.2650	13	hypothetical protein, conserved	1	23.5064	25.0146	24.3865	24.2911	24.871	24.2844	24.9857	24.9684	23.5064	25.0146	24.3865	24.2911	24.871	24.2844	24.9857	24.9684	24.2997	24.7774	0.236555	-0.477724
Tb927.8.7010	Tb927.8.7010	4	chaperone protein DnaJ, putative	1	NA	NA	NA	NA	NA	NA	22.1139	22.1471	21.1093	20.1887	20.1232	19.1806	19.2543	19.0055	22.1139	22.1471	20.1505	20.6302	0.639994	-0.479759
Tb927.10.15180	Tb927.10.15180	14	nucleosome assembly protein, putative	1	27.1399	27.3131	27.5135	27.8246	27.8755	28.1382	27.8501	27.8593	27.1399	27.3131	27.5135	27.8246	27.8755	28.1382	27.8501	27.8593	27.4478	27.9308	0.0377915	-0.483003
Tb927.5.2240	Tb927.5.2240;Tb927.5.2210;Tb927.5.2180	5;5;5	hypothetical protein, conserved	3	NA	NA	NA	NA	NA	22.3051	21.9896	NA	21.1588	20.272	19.6889	19.2637	19.271	22.3051	21.9896	18.7538	20.0958	20.5799	0.653133	-0.484033
Tb927.7.1170	Tb927.7.1170	4	RNA-binding protein, putative	1	23.8697	23.5453	23.4849	23.2798	23.962	24.2796	23.8619	24.017	23.8697	23.5453	23.4849	23.2798	23.962	24.2796	23.8619	24.017	23.5449	24.0301	0.0208901	-0.485192
Tb927.11.2280	Tb927.11.2280	11	BRO1-like domain/ALIX V-shaped domain binding to HIV, putative	1	NA	22.9477	23.9765	23.8392	23.4153	23.4998	23.3597	23.3123	20.8602	22.9477	23.9765	23.8392	23.4153	23.4998	23.3597	23.3123	22.9059	23.3968	0.544092	-0.490884
Tb927.7.7410	Tb927.7.7410	13	oxidoreductase, putative	1	25.3856	25.5619	25.6444	25.6713	26.1816	26.1078	25.9701	25.9686	25.3856	25.5619	25.6444	25.6713	26.1816	26.1078	25.9701	25.9686	25.5658	26.057	0.00120757	-0.49123
Tb927.10.5870	Tb927.10.5870	4	hypothetical protein, conserved	1	NA	NA	NA	NA	22.0369	21.9876	NA	NA	21.0056	20.3741	19.8199	19.1468	22.0369	21.9876	19.7294	18.5715	20.0866	20.5813	0.627338	-0.494713
Tb927.4.690	Tb927.4.690	4	geranylgeranyl transferase type II beta subunit, putative	1	NA	NA	NA	NA	22.4082	NA	22.7032	NA	21.0179	20.2842	20.0986	19.536	22.4082	19.1144	22.7032	18.6898	20.2342	20.7289	0.680189	-0.494748
Tb927.5.3220	Tb927.5.3220	7	signal peptidase type I, putative	1	24.6343	24.5245	25.3539	25.141	25.411	25.5024	25.5862	25.1351	24.6343	24.5245	25.3539	25.141	25.411	25.5024	25.5862	25.1351	24.9134	25.4087	0.0835493	-0.495234
Tb927.9.4050	Tb927.9.4050	2	Ring finger domain/Zn-finger in ubiquitin-hydrolases and other protein, putative	1	NA	NA	NA	NA	20.954	21.0489	21.366	NA	21.1488	20.1942	19.6876	19.1154	20.954	21.0489	21.366	18.7595	20.0365	20.5321	0.528611	-0.495603
Tb927.10.4500	Tb927.10.4500;Tb10.v4.0040	4;4	cap guanine-N7 methyltransferase	2	NA	NA	NA	NA	21.8688	NA	NA	21.8855	20.9129	20.2933	19.8184	19.4794	21.8688	18.9851	19.7598	21.8855	20.126	20.6248	0.567846	-0.498782
Tb927.7.4900	Tb927.7.4900;Tb11.v5.0171	38;38	5'-3' exoribonuclease A	2	22.2413	23.6085	27.1577	27.0293	25.3957	25.4333	25.2747	25.9299	22.2413	23.6085	27.1577	27.0293	25.3957	25.4333	25.2747	25.9299	25.0092	25.5084	0.714412	-0.499212
Tb927.11.16040	Tb927.11.16040	3	prefoldin subunit, putative	1	NA	NA	NA	NA	NA	NA	22.1039	22.3317	20.9935	20.1538	19.9838	19.4826	19.141	19.0359	22.1039	22.3317	20.1534	20.6531	0.631441	-0.499684
Tb927.10.15540	Tb927.10.15540;Tb11.v5.0651	5;3	predicted VPS53-like domain protein	2	NA	NA	NA	NA	22.3676	NA	NA	22.2398	21.1679	20.2539	20.265	19.6476	22.3676	19.0214	19.7119	22.2398	20.3336	20.8352	0.614353	-0.501605
Tb927.10.7570	Tb927.10.7570;Tb11.v5.0774	21;10	dihydrolipoamide acetyltransferase E2 subunit, putative	2	28.4343	28.2807	28.321	28.3115	28.8693	28.9753	28.7652	28.7532	28.4343	28.2807	28.321	28.3115	28.8693	28.9753	28.7652	28.7532	28.3369	28.8407	0.00039555	-0.503834
Tb927.10.9910	Tb927.10.9910	14	PSP1 C-terminal conserved region, putative	1	NA	NA	23.938	24.4595	24.0776	NA	24.3155	24.3972	21.1278	20.22	23.938	24.4595	24.0776	18.9818	24.3155	24.3972	22.4363	22.943	0.773926	-0.506729
Tb927.11.15550	Tb927.11.15550	6	NADH-cytochrome b5 reductase, putative	1	24.1865	25.0604	24.6415	24.4347	25.266	24.8813	25.1603	25.0464	24.1865	25.0604	24.6415	24.4347	25.266	24.8813	25.1603	25.0464	24.5808	25.0885	0.064073	-0.50773
Tb927.11.13230	Tb927.11.13230	9	MSP (Major sperm protein) domain containing protein, putative	1	25.7911	25.6497	25.4784	25.4984	26.0168	26.3043	26.2022	25.9433	25.7911	25.6497	25.4784	25.4984	26.0168	26.3043	26.2022	25.9433	25.6044	26.1166	0.00370646	-0.512239
Tb927.9.5490	Tb927.9.5490	6	cation transporter, putative	1	NA	NA	NA	NA	22.3545	22.5217	NA	NA	21.076	20.1267	20.3282	19.6813	22.3545	22.5217	19.629	18.7595	20.303	20.8161	0.637162	-0.513105
Tb927.8.2880	Tb927.8.2880	7	hypothetical protein, conserved	1	NA	NA	NA	NA	22.2805	22.5548	NA	NA	21.1099	20.2164	20.1868	19.5675	22.2805	22.5548	19.7013	18.5994	20.2701	20.784	0.643971	-0.513861
Tb927.11.270	Tb927.11.270	7	mitochondrial carrier protein	1	NA	NA	NA	NA	22.3914	22.2464	NA	NA	21.0512	20.305	20.0167	19.4454	22.3914	22.2464	19.5581	18.6792	20.2045	20.7188	0.63564	-0.514218
Tb927.10.330	Tb927.10.330	8	hypothetical protein, conserved	1	NA	NA	NA	NA	22.1659	22.424	NA	NA	21.0156	20.1495	20.1733	19.5742	22.1659	22.424	19.6514	18.7367	20.2281	20.7445	0.622967	-0.516357
Tb927.1.450	Tb927.1.450;Tb927.1.430	19;1	retrotransposon hot spot protein (RHS, pseudogene), putative	2	NA	24.2579	24.7087	24.6323	23.999	24.4531	24.198	24.1765	21.1619	24.2579	24.7087	24.6323	23.999	24.4531	24.198	24.1765	23.6902	24.2067	0.586916	-0.516492
Tb927.10.13010	Tb927.10.13010;Tb11.v5.0671	8;8	cAMP-dependent protein kinase catalytic subunit 3	2	NA	23.6717	24.2669	23.6492	23.6959	23.8491	23.4279	23.5541	20.872	23.6717	24.2669	23.6492	23.6959	23.8491	23.4279	23.5541	23.115	23.6318	0.547288	-0.516805
Tb927.8.1060	Tb927.8.1060	2	malonyl-CoA decarboxylase, mitochondrial precursor, putative	1	NA	NA	NA	NA	NA	NA	21.909	22.3254	21.0528	20.163	19.8316	19.2571	19.1399	18.999	21.909	22.3254	20.0761	20.5933	0.618611	-0.517198
Tb927.11.12840	Tb927.11.12840	12	Domain of unknown function (DUF4486), putative	1	NA	NA	NA	NA	22.5367	NA	22.1535	NA	20.8716	20.2209	19.7243	19.3694	22.5367	19.0238	22.1535	18.5462	20.0465	20.5651	0.660433	-0.518551
Tb927.1.3030	Tb927.1.3030	4	KREL2	1	NA	NA	NA	NA	NA	NA	22.4265	22.0114	20.9586	20.2515	20.1711	19.2797	19.3087	18.989	22.4265	22.0114	20.1652	20.6839	0.617418	-0.518667
Tb927.4.1590.2	Tb927.4.1590.2;Tb927.4.1590.1	6;6	Present in the outer mitochondrial membrane proteome 28	2	NA	NA	NA	NA	21.921	NA	NA	21.8817	20.9366	20.1702	20.1522	19.1142	21.921	19.012	19.6333	21.8817	20.0933	20.612	0.568729	-0.518705
Tb927.11.4800	Tb927.11.4800	3	clathrin coat assembly protein, putative	1	NA	NA	NA	NA	22.1708	NA	22.8199	NA	20.9397	20.1496	19.9719	19.5083	22.1708	19.054	22.8199	18.6013	20.1424	20.6615	0.668396	-0.519107
Tb927.8.4190	Tb927.8.4190	4	hypothetical protein, conserved	1	NA	NA	NA	NA	NA	22.5156	22.4107	NA	20.9394	20.3352	20.1208	19.314	19.3054	22.5156	22.4107	18.5592	20.1774	20.6977	0.658737	-0.520344
Tb927.8.2400	Tb927.8.2400	2	hypothetical protein, conserved	1	NA	NA	NA	NA	21.9829	21.6856	NA	NA	21.0912	20.2583	19.6944	18.8529	21.9829	21.6856	19.6503	18.6689	19.9742	20.4969	0.598416	-0.522707
Tb927.11.4280	Tb927.11.4280	7	hypothetical protein, conserved	1	NA	NA	NA	NA	NA	22.3998	22.0337	NA	21.1257	20.0914	19.8069	19.2519	19.3342	22.3998	22.0337	18.6012	20.069	20.5922	0.638435	-0.523217
Tb927.3.2410	Tb927.3.2410	6	peroxisome assembly protein, putative	1	NA	NA	NA	NA	NA	22.7495	22.5717	NA	21.0441	20.1161	20.1798	19.5602	19.1311	22.7495	22.5717	18.5483	20.225	20.7502	0.675541	-0.525112
Tb927.10.5080	Tb927.10.5080;Tb11.v5.0339	4;4	GPI transamidase component Tta2	2	22.9817	23.2879	22.6884	22.0408	23.3953	23.5349	23.179	22.9954	22.9817	23.2879	22.6884	22.0408	23.3953	23.5349	23.179	22.9954	22.7497	23.2762	0.142531	-0.52647
Tb927.11.4550	Tb927.11.4550	5	Domain of unknown function (DUF4200), putative	1	NA	NA	NA	NA	22.1131	NA	NA	21.8184	21.0331	20.2353	19.6758	19.3687	22.1131	18.9929	19.5058	21.8184	20.0782	20.6076	0.575608	-0.529346
Tb927.11.8870	Tb927.11.8870	24	DEAD-box ATP-dependent RNA helicase, mitochondrial	1	25.6128	25.4464	25.717	25.6879	26.0984	26.3873	26.0535	26.0549	25.6128	25.4464	25.717	25.6879	26.0984	26.3873	26.0535	26.0549	25.616	26.1485	0.00230016	-0.532489
Tb927.10.4700	Tb927.10.4700	4	dolicholphosphate-mannose synthase, putative	1	NA	NA	NA	NA	NA	NA	22.6372	21.9878	20.9013	20.1282	19.9521	19.6686	19.1663	18.994	22.6372	21.9878	20.1626	20.6963	0.618872	-0.533764
Tb927.3.3820	Tb927.3.3820	8	hypothetical protein, conserved	1	23.3247	23.2845	23.2738	23.2326	23.6706	23.8701	23.9564	23.7554	23.3247	23.2845	23.2738	23.2326	23.6706	23.8701	23.9564	23.7554	23.2789	23.8131	0.00205845	-0.534228
Tb927.9.15490	Tb927.9.15490	5	ADP-ribosylation factor GTPase activating protein, putative	1	NA	NA	NA	NA	21.2865	NA	21.3166	21.4131	21.0681	20.3209	20.321	19.3508	21.2865	19.1964	21.3166	21.4131	20.2652	20.8031	0.438664	-0.537951
Tb927.6.4510	Tb927.6.4510	4	hypothetical protein, conserved	1	NA	NA	NA	NA	22.435	22.1823	NA	NA	21.0364	20.1316	20.1003	19.4286	22.435	22.1823	19.5721	18.6702	20.1742	20.7149	0.61806	-0.540671
Tb927.8.1370	Tb927.8.1370	2	hypothetical protein, conserved	1	NA	NA	NA	NA	22.4206	NA	NA	22.0099	21.0702	20.1897	20.3982	19.3134	22.4206	19.1123	19.5931	22.0099	20.2429	20.7839	0.584059	-0.541074
Tb927.6.2180	Tb927.6.2180	2	hypothetical protein, conserved	1	NA	NA	NA	NA	21.3602	21.5808	21.2225	NA	21.1391	20.3447	20.0467	19.1885	21.3602	21.5808	21.2225	18.722	20.1798	20.7214	0.520053	-0.541598
Tb927.5.4380	Tb927.5.4380;Tb05.5K5.30	24;24	kinetoplastid-specific phospho-protein phosphatase, putative	2	26.4554	26.6534	26.6816	26.6106	27.1304	27.1573	27.1034	27.1872	26.4554	26.6534	26.6816	26.6106	27.1304	27.1573	27.1034	27.1872	26.6003	27.1446	0.000728531	-0.544302
Tb927.10.12700	Tb927.10.12700	28	pyruvate dehydrogenase E1 alpha subunit, putative	1	29.2499	29.1806	29.0373	29.2775	29.7033	29.8486	29.7128	29.6667	29.2499	29.1806	29.0373	29.2775	29.7033	29.8486	29.7128	29.6667	29.1863	29.7328	0.0002718	-0.546525
Tb927.11.5400	Tb927.11.5400	24	signal recognition particle 54 kDa	1	26.0334	25.8954	25.6516	25.9697	26.5238	26.2489	26.4515	26.5122	26.0334	25.8954	25.6516	25.9697	26.5238	26.2489	26.4515	26.5122	25.8875	26.4341	0.00246514	-0.546591
Tb927.5.930	Tb927.5.930;Tb11.v5.0613;Tb927.11.6730	54;32;1	NADH-dependent fumarate reductase	3	28.7243	28.828	29.3354	29.2544	29.4458	29.7632	29.5201	29.6045	28.7243	28.828	29.3354	29.2544	29.4458	29.7632	29.5201	29.6045	29.0355	29.5834	0.0286408	-0.547879
Tb927.6.1410	Tb927.6.1410	3	hypothetical protein, conserved	1	NA	NA	NA	NA	NA	22.7576	22.5963	NA	21.1478	20.3169	19.8792	19.5072	19.0827	22.7576	22.5963	18.6072	20.2127	20.761	0.665196	-0.548212
Tb927.8.6030	Tb927.8.6030;Tb927.9.14000	5;5	60S ribosomal protein L12, putative	2	28.8099	28.5808	28.933	28.4876	29.3291	29.1722	29.3363	29.179	28.8099	28.5808	28.933	28.4876	29.3291	29.1722	29.3363	29.179	28.7028	29.2542	0.00724743	-0.551344
Tb927.10.10690	Tb927.10.10690	3	CEP19-like protein, putative	1	NA	NA	NA	NA	22.3052	NA	22.2387	NA	21.047	20.1989	19.8712	19.0732	22.3052	19.2657	22.2387	18.5868	20.0476	20.5991	0.629525	-0.551511
Tb927.3.2900	Tb927.3.2900	23	Eukaryotic translation initiation factor 2 subunit alpha	1	27.7748	28.1275	28.1623	28.439	28.7865	28.4891	28.7234	28.7144	27.7748	28.1275	28.1623	28.439	28.7865	28.4891	28.7234	28.7144	28.1259	28.6784	0.0190106	-0.552474
Tb927.6.4770	Tb927.6.4770	28	protein mkt1, putative	1	25.7944	25.805	27.7638	27.8736	27.3166	27.3609	27.3719	27.3976	25.7944	25.805	27.7638	27.8736	27.3166	27.3609	27.3719	27.3976	26.8092	27.3618	0.413404	-0.552582
Tb927.7.7130	Tb927.7.7130	10	Flavodoxin/Radical SAM superfamily/Wyosine base formation, putative	1	NA	23.2601	23.3961	23.0323	23.1406	23.3236	23.2032	23.3019	21.0647	23.2601	23.3961	23.0323	23.1406	23.3236	23.2032	23.3019	22.6883	23.2423	0.385727	-0.554007
Tb927.11.6190	Tb927.11.6190	2	hypothetical protein, conserved	1	NA	NA	NA	NA	NA	22.8652	22.0938	NA	21.0111	20.1956	20.0027	19.323	19.1108	22.8652	22.0938	18.6825	20.1331	20.6881	0.644528	-0.554951
Tb927.10.1390	Tb927.10.1390	14	hypoxanthine-guanine phosphoribosyltransferase, putative	1	27.4977	28.0674	27.9972	28.2141	28.5942	28.6051	28.3486	28.4494	27.4977	28.0674	27.9972	28.2141	28.5942	28.6051	28.3486	28.4494	27.9441	28.4993	0.0303333	-0.555205
Tb927.10.2900	Tb927.10.2900;Tb11.v5.0837	22;15	importin beta-1 subunit, putative	2	26.5504	26.6983	26.2625	25.984	26.8789	27.0471	26.8803	26.9235	26.5504	26.6983	26.2625	25.984	26.8789	27.0471	26.8803	26.9235	26.3738	26.9324	0.0348526	-0.558651
Tb927.11.15240	Tb927.11.15240	14	Ras-related protein RAB2B, putative	1	24.2518	24.3301	24.0267	24.2927	25.126	24.3828	24.8902	24.7515	24.2518	24.3301	24.0267	24.2927	25.126	24.3828	24.8902	24.7515	24.2253	24.7876	0.0284091	-0.562314
Tb927.11.4450	Tb927.11.4450	10	ALBA-Domain Protein	1	27.4515	27.3421	28.5509	29.0732	28.6961	28.6712	28.721	28.5826	27.4515	27.3421	28.5509	29.0732	28.6961	28.6712	28.721	28.5826	28.1044	28.6677	0.275094	-0.563301
Tb927.10.9390	Tb927.10.9390	2	Macrocin-O-methyltransferase (TylF), putative	1	NA	NA	NA	NA	NA	22.5256	22.5984	NA	20.8949	20.2685	20.2992	19.3253	19.1624	22.5256	22.5984	18.7636	20.197	20.7625	0.634786	-0.565516
Tb927.6.4030	Tb927.6.4030	5	superoxide dismutase, putative	1	NA	NA	NA	NA	NA	22.43	NA	21.6923	21.0001	20.1311	20.0419	19.4133	19.0298	22.43	19.7154	21.6923	20.1466	20.7169	0.546762	-0.57028
Tb927.7.320	Tb927.7.320	12	hypothetical protein, conserved	1	23.4188	22.8496	25.9482	26.08	25.3325	24.7295	25.4145	25.1016	23.4188	22.8496	25.9482	26.08	25.3325	24.7295	25.4145	25.1016	24.5741	25.1445	0.549126	-0.570374
Tb927.11.5990	Tb927.11.5990	4	hypothetical protein, conserved	1	NA	NA	NA	NA	22.0994	21.9093	NA	NA	20.9783	20.1784	19.7546	19.207	22.0994	21.9093	19.7758	18.6214	20.0296	20.6015	0.568185	-0.57193
Tb927.11.5190	Tb927.11.5190	12	leucine-rich repeat protein (LRRP), putative	1	NA	NA	NA	NA	22.3117	NA	NA	22.029	21.0002	20.3019	20.1107	19.5937	22.3117	19.1762	19.7802	22.029	20.2516	20.8242	0.535135	-0.572603
Tb927.4.4350	Tb927.4.4350	9	emp24/gp25L/p24 family/GOLD, putative	1	24.5039	24.259	24.4749	24.7626	25.2479	25.1359	24.9974	24.9104	24.5039	24.259	24.4749	24.7626	25.2479	25.1359	24.9974	24.9104	24.5001	25.0729	0.00516632	-0.572802
Tb927.3.1030	Tb927.3.1030	18	RNA-binding protein	1	26.8754	26.9417	27.5271	27.5329	27.686	27.9995	27.8497	27.6341	26.8754	26.9417	27.5271	27.5329	27.686	27.9995	27.8497	27.6341	27.2193	27.7923	0.0416785	-0.573076
Tb927.11.9710	Tb927.11.9710;Tb927.10.13500	24;24	60S ribosomal protein L10a, putative	2	29.9717	30.2789	30.1586	30.243	30.748	30.7433	30.8607	30.5949	29.9717	30.2789	30.1586	30.243	30.748	30.7433	30.8607	30.5949	30.163	30.7367	0.00074038	-0.573707
Tb927.11.10110	Tb927.11.10110	2	actin-like protein, putative	1	NA	NA	NA	NA	NA	22.1141	NA	21.6652	20.9195	20.1379	20.0372	19.2279	19.1968	22.1141	19.649	21.6652	20.0806	20.6563	0.510108	-0.575628
Tb927.8.5940	Tb927.8.5940	2	hypothetical protein, conserved	1	NA	NA	NA	NA	22.5435	NA	22.3023	NA	21.1767	20.1047	19.9856	19.067	22.5435	19.1567	22.3023	18.64	20.0835	20.6606	0.630761	-0.577135
Tb927.10.7740	Tb927.10.7740	11	protein transport protein SEC23	1	23.418	23.4162	23.2867	23.0945	23.9491	23.8907	23.9877	23.7027	23.418	23.4162	23.2867	23.0945	23.9491	23.8907	23.9877	23.7027	23.3039	23.8826	0.00124827	-0.578695
Tb927.11.10160	Tb927.11.10160	5	60S ribosomal protein L22, putative	1	25.3408	26.5501	25.7088	26.3421	26.6237	26.5183	26.6192	26.4969	25.3408	26.5501	25.7088	26.3421	26.6237	26.5183	26.6192	26.4969	25.9854	26.5645	0.129409	-0.579085
Tb927.10.1420	Tb927.10.1420;Tb11.v5.0783	16;6	metallo-peptidase, Clan MG, Family M24	2	25.0644	25.2277	25.116	25.0918	25.7033	25.6298	25.6294	25.8555	25.0644	25.2277	25.116	25.0918	25.7033	25.6298	25.6294	25.8555	25.125	25.7045	0.000214426	-0.579531
Tb927.6.2860	Tb927.6.2860	4	WD domain, G-beta repeat, putative	1	NA	NA	NA	NA	22.6032	NA	22.5225	NA	21.1297	20.204	19.8494	19.2364	22.6032	19.0275	22.5225	18.591	20.1049	20.686	0.643335	-0.581145
Tb927.7.4360	Tb927.7.4360	2	hypothetical protein, conserved	1	NA	NA	NA	NA	22.449	NA	NA	22.0667	21.0842	20.3419	20.3204	19.2655	22.449	19.1704	19.6548	22.0667	20.253	20.8352	0.556304	-0.582224
Tb927.11.6000	Tb927.11.6000	9	ribosomal protein L4/L1 family, putative	1	23.5367	22.9845	22.7228	22.8612	23.578	23.599	23.6935	23.5679	23.5367	22.9845	22.7228	22.8612	23.578	23.599	23.6935	23.5679	23.0263	23.6096	0.0449199	-0.583277
Tb927.2.2120	Tb927.2.2120	6	Serine/threonine-protein kinase NEK22, putative	1	NA	NA	NA	NA	NA	22.5373	22.399	NA	21.0543	20.235	20.0818	19.0692	19.2256	22.5373	22.399	18.6161	20.1101	20.6945	0.626797	-0.584411
Tb927.3.2190	Tb927.3.2190	10	Capping enzyme RNA triphosphatase 1	1	23.8588	23.2644	23.6498	23.0149	24.0008	24.1035	23.9884	24.034	23.8588	23.2644	23.6498	23.0149	24.0008	24.1035	23.9884	24.034	23.447	24.0317	0.0525236	-0.584688
Tb927.10.11760	Tb927.10.11760	24	pumilio/PUF RNA binding protein 6	1	24.4792	25.2572	27.7399	27.6353	26.7365	26.8342	27.0532	26.8375	24.4792	25.2572	27.7399	27.6353	26.7365	26.8342	27.0532	26.8375	26.2779	26.8654	0.530539	-0.587438
Tb927.4.330	Tb927.4.330	8	hypothetical protein, conserved	1	22.511	23.0524	23.1689	NA	23.6599	NA	24.0115	23.9967	22.511	23.0524	23.1689	19.6051	23.6599	19.0332	24.0115	23.9967	22.0844	22.6754	0.704766	-0.590994
Tb927.10.11260	Tb927.10.11260	6	hypothetical protein, conserved	1	NA	NA	NA	NA	22.7125	NA	22.4293	NA	21.0353	20.3638	19.6768	19.6222	22.7125	19.2153	22.4293	18.7078	20.1745	20.7662	0.622235	-0.591692
Tb927.11.13250	Tb927.11.13250	20	eukaryotic translation initiation factor 2 gamma, putative	1	27.3036	27.6792	27.7811	27.9582	28.0907	28.3846	28.315	28.305	27.3036	27.6792	27.7811	27.9582	28.0907	28.3846	28.315	28.305	27.6805	28.2738	0.0158906	-0.593294
Tb927.9.12750	Tb927.9.12750	3	hypothetical protein, conserved	1	NA	NA	NA	NA	NA	22.0378	22.6585	NA	20.9317	20.3444	19.7426	18.9651	19.0401	22.0378	22.6585	18.6227	19.996	20.5898	0.621009	-0.593808
Tb927.8.1430	Tb927.8.1430	4	hypothetical protein, conserved	1	NA	NA	NA	NA	22.2169	22.1674	NA	NA	20.9452	20.3132	20.143	19.016	22.2169	22.1674	19.7746	18.6378	20.1043	20.6992	0.575002	-0.594831
Tb927.6.3610	Tb927.6.3610	6	SET domain containing protein, putative	1	NA	22.4587	22.6177	22.3101	22.7489	22.5912	22.7848	22.7464	21.0968	22.4587	22.6177	22.3101	22.7489	22.5912	22.7848	22.7464	22.1208	22.7178	0.183625	-0.597012
Tb927.9.10770	Tb927.9.10770	37	polyadenylate-binding protein 2	1	29.714	29.7426	31.1044	31.2657	31.0127	31.1034	31.0433	31.0603	29.714	29.7426	31.1044	31.2657	31.0127	31.1034	31.0433	31.0603	30.4567	31.0549	0.251217	-0.59825
Tb927.7.3770	Tb927.7.3770	11	Bifunctional NAD(P)H-hydrate repair enzyme	1	22.8643	23.0778	23.5291	23.3013	23.5291	24.1295	23.6193	23.8966	22.8643	23.0778	23.5291	23.3013	23.5291	24.1295	23.6193	23.8966	23.1931	23.7936	0.023018	-0.600503
Tb927.11.360	Tb927.11.360	8	ATP-binding protein, putative	1	NA	NA	NA	NA	NA	NA	22.4008	22.5716	21.0631	20.1609	20.0751	19.6425	19.2153	19.163	22.4008	22.5716	20.2354	20.8377	0.582311	-0.602291
Tb927.9.1950	Tb927.9.1950	3	hypothetical protein, conserved	1	NA	NA	NA	NA	21.3584	21.072	NA	20.9873	21.1243	20.2725	20.1514	19.0827	21.3584	21.072	19.6269	20.9873	20.1577	20.7611	0.33051	-0.603413
Tb927.11.15930	Tb927.11.15930	2	Sybindin-like family, putative	1	NA	NA	NA	NA	NA	22.2964	22.9202	NA	21.0459	20.3001	19.7312	19.5163	19.2732	22.2964	22.9202	18.521	20.1484	20.7527	0.627756	-0.604334
Tb927.8.5660	Tb927.8.5660	5	hypothetical protein, conserved	1	NA	NA	NA	NA	22.6593	NA	22.6061	NA	21.0042	20.2025	19.8917	19.4628	22.6593	19.0769	22.6061	18.6365	20.1403	20.7447	0.627918	-0.604429
Tb927.11.13470	Tb927.11.13470	3	PPPDE putative peptidase domain containing protein, putative	1	NA	NA	NA	NA	NA	22.7027	22.6746	NA	21.1211	20.3206	19.9984	19.3974	19.1924	22.7027	22.6746	18.6866	20.2094	20.8141	0.627891	-0.60471
Tb927.11.940	Tb927.11.940	8	KREPB5	1	NA	NA	NA	NA	NA	22.3913	22.1885	NA	21.0256	20.318	19.4963	19.2663	19.3261	22.3913	22.1885	18.629	20.0265	20.6337	0.593312	-0.607195
Tb927.10.13870	Tb927.10.13870	5	tubulin tyrosine ligase protein, putative	1	NA	NA	NA	NA	NA	22.7223	22.7298	NA	20.8722	20.209	19.9497	19.6179	19.0974	22.7223	22.7298	18.5294	20.1622	20.7697	0.635101	-0.607491
Tb927.8.4240	Tb927.8.4240	4	hypothetical protein, conserved	1	NA	NA	NA	NA	22.529	22.0694	NA	NA	21.0664	20.2318	19.7345	19.5913	22.529	22.0694	19.7432	18.7126	20.156	20.7635	0.568708	-0.607551
Tb927.10.2350	Tb927.10.2350	8	pyruvate dehydrogenase complex E3 binding protein, putative	1	26.0426	26.1294	25.8712	26.1506	26.6808	26.5839	26.765	26.6009	26.0426	26.1294	25.8712	26.1506	26.6808	26.5839	26.765	26.6009	26.0484	26.6576	0.000415301	-0.609221
Tb927.6.1270	Tb927.6.1270	3	PITH domain-containing protein	1	NA	NA	NA	NA	NA	NA	22.6674	22.3337	21.0616	20.1973	20.2872	19.5081	19.3736	19.1181	22.6674	22.3337	20.2635	20.8732	0.576155	-0.609675
Tb927.7.1290	Tb927.7.1290	7	Protein of unknown function (DUF2012), putative	1	25.2255	25.8928	25.7947	25.5819	26.3091	26.3238	26.3285	25.9761	25.2255	25.8928	25.7947	25.5819	26.3091	26.3238	26.3285	25.9761	25.6237	26.2344	0.0170143	-0.610639
Tb927.3.2600	Tb927.3.2600	89	ATP-dependent DEAD/H RNA helicase, putative	1	29.4383	29.6595	29.8644	29.9239	30.3038	30.3098	30.33	30.3905	29.4383	29.6595	29.8644	29.9239	30.3038	30.3098	30.33	30.3905	29.7216	30.3335	0.0101728	-0.611947
Tb927.11.3980	Tb927.11.3980	27	metallo-peptidase, Clan ME, Family M16	1	28.2903	27.9932	28.1247	27.963	28.7257	28.7036	28.696	28.6967	28.2903	27.9932	28.1247	27.963	28.7257	28.7036	28.696	28.6967	28.0928	28.7055	0.00359032	-0.612703
Tb927.4.4320	Tb927.4.4320	2	divalent cation tolerance protein, putative	1	NA	NA	NA	NA	NA	NA	22.4711	22.6461	21.14	20.2196	20.1361	19.4367	19.3145	18.9773	22.4711	22.6461	20.2331	20.8522	0.588595	-0.619129
Tb927.11.2060	Tb927.11.2060;Tb927.11.2050	20;20	60S acidic ribosomal protein P0, putative	2	29.5648	29.7125	29.6452	29.6177	30.1579	30.2349	30.3947	30.2293	29.5648	29.7125	29.6452	29.6177	30.1579	30.2349	30.3947	30.2293	29.635	30.2542	0.000134882	-0.619136
Tb927.6.1590	Tb927.6.1590	8	conserved protein	1	22.8961	NA	22.6407	22.703	22.6565	22.7354	22.8145	22.8457	22.8961	20.3354	22.6407	22.703	22.6565	22.7354	22.8145	22.8457	22.1438	22.763	0.381898	-0.619248
Tb927.4.3180	Tb927.4.3180	3	hypothetical protein, conserved	1	NA	NA	NA	NA	NA	22.4468	22.5028	NA	21.2	20.2143	19.7863	19.3076	19.3412	22.4468	22.5028	18.7213	20.1271	20.753	0.593681	-0.625995
Tb927.10.12840	Tb927.10.12840	16	mitochondrial carrier protein	1	28.5568	29.0681	29.1791	28.6317	29.6449	29.4934	29.3849	29.4176	28.5568	29.0681	29.1791	28.6317	29.6449	29.4934	29.3849	29.4176	28.8589	29.4852	0.0211488	-0.626249
Tb927.10.4610	Tb927.10.4610	9	dolicholphosphate-mannose synthase, putative	1	25.1262	24.7458	24.2788	24.2394	25.1337	25.2729	25.1242	25.3672	25.1262	24.7458	24.2788	24.2394	25.1337	25.2729	25.1242	25.3672	24.5976	25.2245	0.0539961	-0.62692
Tb927.6.3280	Tb927.6.3280	7	cyclosome subunit 1, putative	1	NA	22.1547	22.2026	22.8102	22.6284	22.6263	22.6593	22.694	20.9293	22.1547	22.2026	22.8102	22.6284	22.6263	22.6593	22.694	22.0242	22.652	0.209544	-0.627805
Tb927.10.8820	Tb927.10.8820	9	hook complex protein, conserved	1	NA	NA	NA	NA	22.174	NA	NA	22.0559	20.9026	20.1156	19.9647	19.4143	22.174	19.0489	19.6426	22.0559	20.0993	20.7303	0.507716	-0.631058
Tb927.11.5420	Tb927.11.5420	5	hypothetical protein, conserved	1	NA	NA	NA	NA	22.1251	22.322	NA	NA	20.8797	20.3353	19.8139	19.391	22.1251	22.322	19.7601	18.7527	20.105	20.74	0.537885	-0.634983
Tb927.7.2410	Tb927.7.2410	16	Dynamin family, putative	1	23.9631	24.3964	24.3996	24.1435	24.7854	25.0477	24.7957	24.8176	23.9631	24.3964	24.3996	24.1435	24.7854	25.0477	24.7957	24.8176	24.2257	24.8616	0.00388271	-0.635931
Tb927.3.4850	Tb927.3.4850	7	enoyl-CoA hydratase, mitochondrial precursor, putative	1	22.5106	23.1355	22.9155	22.8383	23.6565	23.7087	23.259	23.3225	22.5106	23.1355	22.9155	22.8383	23.6565	23.7087	23.259	23.3225	22.85	23.4867	0.0105419	-0.636721
Tb927.9.12980	Tb927.9.12980	2	Alpha/beta hydrolase family, putative	1	NA	NA	NA	NA	NA	22.298	NA	21.5755	21.0278	20.3403	19.8734	19.1369	19.2192	22.298	19.8332	21.5755	20.0946	20.7315	0.477122	-0.636908
Tb927.6.4980	Tb927.6.4980;Tb11.0390;Tb11.0290	12;12;12	40S ribosomal protein S14	3	28.5624	28.6946	28.6478	28.7096	29.3472	29.1906	29.4706	29.1635	28.5624	28.6946	28.6478	28.7096	29.3472	29.1906	29.4706	29.1635	28.6536	29.293	0.00100317	-0.639392
Tb927.2.560	Tb927.2.560	37	retrotransposon hot spot protein 4 (RHS4), putative	1	26.9096	26.3045	26.5538	26.3003	27.1523	27.1873	27.082	27.2122	26.9096	26.3045	26.5538	26.3003	27.1523	27.1873	27.082	27.2122	26.5171	27.1584	0.0188468	-0.641361
Tb927.10.8960	Tb927.10.8960	2	hypothetical protein, conserved	1	NA	NA	NA	NA	NA	22.629	22.5952	NA	21.1953	20.2243	19.809	19.3029	19.2469	22.629	22.5952	18.6293	20.1329	20.7751	0.604815	-0.642233
Tb927.10.6850	Tb927.10.6850	9	Mitochondrial ribosomal protein S18, putative	1	NA	23.3492	NA	23.0975	23.9934	NA	23.056	23.6183	21.1319	23.3492	19.6287	23.0975	23.9934	19.1293	23.056	23.6183	21.8018	22.4493	0.666571	-0.647444
Tb927.9.13030	Tb927.9.13030	4	QA-SNARE protein putative	1	NA	NA	NA	NA	22.5755	NA	22.6938	NA	20.8938	20.2836	19.9929	19.3107	22.5755	19.1346	22.6938	18.6727	20.1202	20.7691	0.600295	-0.648894
Tb927.10.6980	Tb927.10.6980	3	caltractin, putative	1	NA	NA	NA	NA	NA	NA	22.2216	21.9603	20.9488	20.2178	19.5539	19.3506	19.3406	19.1502	22.2216	21.9603	20.0178	20.6682	0.508776	-0.650412
Tb927.4.360	Tb927.4.360	8	1,2-Dihydroxy-3-keto-5-methylthiopentene dioxygenase, putative	1	25.1111	25.0944	25.1691	25.4144	25.8375	25.9394	25.8153	25.8041	25.1111	25.0944	25.1691	25.4144	25.8375	25.9394	25.8153	25.8041	25.1973	25.8491	0.00123797	-0.651834
Tb927.10.8520	Tb927.10.8520;Tb927.10.8510;Tb927.10.8500;Tb11.v5.0331;Tb927.10.8530;Tb927.10.8490;Tb11.v5.0332;Tb11.v5.0333	6;6;6;6;5;5;5;4	glucose transporter, putative	8	26.1998	26.0888	25.8113	25.1988	26.3816	26.5853	26.4127	26.5314	26.1998	26.0888	25.8113	25.1988	26.3816	26.5853	26.4127	26.5314	25.8247	26.4778	0.0586801	-0.653085
Tb927.7.7440	Tb927.7.7440	7	hypothetical protein, conserved	1	24.0314	24.2777	24.1432	24.4595	25.2047	24.7029	24.8318	24.7855	24.0314	24.2777	24.1432	24.4595	25.2047	24.7029	24.8318	24.7855	24.228	24.8812	0.00433847	-0.653278
Tb927.11.1130	Tb927.11.1130;Tb11.v5.0432	19;1	calpain-like cysteine peptidase, putative	2	NA	NA	NA	NA	NA	NA	22.534	22.5905	21.0121	20.295	19.9761	19.4479	19.2041	19.0376	22.534	22.5905	20.1828	20.8416	0.566336	-0.658775
Tb927.9.7830	Tb927.9.7830	8	hypothetical protein, conserved	1	24.3743	25.4265	24.671	25.2159	25.3601	26.1477	25.4197	25.3976	24.3743	25.4265	24.671	25.2159	25.3601	26.1477	25.4197	25.3976	24.9219	25.5813	0.0782451	-0.65939
Tb927.10.15660	Tb927.10.15660	11	hypothetical protein, conserved	1	NA	NA	NA	NA	NA	22.7804	22.5078	NA	20.8935	20.2751	20.1466	19.3553	19.3447	22.7804	22.5078	18.6783	20.1677	20.8278	0.586439	-0.660131
Tb927.2.450	Tb927.2.450	36	retrotransposon hot spot protein 4 (RHS4), putative	1	26.4031	26.8558	26.8813	26.8955	27.4437	27.0507	27.4868	27.6955	26.4031	26.8558	26.8813	26.8955	27.4437	27.0507	27.4868	27.6955	26.7589	27.4192	0.01065	-0.660275
Tb927.8.6410	Tb927.8.6410	9	short-chain dehydrogenase, putative	1	24.7101	24.1987	24.4357	24.3644	24.9719	25.2871	25.0828	25.0152	24.7101	24.1987	24.4357	24.3644	24.9719	25.2871	25.0828	25.0152	24.4272	25.0893	0.00314363	-0.662038
Tb927.9.9860	Tb927.9.9860	19	Hsp70 protein, putative	1	25.5327	26.0048	26.049	26.3192	26.6641	26.5805	26.6006	26.7196	25.5327	26.0048	26.049	26.3192	26.6641	26.5805	26.6006	26.7196	25.9764	26.6412	0.024568	-0.664747
Tb927.8.6820	Tb927.8.6820	2	hypothetical protein, conserved	1	NA	NA	NA	NA	22.5029	NA	22.2082	NA	20.9198	20.1539	19.8626	18.9472	22.5029	19.186	22.2082	18.6496	19.9709	20.6367	0.571208	-0.665782
Tb927.10.1260	Tb927.10.1260	9	aspartyl-tRNA synthetase, putative	1	NA	NA	NA	NA	NA	NA	22.7143	22.8388	21.0009	20.3146	20.2404	19.4592	19.0951	19.036	22.7143	22.8388	20.2538	20.9211	0.586597	-0.667285
Tb927.10.5930	Tb927.10.5930;Tb927.10.5940	22;22	NEK family Serine/threonine-protein kinase, putative	2	26.2021	26.3642	26.4607	26.5547	27.0201	27.1641	27.0156	27.0552	26.2021	26.3642	26.4607	26.5547	27.0201	27.1641	27.0156	27.0552	26.3955	27.0638	0.00102552	-0.668304
Tb927.8.5020	Tb927.8.5020	6	hypothetical protein, conserved	1	NA	NA	NA	NA	NA	NA	22.2965	22.0696	21.1515	20.1927	19.9235	18.896	19.299	19.1777	22.2965	22.0696	20.0409	20.7107	0.522832	-0.669762
Tb927.8.3970	Tb927.8.3970	2	oxidoreductase, putative	1	NA	NA	NA	NA	22.7714	NA	22.8188	NA	20.8824	20.271	20.2785	19.0884	22.7714	19.0018	22.8188	18.6249	20.1301	20.8042	0.610456	-0.67415
Tb927.10.810	Tb927.10.810	3	pentatricopeptide repeat domain containing protein, putative	1	NA	21.922	22.746	22.3072	22.7768	22.6953	22.6497	22.5663	21.006	21.922	22.746	22.3072	22.7768	22.6953	22.6497	22.5663	21.9953	22.672	0.164623	-0.676704
Tb927.3.5420	Tb927.3.5420	20	protein transport protein Sec24	1	23.6807	23.8715	24.2982	24.7487	24.8609	24.9025	24.8102	24.7451	23.6807	23.8715	24.2982	24.7487	24.8609	24.9025	24.8102	24.7451	24.1498	24.8297	0.0631176	-0.679892
Tb927.7.5140	Tb927.7.5140	4	hypothetical protein, conserved	1	NA	NA	NA	NA	NA	22.7032	22.3997	NA	21.0048	20.1452	19.926	19.3083	19.3607	22.7032	22.3997	18.644	20.0961	20.7769	0.570388	-0.680848
Tb927.11.9130	Tb927.11.9130	19	Replication factor A protein 1	1	25.878	25.9932	25.2883	25.2831	26.3651	26.2745	26.278	26.2624	25.878	25.9932	25.2883	25.2831	26.3651	26.2745	26.278	26.2624	25.6107	26.295	0.0351814	-0.684366
Tb927.10.2530	Tb927.10.2530	15	adenylate kinase, putative	1	26.5764	27.0435	26.796	26.9166	27.6492	27.4157	27.5339	27.4782	26.5764	27.0435	26.796	26.9166	27.6492	27.4157	27.5339	27.4782	26.8331	27.5192	0.00251972	-0.686095
Tb927.10.9810	Tb927.10.9810	9	hypothetical protein, conserved	1	23.2355	23.7091	22.9563	23.2107	24.2102	23.8227	23.8593	23.9761	23.2355	23.7091	22.9563	23.2107	24.2102	23.8227	23.8593	23.9761	23.2779	23.9671	0.0137063	-0.689161
Tb927.4.5130	Tb927.4.5130	7	KH domain/Domain of unknown function (DUF1771)/Smr domain containing protein, putative	1	NA	NA	NA	NA	NA	22.6735	22.566	NA	21.0111	20.1669	19.7266	19.5505	19.3098	22.6735	22.566	18.6793	20.1138	20.8072	0.567827	-0.693417
Tb927.2.4900	Tb927.2.4900;Tb927.2.4750	3;3	hypothetical protein, conserved	2	NA	NA	NA	NA	NA	22.071	NA	22.0582	20.9223	20.297	19.7173	19.3418	19.1841	22.071	19.7491	22.0582	20.0696	20.7656	0.448768	-0.696011
Tb927.11.6130	Tb927.11.6130	10	SKP1-like protein	1	25.2611	26.0411	25.713	25.9036	26.4025	26.4062	26.4397	26.4575	25.2611	26.0411	25.713	25.9036	26.4025	26.4062	26.4397	26.4575	25.7297	26.4265	0.0258937	-0.696818
Tb927.9.12120	Tb927.9.12120	5	mitochondrial carrier protein	1	NA	NA	NA	NA	22.4343	22.4819	NA	NA	20.8657	20.2099	20.0986	19.3715	22.4343	22.4819	19.6909	18.7275	20.1364	20.8337	0.530294	-0.697247
Tb927.10.1070	Tb927.10.1070	13	cdc2-related kinase 1	1	24.6598	25.0437	25.2849	25.3162	25.8755	26.0451	25.6535	25.522	24.6598	25.0437	25.2849	25.3162	25.8755	26.0451	25.6535	25.522	25.0761	25.774	0.0119375	-0.697901
Tb927.11.7600	Tb927.11.7600	7	hypothetical protein, conserved	1	NA	23.771	24.3184	24.2083	23.8134	24.5573	24.0971	23.6617	21.0352	23.771	24.3184	24.2083	23.8134	24.5573	24.0971	23.6617	23.3332	24.0324	0.439577	-0.699146
Tb927.10.4620	Tb927.10.4620	3	peptidyl-prolyl cis-trans isomerase, putative	1	NA	NA	NA	NA	NA	23.0256	23.3856	NA	21.0832	20.3061	20.2488	19.669	19.0758	23.0256	23.3856	18.62	20.3268	21.0267	0.623435	-0.699966
Tb927.11.10880	Tb927.11.10880	7	hypothetical protein, conserved	1	NA	NA	NA	NA	22.4377	NA	NA	22.2419	20.9667	20.3021	19.6641	19.5366	22.4377	19.0046	19.6052	22.2419	20.1174	20.8223	0.498883	-0.704969
Tb927.11.16880	Tb927.11.16880	8	leucine-rich repeat protein (LRRP), putative	1	NA	NA	NA	NA	22.6907	22.5243	NA	NA	21.0396	20.1712	19.8829	19.6168	22.6907	22.5243	19.7261	18.5916	20.1776	20.8832	0.549434	-0.705512
Tb927.11.5850	Tb927.11.5850	14	RNA-binding protein 38, putative	1	23.2767	24.0167	26.182	26.2644	25.5363	25.7504	25.8167	25.4606	23.2767	24.0167	26.182	26.2644	25.5363	25.7504	25.8167	25.4606	24.935	25.641	0.421978	-0.706063
Tb927.10.1090	Tb927.10.1090;Tb927.10.1080	8;8	40S ribosomal protein S23, putative	2	27.1649	29.1454	29.4706	28.5941	29.3794	29.205	29.3463	29.2693	27.1649	29.1454	29.4706	28.5941	29.3794	29.205	29.3463	29.2693	28.5937	29.3	0.259863	-0.706257
Tb927.10.3970	Tb927.10.3970	3	hypothetical protein, conserved	1	NA	NA	NA	NA	NA	NA	22.5898	22.5879	21.1709	20.3379	19.8452	19.1891	19.2203	18.9714	22.5898	22.5879	20.1358	20.8423	0.553105	-0.706538
Tb927.7.2950	Tb927.7.2950	7	ATPase family associated with various cellular activities (AAA), putative	1	NA	NA	NA	NA	NA	22.7353	22.548	NA	21.095	20.2831	19.8639	18.9599	19.1198	22.7353	22.548	18.6472	20.0505	20.7626	0.578026	-0.712099
Tb927.9.6710	Tb927.9.6710	5	flavoprotein monooxygenase, putative	1	NA	NA	NA	NA	22.8421	NA	22.8036	NA	20.9318	20.164	19.9578	19.539	22.8421	19.1413	22.8036	18.6679	20.1482	20.8637	0.580024	-0.71556
Tb927.11.16100	Tb927.11.16100	6	ubiquitin carboxyl-terminal hydrolase, putative	1	NA	NA	NA	NA	NA	NA	22.413	22.3545	20.895	20.2812	20.1867	18.9431	19.2401	19.1614	22.413	22.3545	20.0765	20.7922	0.514797	-0.715743
Tb927.10.6800	Tb927.10.6800	22	developmentally regulated GTP-binding protein, putative	1	26.0472	26.2985	26.3235	26.1641	27.0188	26.9242	26.797	26.9604	26.0472	26.2985	26.3235	26.1641	27.0188	26.9242	26.797	26.9604	26.2083	26.9251	0.000168325	-0.716787
Tb927.8.1240	Tb927.8.1240	3	electron transfer flavoprotein-ubiquinone oxidoreductase, putative	1	NA	NA	NA	NA	21.2068	22.0005	21.7465	NA	21.0196	20.1876	20.2777	19.231	21.2068	22.0005	21.7465	18.6304	20.1789	20.8961	0.446244	-0.717104
Tb927.10.4080	Tb927.10.4080	17	hypothetical protein, conserved	1	25.5954	25.2742	24.8045	25.3823	26.1673	25.7189	25.9404	26.1022	25.5954	25.2742	24.8045	25.3823	26.1673	25.7189	25.9404	26.1022	25.2641	25.9822	0.0146793	-0.718095
Tb927.9.9580	Tb927.9.9580	14	tubulin tyrosine ligase protein, putative	1	NA	23.7546	23.4425	23.425	23.6575	23.7157	23.5658	23.4967	20.9386	23.7546	23.4425	23.425	23.6575	23.7157	23.5658	23.4967	22.8902	23.6089	0.352972	-0.718743
Tb927.10.14140	Tb927.10.14140;Tb11.v5.0605	26;24	pyruvate kinase 1	2	27.1547	27.7296	27.5519	27.79	28.325	28.4231	28.232	28.1248	27.1547	27.7296	27.5519	27.79	28.325	28.4231	28.232	28.1248	27.5565	28.2762	0.00927176	-0.719665
Tb927.6.4300	Tb927.6.4300;Tb927.6.4280	31;31	glyceraldehyde 3-phosphate dehydrogenase, glycosomal	2	31.1194	31.2909	31.4	31.5385	31.8324	32.2728	32.1214	32.0029	31.1194	31.2909	31.4	31.5385	31.8324	32.2728	32.1214	32.0029	31.3372	32.0574	0.00138726	-0.720164
Tb927.8.1740	Tb927.8.1740	18	hypothetical protein, conserved	1	25.6274	25.5511	25.6377	25.4981	26.2388	26.4464	26.209	26.3029	25.6274	25.5511	25.6377	25.4981	26.2388	26.4464	26.209	26.3029	25.5786	26.2993	8.07189e-05	-0.720696
Tb927.4.1040	Tb927.4.1040	2	hypothetical protein, conserved	1	NA	NA	NA	NA	22.5719	22.9085	NA	NA	21.1123	20.2419	19.9862	19.4697	22.5719	22.9085	19.6314	18.5832	20.2025	20.9238	0.560269	-0.721218
Tb927.9.9060	Tb927.9.9060	9	Lsm12 protein, putative	1	25.1722	25.4249	26.8824	27.0594	26.8829	26.9887	26.8713	26.6878	25.1722	25.4249	26.8824	27.0594	26.8829	26.9887	26.8713	26.6878	26.1347	26.8577	0.234417	-0.722931
Tb927.9.10050	Tb927.9.10050	4	60Kd inner membrane protein, putative	1	NA	NA	NA	NA	NA	23.1225	22.587	NA	20.9241	20.2836	20.1203	19.3966	19.2701	23.1225	22.587	18.6523	20.1812	20.908	0.575803	-0.726819
Tb927.11.2490	Tb927.11.2490	6	Unc104-like kinesin, putative	1	NA	NA	NA	NA	21.9126	NA	NA	22.1375	21.0236	20.3134	19.5488	19.0598	21.9126	18.9663	19.8389	22.1375	19.9864	20.7138	0.453544	-0.727429
Tb927.8.2930	Tb927.8.2930;Tb927.8.2920;Tb927.8.2940	12;12;9	mannosyl-oligosaccharide 1,2-alpha-mannosidase IB, putative	3	24.4963	24.7821	24.6872	24.134	25.2731	25.3036	25.2755	25.1627	24.4963	24.7821	24.6872	24.134	25.2731	25.3036	25.2755	25.1627	24.5249	25.2537	0.0125709	-0.728839
Tb927.9.9730	Tb927.9.9730	13	hypothetical protein, conserved	1	24.3273	24.7457	24.8437	24.6354	25.4681	25.7034	25.2665	25.0393	24.3273	24.7457	24.8437	24.6354	25.4681	25.7034	25.2665	25.0393	24.638	25.3693	0.0075003	-0.731274
Tb927.11.3640	Tb927.11.3640	6	hypothetical protein, conserved	1	NA	NA	NA	NA	22.9105	NA	22.7227	NA	21.1637	20.2471	19.9792	19.1952	22.9105	19.2334	22.7227	18.651	20.1463	20.8794	0.575084	-0.733089
Tb927.7.5130	Tb927.7.5130	4	hypothetical protein, conserved	1	NA	NA	NA	NA	22.8589	NA	22.6395	NA	21.1498	20.324	19.6299	19.1607	22.8589	19.1307	22.6395	18.5775	20.0661	20.8017	0.577489	-0.735593
Tb927.7.3040	Tb927.7.3040	19	F-box and WD40 domain containing protein	1	25.0096	25.0222	26.3147	26.1892	26.4217	26.3499	26.3947	26.3133	25.0096	25.0222	26.3147	26.1892	26.4217	26.3499	26.3947	26.3133	25.6339	26.3699	0.131603	-0.736016
Tb927.9.4310	Tb927.9.4310	15	tricarboxylate carrier, putative	1	24.8507	25.8317	25.3345	25.5597	25.9289	26.4591	26.1619	25.9754	24.8507	25.8317	25.3345	25.5597	25.9289	26.4591	26.1619	25.9754	25.3942	26.1313	0.0292011	-0.737172
Tb927.10.1800	Tb927.10.1800;Tb11.v5.0832	8;8	methyltransferase domain containing protein, putative	2	22.4269	22.8661	23.4009	NA	22.682	22.6041	22.695	22.78	22.4269	22.8661	23.4009	19.1171	22.682	22.6041	22.695	22.78	21.9528	22.6903	0.500846	-0.737519
Tb927.4.4940	Tb927.4.4940	15	hypothetical protein, conserved	1	NA	23.3738	24.1923	25.1343	24.3556	24.1706	24.0276	24.0925	20.9887	23.3738	24.1923	25.1343	24.3556	24.1706	24.0276	24.0925	23.4223	24.1616	0.466483	-0.739276
Tb927.3.1840	Tb927.3.1840	17	3-oxo-5-alpha-steroid 4-dehydrogenase, putative	1	26.6827	27.7539	27.4528	26.7248	28.0018	27.9291	27.8543	27.7922	26.6827	27.7539	27.4528	26.7248	28.0018	27.9291	27.8543	27.7922	27.1535	27.8944	0.0672901	-0.740812
Tb927.10.4240	Tb927.10.4240	7	hypothetical protein, conserved	1	25.4706	25.8454	25.7764	25.785	26.4429	26.6911	26.4389	26.2923	25.4706	25.8454	25.7764	25.785	26.4429	26.6911	26.4389	26.2923	25.7193	26.4663	0.000731845	-0.746972
Tb927.9.6090	Tb927.9.6090;Tb11.v5.0854	21;12	PTP1-interacting protein, 39 kDa	2	28.1078	28.1663	28.448	28.5201	28.9089	29.157	28.9949	29.1829	28.1078	28.1663	28.448	28.5201	28.9089	29.157	28.9949	29.1829	28.3106	29.0609	0.00147419	-0.75037
Tb927.11.14730	Tb927.11.14730	25	Metalloprotease M41 FtsH, putative	1	25.9076	25.9674	26.015	25.882	26.7281	26.7121	26.6604	26.6749	25.9076	25.9674	26.015	25.882	26.7281	26.7121	26.6604	26.6749	25.943	26.6939	8.28335e-06	-0.750895
Tb927.10.8430	Tb927.10.8430	10	40S ribosomal protein S12, putative	1	27.641	28.4023	28.0158	27.9499	29.0167	28.3867	28.8467	28.7743	27.641	28.4023	28.0158	27.9499	29.0167	28.3867	28.8467	28.7743	28.0023	28.7561	0.0109318	-0.753865
Tb927.8.2860	Tb927.8.2860	4	hypothetical protein, conserved	1	NA	NA	NA	NA	22.8228	NA	NA	22.1152	20.9513	20.3598	20.1274	19.2679	22.8228	19.0623	19.7225	22.1152	20.1766	20.9307	0.483629	-0.754108
Tb927.9.14220	Tb927.9.14220	13	metacaspase 5, putative	1	23.5457	24.4131	25.1176	25.3488	25.4393	25.2208	25.1605	25.6306	23.5457	24.4131	25.1176	25.3488	25.4393	25.2208	25.1605	25.6306	24.6063	25.3628	0.157843	-0.756554
Tb927.7.3280	Tb927.7.3280	7	translation initiation factor IF-2, putative	1	NA	NA	NA	NA	NA	NA	22.3525	22.8791	20.9829	20.1154	20.1238	19.1198	19.1417	19.0086	22.3525	22.8791	20.0855	20.8455	0.528137	-0.759991
Tb927.11.5290	Tb927.11.5290	10	mitochondrial carrier protein	1	25.196	25.6227	25.6291	25.4927	26.0564	26.565	26.2109	26.1527	25.196	25.6227	25.6291	25.4927	26.0564	26.565	26.2109	26.1527	25.4851	26.2462	0.0023544	-0.761102
Tb927.10.5660	Tb927.10.5660	4	heat shock protein, putative	1	NA	NA	NA	NA	NA	22.876	22.4808	NA	20.9706	20.2458	19.6321	19.4236	19.2261	22.876	22.4808	18.7424	20.0681	20.8313	0.539663	-0.763262
Tb927.1.1380	Tb927.1.1380;Tb11.v5.0390	15;12	serine/threonine protein phosphatase 2A regulatory subunit, putative	2	23.6691	24.021	23.2453	23.8331	24.2342	24.8815	24.4496	24.2579	23.6691	24.021	23.2453	23.8331	24.2342	24.8815	24.4496	24.2579	23.6921	24.4558	0.0143276	-0.763673
Tb927.2.1820	Tb927.2.1820	4	CAMK/CAMKL family protein kinase, putative	1	NA	NA	NA	NA	NA	22.8879	22.892	NA	21.0887	20.2354	19.8413	19.3939	19.1568	22.8879	22.892	18.6789	20.1398	20.9039	0.564476	-0.764086
Tb927.6.4540	Tb927.6.4540	15	3-hydroxy-3-methylglutaryl-CoA reductase, putative	1	25.9878	25.834	25.8938	26.0781	26.6331	26.859	26.7419	26.6161	25.9878	25.834	25.8938	26.0781	26.6331	26.859	26.7419	26.6161	25.9484	26.7125	6.44285e-05	-0.764105
Tb927.11.13710	Tb927.11.13710	3	hypothetical protein, conserved	1	22.1355	NA	NA	NA	NA	23.1064	23.6279	NA	22.1355	20.2056	19.6675	19.5044	19.2192	23.1064	23.6279	18.6317	20.3782	21.1463	0.617258	-0.768084
Tb927.11.2690	Tb927.11.2690	16	succinyl-coA:3-ketoacid-coenzyme A transferase, mitochondrial precursor, putative	1	27.7437	27.7953	27.9833	27.7268	28.5816	28.6483	28.5227	28.5789	27.7437	27.7953	27.9833	27.7268	28.5816	28.6483	28.5227	28.5789	27.8123	28.5829	0.000238526	-0.770617
Tb927.1.3300	Tb927.1.3300	12	Myotubularin-related protein, putative	1	NA	22.8229	23.3593	23.4986	23.5127	23.2519	23.7097	23.3761	21.071	22.8229	23.3593	23.4986	23.5127	23.2519	23.7097	23.3761	22.688	23.4626	0.260274	-0.774623
Tb927.2.3780	Tb927.2.3780	32	translation initiation factor IF-2, putative	1	26.0502	26.9933	27.1656	27.3042	27.7707	27.6836	27.5603	27.6017	26.0502	26.9933	27.1656	27.3042	27.7707	27.6836	27.5603	27.6017	26.8783	27.6541	0.0695544	-0.77576
Tb927.9.9630	Tb927.9.9630	11	TPR repeat/Tetratricopeptide repeat, putative	1	26.7279	26.6769	26.8146	25.9048	27.235	27.6905	27.1745	27.1326	26.7279	26.6769	26.8146	25.9048	27.235	27.6905	27.1745	27.1326	26.5311	27.3081	0.0257059	-0.777068
Tb927.11.14980	Tb927.11.14980	11	phosphatidylethanolamine-binding protein, putative	1	23.4196	23.0773	23.3226	22.9862	24.1813	23.6555	24.1039	23.9842	23.4196	23.0773	23.3226	22.9862	24.1813	23.6555	24.1039	23.9842	23.2014	23.9812	0.00243257	-0.77978
Tb927.11.3690	Tb927.11.3690	4	Alpha/beta hydrolase family, putative	1	NA	NA	NA	NA	NA	NA	22.511	22.5461	21.1348	20.1453	19.5824	19.5471	19.3005	19.1726	22.511	22.5461	20.1024	20.8826	0.488223	-0.780186
Tb927.3.3290	Tb927.3.3290;Tb11.v5.0474	3;3	protein kinase, putative	2	NA	NA	NA	NA	NA	21.5877	21.4535	21.5906	21.111	20.2771	19.8924	19.486	19.2684	21.5877	21.4535	21.5906	20.1916	20.9751	0.293427	-0.78345
Tb927.3.1210	Tb927.3.1210	15	protein transport protein Sec24	1	23.7884	23.8529	24.0194	23.7392	24.5753	24.8224	24.3793	24.7605	23.7884	23.8529	24.0194	23.7392	24.5753	24.8224	24.3793	24.7605	23.85	24.6343	0.0011514	-0.784368
Tb927.5.2930	Tb927.5.2930	24	Mitochondrial ATP synthase subunit, putative	1	27.644	27.6087	27.4411	27.678	28.5237	28.292	28.3934	28.3036	27.644	27.6087	27.4411	27.678	28.5237	28.292	28.3934	28.3036	27.593	28.3781	4.47327e-05	-0.785191
Tb927.6.1280	Tb927.6.1280	4	translation initiation factor EIF-2b alpha subunit, putative	1	NA	NA	NA	NA	NA	22.9831	22.7861	NA	21.0641	20.1613	19.7631	19.4859	19.2787	22.9831	22.7861	18.5738	20.1186	20.9055	0.5531	-0.786862
Tb927.10.11800	Tb927.10.11800	5	Axonemal inner arm dynein light chain, putative	1	NA	NA	NA	NA	22.3164	NA	NA	22.132	20.9307	20.2822	19.7504	19.1186	22.3164	19.0836	19.7039	22.132	20.0205	20.809	0.433904	-0.788515
Tb927.7.3950	Tb927.7.3950	7	RNA-editing complex protein	1	NA	NA	NA	NA	NA	22.4815	NA	22.5929	20.9059	20.3099	19.8617	19.4288	19.0828	22.4815	19.5088	22.5929	20.1266	20.9165	0.474081	-0.789899
Tb927.8.3470	Tb927.8.3470	4	Vesicle transport v-SNARE protein N-terminus, putative	1	NA	NA	NA	NA	NA	22.3591	NA	22.6416	20.9666	20.3308	19.9112	19.346	19.2019	22.3591	19.5123	22.6416	20.1387	20.9287	0.464433	-0.790089
Tb927.10.700	Tb927.10.700	4	hypothetical protein, conserved	1	NA	NA	NA	NA	21.6148	21.8019	21.2488	NA	21.0323	20.3665	19.6697	19.0729	21.6148	21.8019	21.2488	18.6415	20.0353	20.8267	0.396782	-0.791398
Tb927.10.180	Tb927.10.180	16	ATP synthase F1 subunit gamma protein, putative	1	27.9124	28.023	28.0756	27.8257	28.8105	28.9646	28.5876	28.6508	27.9124	28.023	28.0756	27.8257	28.8105	28.9646	28.5876	28.6508	27.9592	28.7534	0.00045308	-0.79422
Tb927.2.380	Tb927.2.380	26	retrotransposon hot spot protein 2 (RHS2), putative	1	NA	24.0503	23.9066	24.8682	24.2086	24.2209	24.2086	24.4103	21.0427	24.0503	23.9066	24.8682	24.2086	24.2209	24.2086	24.4103	23.4669	24.2621	0.411664	-0.795162
Tb927.9.14120	Tb927.9.14120	12	NLI interacting factor-like phosphatase, putative	1	NA	NA	25.0207	24.7614	23.2332	23.6379	23.481	23.9505	21.1418	20.1978	25.0207	24.7614	23.2332	23.6379	23.481	23.9505	22.7805	23.5756	0.566921	-0.795186
Tb927.11.6040	Tb927.11.6040	3	Nodulin-like, putative	1	NA	NA	NA	NA	NA	22.681	NA	21.9524	21.1105	20.1504	19.9374	19.3785	19.3767	22.681	19.7493	21.9524	20.1442	20.9398	0.419724	-0.795638
Tb927.11.12800	Tb927.11.12800;Tb927.11.12790;Tb927.11.12780;Tb927.11.12820;Tb11.v5.0288;Tb927.11.12810	18;18;18;17;17;16	ribonucleoside-diphosphate reductase small chain	6	27.9329	27.6455	27.2441	27.8488	28.3748	28.4336	28.5538	28.4929	27.9329	27.6455	27.2441	27.8488	28.3748	28.4336	28.5538	28.4929	27.6678	28.4638	0.0113582	-0.795989
Tb927.11.10780	Tb927.11.10780	14	hypothetical protein, conserved	1	24.941	24.8112	24.7119	24.548	25.5425	25.6546	25.5636	25.4375	24.941	24.8112	24.7119	24.548	25.5425	25.6546	25.5636	25.4375	24.753	25.5495	0.000564019	-0.796525
Tb927.10.8850	Tb927.10.8850	8	A distinct subfamily of CDD/CDA-like deaminases, putative	1	NA	NA	NA	NA	NA	NA	22.682	22.8092	21.0815	20.2124	19.7791	19.5785	19.2535	19.0957	22.682	22.8092	20.1629	20.9601	0.506945	-0.797234
Tb927.9.13440	Tb927.9.13440	29	Flagellar Member 5	1	22.9726	23.5886	24.2297	24.5238	24.6352	24.7119	24.4835	24.6735	22.9726	23.5886	24.2297	24.5238	24.6352	24.7119	24.4835	24.6735	23.8287	24.626	0.103154	-0.797359
Tb927.10.7420	Tb927.10.7420	8	bromodomain factor 2 protein, putative	1	23.669	23.4995	23.183	23.2741	24.105	24.0335	24.3911	24.2862	23.669	23.4995	23.183	23.2741	24.105	24.0335	24.3911	24.2862	23.4064	24.204	0.00149148	-0.79756
Tb927.3.1790	Tb927.3.1790	18	pyruvate dehydrogenase E1 beta subunit, putative	1	28.7996	28.7207	28.8196	28.7484	29.6293	29.5968	29.4715	29.5847	28.7996	28.7207	28.8196	28.7484	29.6293	29.5968	29.4715	29.5847	28.7721	29.5706	4.7039e-06	-0.798492
Tb927.11.320	Tb927.11.320	2	dynein light chain 1, putative	1	NA	NA	NA	NA	NA	NA	22.5305	22.8085	20.9861	20.207	20.0769	19.212	19.3861	18.9573	22.5305	22.8085	20.1205	20.9206	0.501733	-0.800113
Tb927.8.1500	Tb927.8.1500	14	hypothetical protein, conserved	1	23.9989	24.2102	25.1136	25.3105	25.3579	25.7182	25.3943	25.3711	23.9989	24.2102	25.1136	25.3105	25.3579	25.7182	25.3943	25.3711	24.6583	25.4604	0.0865698	-0.802102
Tb927.11.4950	Tb927.11.4950	14	hypothetical protein, conserved	1	NA	22.4308	23.3412	23.1811	23.0272	23.2122	23.5499	23.4713	21.0881	22.4308	23.3412	23.1811	23.0272	23.2122	23.5499	23.4713	22.5103	23.3152	0.215872	-0.804863
Tb927.4.200	Tb927.4.200	14	retrotransposon hot spot protein 1 (RHS1), putative	1	NA	NA	NA	22.7381	22.8262	22.7821	22.8946	NA	20.8945	20.071	20.2645	22.7381	22.8262	22.7821	22.8946	18.6931	20.992	21.799	0.532247	-0.807004
Tb927.8.5780	Tb927.8.5780	8	phosphatase of regenerating liver-type phosphatase, putative	1	23.856	24.7835	24.4267	24.3888	25.2153	25.2356	25.2374	24.9966	23.856	24.7835	24.4267	24.3888	25.2153	25.2356	25.2374	24.9966	24.3638	25.1712	0.0197018	-0.807443
Tb927.11.15590	Tb927.11.15590	4	hypothetical protein, conserved	1	NA	NA	NA	NA	NA	22.6106	23.5105	NA	21.0238	20.1435	20.1898	19.5515	19.3113	22.6106	23.5105	18.7145	20.2271	21.0367	0.55151	-0.809566
Tb927.6.3600	Tb927.6.3600	5	hypothetical protein, conserved	1	NA	NA	NA	NA	22.2037	NA	NA	22.6479	21.0822	20.147	19.9407	19.1474	22.2037	19.1125	19.5966	22.6479	20.0793	20.8902	0.453465	-0.810851
Tb927.9.12070	Tb927.9.12070	26	hypothetical protein, conserved	1	24.2895	24.6206	25.9354	25.6689	25.9361	25.9329	25.8972	25.9936	24.2895	24.6206	25.9354	25.6689	25.9361	25.9329	25.8972	25.9936	25.1286	25.94	0.134402	-0.811324
Tb927.11.4160	Tb927.11.4160	8	predicted C2 domain protein	1	NA	NA	NA	NA	NA	22.6924	NA	22.2228	20.9143	20.2157	20.1299	19.221	19.2827	22.6924	19.5495	22.2228	20.1202	20.9368	0.439901	-0.816589
Tb927.11.8390	Tb927.11.8390	4	hypothetical protein, conserved	1	NA	NA	NA	NA	22.6198	22.7827	NA	NA	20.9722	20.3808	19.7991	19.2634	22.6198	22.7827	19.6988	18.5837	20.1039	20.9212	0.507254	-0.817348
Tb927.8.6220	Tb927.8.6220	5	Phosphorylated CTD interacting factor 1 WW domain containing protein, putative	1	NA	NA	NA	NA	22.5009	NA	NA	22.5728	20.9697	20.2408	20.0028	19.2245	22.5009	19.0349	19.6032	22.5728	20.1094	20.928	0.461716	-0.818504
Tb927.10.14980	Tb927.10.14980	17	intraflagellar transport protein 52	1	24.6518	24.5355	24.5777	24.6158	25.3808	25.5445	25.315	25.4166	24.6518	24.5355	24.5777	24.6158	25.3808	25.5445	25.315	25.4166	24.5952	25.4142	5.01654e-05	-0.818992
Tb927.3.1080	Tb927.3.1080	8	Present in the outer mitochondrial membrane proteome 23	1	24.4044	24.6212	24.2919	24.0298	25.3043	25.2191	25.0515	25.0543	24.4044	24.6212	24.2919	24.0298	25.3043	25.2191	25.0515	25.0543	24.3368	25.1573	0.00283258	-0.820492
Tb927.10.3080	Tb927.10.3080	10	methionine biosynthetic protein, putative	1	NA	23.0738	23.1357	23.4409	23.4898	23.7939	23.6668	23.1069	21.121	23.0738	23.1357	23.4409	23.4898	23.7939	23.6668	23.1069	22.6928	23.5144	0.220429	-0.821518
Tb927.4.930	Tb927.4.930	3	50S ribosomal protein L14, putative	1	NA	NA	21.3373	NA	21.8556	22.0684	NA	22.0028	21.1721	20.1871	21.3373	19.444	21.8556	22.0684	19.5089	22.0028	20.5351	21.3589	0.324623	-0.823757
Tb927.6.4440	Tb927.6.4440	13	RNA-binding protein 42 (RNA-binding motif protein 42)	1	27.5975	28.0266	27.9767	28.1295	28.8262	28.6859	28.7056	28.8265	27.5975	28.0266	27.9767	28.1295	28.8262	28.6859	28.7056	28.8265	27.9326	28.7611	0.00347379	-0.828472
Tb927.10.15410	Tb927.10.15410	15	glycosomal malate dehydrogenase	1	29.4563	29.5384	29.851	29.8259	30.3971	30.5811	30.5265	30.4879	29.4563	29.5384	29.851	29.8259	30.3971	30.5811	30.5265	30.4879	29.6679	30.4982	0.00169732	-0.830264
Tb927.11.3400	Tb927.11.3400	4	hypothetical protein, conserved	1	NA	NA	NA	NA	22.5742	NA	NA	22.5019	20.9774	20.1853	19.8354	19.5237	22.5742	19.0275	19.7404	22.5019	20.1305	20.961	0.445649	-0.830541
Tb927.10.7510	Tb927.10.7510	5	chromatin binding protein, putative	1	NA	NA	NA	NA	NA	22.8622	22.6694	NA	20.8628	20.0782	19.7913	19.1516	19.095	22.8622	22.6694	18.5854	19.971	20.803	0.528077	-0.832021
Tb927.5.3710	Tb927.5.3710	12	Inositol phosphosphingolipids phospholipase C	1	NA	23.132	23.7065	NA	23.8807	NA	23.7803	23.6926	20.9836	23.132	23.7065	19.3009	23.8807	19.0978	23.7803	23.6926	21.7808	22.6128	0.610975	-0.832095
Tb927.5.3550	Tb927.5.3550	4	hypothetical protein, conserved	1	NA	NA	NA	NA	NA	NA	22.6563	22.961	21.1036	20.1765	20.1543	19.2805	19.3147	19.1235	22.6563	22.961	20.1787	21.0139	0.493809	-0.83517
Tb927.11.12040	Tb927.11.12040	6	hypothetical protein, conserved	1	25.6198	25.4886	25.5084	25.5444	26.4551	26.6224	26.1822	26.2428	25.6198	25.4886	25.5084	25.5444	26.4551	26.6224	26.1822	26.2428	25.5403	26.3756	0.00235057	-0.835314
Tb927.3.720	Tb927.3.720	5	zinc finger protein 3	1	NA	22.8641	25.546	25.3338	24.39	24.5671	24.4795	24.6635	21.014	22.8641	25.546	25.3338	24.39	24.5671	24.4795	24.6635	23.6895	24.525	0.495683	-0.835554
Tb927.9.12630	Tb927.9.12630;Tb927.9.12590;Tb927.9.12570;Tb927.9.12550;Tb927.9.12610	37;37;37;35;34	glycerol kinase, glycosomal	5	31.0159	30.9064	31.2603	31.2303	31.9129	31.9748	31.9708	31.9094	31.0159	30.9064	31.2603	31.2303	31.9129	31.9748	31.9708	31.9094	31.1032	31.942	0.00166385	-0.838746
Tb927.3.3460	Tb927.3.3460	23	hypothetical protein, conserved	1	26.4037	26.4654	26.3404	26.1517	27.1526	27.1746	27.1971	27.2053	26.4037	26.4654	26.3404	26.1517	27.1526	27.1746	27.1971	27.2053	26.3403	27.1824	0.000879641	-0.842121
Tb927.5.3730	Tb927.5.3730	4	hypothetical protein, conserved	1	NA	NA	NA	NA	22.2056	NA	NA	22.4875	21.148	20.1815	19.5591	19.4259	22.2056	19.2059	19.8015	22.4875	20.0786	20.9252	0.406272	-0.846533
Tb11.v5.0594	Tb11.v5.0594	22	retrotransposon hot spot (RHS) protein, putative	1	NA	NA	NA	NA	NA	NA	22.7477	22.9465	21.0364	20.2595	19.5275	19.6322	19.1345	19.0143	22.7477	22.9465	20.1139	20.9608	0.504495	-0.846881
Tb927.9.9660	Tb927.9.9660	18	Mitochondrial import receptor subunit ATOM40	1	27.0131	27.0163	26.937	26.8624	27.9644	27.7071	27.758	27.7884	27.0131	27.0163	26.937	26.8624	27.9644	27.7071	27.758	27.7884	26.9572	27.8045	4.32004e-05	-0.847284
Tb927.9.7550	Tb927.9.7550	24	adenylosuccinate lyase, putative	1	26.1774	26.18	26.058	25.9381	27.069	26.9355	26.8756	26.8746	26.1774	26.18	26.058	25.9381	27.069	26.9355	26.8756	26.8746	26.0884	26.9387	3.56332e-05	-0.850265
Tb927.11.15150	Tb927.11.15150	9	1-acyl-sn-glycerol-3-phosphate acyltransferase, putative	1	25.6185	25.6237	25.7299	25.2428	26.2754	26.5982	26.2732	26.471	25.6185	25.6237	25.7299	25.2428	26.2754	26.5982	26.2732	26.471	25.5537	26.4044	0.00094029	-0.850724
Tb927.11.8120	Tb927.11.8120	6	protein transport protein SEC13, putative	1	NA	NA	NA	NA	22.9669	21.8799	NA	NA	21.029	20.0869	19.5707	19.2634	22.9669	21.8799	19.8207	18.6904	19.9875	20.8395	0.460686	-0.851959
Tb927.9.4080	Tb927.9.4080	14	conserved protein	1	NA	24.0861	24.7134	24.5757	24.425	24.4568	24.4731	24.371	20.9372	24.0861	24.7134	24.5757	24.425	24.4568	24.4731	24.371	23.5781	24.4315	0.408657	-0.8534
Tb927.11.1710	Tb927.11.1710	15	guide RNA-binding protein of 21 kDa	1	27.5517	27.1557	27.6115	27.2827	28.3988	28.0768	28.2595	28.2825	27.5517	27.1557	27.6115	27.2827	28.3988	28.0768	28.2595	28.2825	27.4004	28.2544	0.00113092	-0.854034
Tb927.11.11680	Tb927.11.11680	21	2-oxoglutarate dehydrogenase E2 component, putative	1	29.3533	28.8615	29.1312	29.3443	30.0817	30.137	29.9691	29.9268	29.3533	28.8615	29.1312	29.3443	30.0817	30.137	29.9691	29.9268	29.1726	30.0286	0.0023488	-0.856072
Tb927.2.4210	Tb927.2.4210	39	Phosphoenolpyruvate carboxykinase [ATP], glycosomal	1	30.3051	30.7396	30.8408	31.0449	31.5286	31.7407	31.5456	31.5419	30.3051	30.7396	30.8408	31.0449	31.5286	31.7407	31.5456	31.5419	30.7326	31.5892	0.00837687	-0.856605
Tb927.3.1410	Tb927.3.1410	10	cytochrome oxidase subunit VII	1	26.5502	26.9639	26.6687	26.7607	27.5751	27.6001	27.6859	27.5113	26.5502	26.9639	26.6687	26.7607	27.5751	27.6001	27.6859	27.5113	26.7359	27.5931	0.000822811	-0.857219
Tb927.7.3870	Tb927.7.3870	4	hypothetical protein, conserved	1	NA	NA	NA	NA	22.4249	NA	NA	22.8441	21.0919	20.1557	19.989	19.3802	22.4249	19.1164	19.6613	22.8441	20.1542	21.0117	0.44638	-0.857467
Tb927.1.4100	Tb927.1.4100	17	cytochrome oxidase subunit IV	1	27.531	27.7838	27.4821	27.5754	28.4648	28.4779	28.4323	28.4279	27.531	27.7838	27.4821	27.5754	28.4648	28.4779	28.4323	28.4279	27.5931	28.4507	0.000754206	-0.857672
Tb927.11.1270	Tb927.11.1270	9	hypothetical protein, conserved	1	25.7132	26.0015	26.185	26.1214	27.0398	26.7619	26.9028	26.7478	25.7132	26.0015	26.185	26.1214	27.0398	26.7619	26.9028	26.7478	26.0053	26.8631	0.000872495	-0.857798
Tb927.9.7080	Tb927.9.7080	8	hypothetical protein, conserved	1	NA	22.5581	25.0652	25.1729	24.0753	24.4706	24.5382	24.1665	21.0209	22.5581	25.0652	25.1729	24.0753	24.4706	24.5382	24.1665	23.4542	24.3126	0.459496	-0.858401
Tb927.11.11520	Tb927.11.11520	13	glycosomal membrane protein	1	27.22	28.251	28.38	27.9862	28.8586	28.9618	28.756	28.7036	27.22	28.251	28.38	27.9862	28.8586	28.9618	28.756	28.7036	27.9593	28.82	0.0420682	-0.860689
Tb927.11.7780	Tb927.11.7780	22	Mitochondrial import receptor subunit ATOM46	1	27.6051	27.6523	27.3905	27.1675	28.4044	28.5188	28.2169	28.1212	27.6051	27.6523	27.3905	27.1675	28.4044	28.5188	28.2169	28.1212	27.4538	28.3153	0.00110146	-0.861488
Tb927.4.3940	Tb927.4.3940	9	Calpain-like protein 2	1	NA	NA	NA	NA	22.8113	NA	NA	22.5811	21.1343	20.3286	20.1324	18.9832	22.8113	19.086	19.5527	22.5811	20.1446	21.0078	0.465693	-0.863159
Tb927.9.10310	Tb927.9.10310	17	mitochondrial carrier protein 11	1	28.1794	28.4042	28.3471	27.9333	29.0813	29.2278	29.0531	28.9586	28.1794	28.4042	28.3471	27.9333	29.0813	29.2278	29.0531	28.9586	28.216	29.0802	0.00116077	-0.864207
Tb927.11.1740	Tb927.11.1740	22	intraflagellar transport protein 88	1	24.5941	24.8236	24.6148	24.7817	25.5162	25.7584	25.5221	25.4749	24.5941	24.8236	24.6148	24.7817	25.5162	25.7584	25.5221	25.4749	24.7035	25.5679	6.27075e-05	-0.864381
Tb927.9.6530	Tb927.9.6530	9	hypothetical protein	1	NA	NA	NA	NA	22.7417	NA	NA	22.7143	21.0309	20.2885	20.0557	19.4341	22.7417	19.1249	19.7163	22.7143	20.2023	21.0743	0.443385	-0.872002
Tb927.7.5260	Tb927.7.5260	2	Cytochrome c oxidase biogenesis protein Cmc1 like, putative	1	NA	NA	NA	NA	23.1426	NA	22.6221	NA	21.1274	20.1822	19.6534	18.8897	23.1426	19.0304	22.6221	18.5531	19.9632	20.8371	0.532778	-0.873884
Tb927.10.15270	Tb927.10.15270;Tb11.v5.0998;Tb11.1240	17;17;17	metallo- peptidase, Clan MG, Family M24	3	25.8445	25.8185	25.6345	25.6097	26.5055	26.8509	26.4679	26.5851	25.8445	25.8185	25.6345	25.6097	26.5055	26.8509	26.4679	26.5851	25.7268	26.6024	0.00028901	-0.875559
Tb927.3.970	Tb927.3.970	6	NAD binding domain of 6-phosphogluconate dehydrogenase/NAD-binding of NADP-dependent 3-hydroxyisobutyrate dehydrogenase, putative	1	NA	NA	NA	NA	NA	22.6688	NA	22.68	20.9033	20.342	20.1073	19.5669	19.3402	22.6688	19.7582	22.68	20.2299	21.1118	0.410749	-0.881949
Tb927.10.2240	Tb927.10.2240	18	hypothetical protein, conserved	1	25.3831	26.3097	26.8012	27.1762	27.2974	27.477	27.3808	27.0449	25.3831	26.3097	26.8012	27.1762	27.2974	27.477	27.3808	27.0449	26.4175	27.3	0.10458	-0.882472
Tb927.11.1720	Tb927.11.1720	4	hypothetical protein, conserved	1	NA	NA	NA	NA	22.5883	NA	NA	22.8474	21.1874	20.2787	19.6243	19.5496	22.5883	19.1385	19.6051	22.8474	20.16	21.0448	0.445454	-0.884818
Tb927.10.1540	Tb927.10.1540	8	zinc finger protein family member, putative	1	NA	NA	23.3462	23.2184	22.892	22.885	22.8592	22.7698	21.059	20.2307	23.3462	23.2184	22.892	22.885	22.8592	22.7698	21.9636	22.8515	0.337909	-0.887929
Tb927.4.3740	Tb927.4.3740	34	flagellar attachment zone protein 1	1	26.498	26.3809	26.0964	26.4004	27.0473	27.4118	27.2807	27.2066	26.498	26.3809	26.0964	26.4004	27.0473	27.4118	27.2807	27.2066	26.3439	27.2366	0.000260979	-0.89263
Tb927.3.3520	Tb927.3.3520	5	Present in the outer mitochondrial membrane proteome 25	1	NA	NA	NA	NA	23.1042	NA	22.884	NA	20.8861	20.1266	19.9513	19.2183	23.1042	19.2329	22.884	18.5381	20.0456	20.9398	0.517238	-0.894222
Tb927.5.2580	Tb927.5.2580	3	hypothetical protein, conserved	1	NA	NA	NA	NA	22.6064	NA	NA	22.6731	21.0295	20.3384	19.8701	19.2444	22.6064	19.1379	19.6435	22.6731	20.1206	21.0152	0.429136	-0.894627
Tb927.7.7430	Tb927.7.7430;Tb927.7.7420	31;31	ATP synthase F1, alpha subunit	2	29.9962	30.2208	30.2189	30.2208	31.1764	31.0825	30.9881	30.9883	29.9962	30.2208	30.2189	30.2208	31.1764	31.0825	30.9881	30.9883	30.1642	31.0588	2.28039e-05	-0.894667
Tb927.10.15650	Tb927.10.15650;Tb11.v5.0465	4;4	tRNA pseudouridine synthase A-like protein	2	NA	NA	NA	NA	NA	NA	22.5124	22.7149	20.9009	20.1786	19.8358	19.0877	19.2376	19.1362	22.5124	22.7149	20.0008	20.9003	0.445446	-0.899519
Tb927.11.9720	Tb927.11.9720	5	40S ribosomal protein S27, putative	1	27.9969	28.6411	28.4221	28.4605	29.3957	29.2941	29.1646	29.2666	27.9969	28.6411	28.4221	28.4605	29.3957	29.2941	29.1646	29.2666	28.3801	29.2802	0.00429318	-0.900114
Tb927.5.1060	Tb927.5.1060	27	mitochondrial processing peptidase, beta subunit, putative	1	28.772	28.6404	28.8136	28.7875	29.6598	29.7358	29.6071	29.6138	28.772	28.6404	28.8136	28.7875	29.6598	29.7358	29.6071	29.6138	28.7534	29.6541	2.97357e-06	-0.900757
Tb927.7.1100	Tb927.7.1100	16	hypothetical protein, conserved	1	NA	23.7311	24.0021	24.8713	24.4059	24.1945	24.4352	24.3304	21.1575	23.7311	24.0021	24.8713	24.4059	24.1945	24.4352	24.3304	23.4405	24.3415	0.341721	-0.900996
Tb927.10.12330	Tb927.10.12330	8	zinc finger protein family member, putative	1	24.2442	24.0695	26.8416	26.8093	26.4161	26.2839	26.5873	26.2818	24.2442	24.0695	26.8416	26.8093	26.4161	26.2839	26.5873	26.2818	25.4911	26.3923	0.32749	-0.901144
Tb927.5.520	Tb927.5.520	14	stomatin-like protein, putative	1	25.5533	24.9077	24.9911	25.2688	26.2021	26.251	25.9492	25.9293	25.5533	24.9077	24.9911	25.2688	26.2021	26.251	25.9492	25.9293	25.1802	26.0829	0.00351431	-0.902668
Tb927.11.14590	Tb927.11.14590	16	G5-interacting protein	1	24.226	24.9385	25.5704	25.3816	26.012	26.0028	25.7896	25.923	24.226	24.9385	25.5704	25.3816	26.012	26.0028	25.7896	25.923	25.0291	25.9318	0.0545606	-0.90272
Tb927.10.8420	Tb927.10.8420	14	Phosphatidylinositol 3-kinase tor1	1	NA	NA	NA	NA	22.9583	NA	23.3556	NA	21.1221	20.1852	20.2266	18.9597	22.9583	19.1837	23.3556	18.6192	20.1234	21.0292	0.53073	-0.905763
Tb927.4.1360	Tb927.4.1360	13	aldose 1-epimerase, putative	1	25.9247	26.2107	26.1234	26.3624	27.1521	26.9835	27.1778	26.9319	25.9247	26.2107	26.1234	26.3624	27.1521	26.9835	27.1778	26.9319	26.1553	27.0613	0.000343193	-0.906017
Tb927.11.14340	Tb927.11.14340	14	exportin 1	1	23.4259	23.8597	23.1934	22.9182	24.0607	24.1922	24.2769	24.4983	23.4259	23.8597	23.1934	22.9182	24.0607	24.1922	24.2769	24.4983	23.3493	24.257	0.0128942	-0.907751
Tb927.5.1490	Tb927.5.1490	28	Eukaryotic translation initiation factor 4 gamma 1	1	23.5662	24.4392	26.0833	26.1802	26.1411	26.1288	25.9244	25.7075	23.5662	24.4392	26.0833	26.1802	26.1411	26.1288	25.9244	25.7075	25.0672	25.9754	0.251614	-0.908238
Tb927.7.7320	Tb927.7.7320	4	hypothetical protein, conserved	1	NA	NA	NA	NA	NA	22.762	22.6402	NA	21.0038	20.1062	19.597	18.9612	19.1811	22.762	22.6402	18.7254	19.917	20.8272	0.480421	-0.910139
Tb927.7.5710	Tb927.7.5710	4	hypothetical protein, conserved	1	NA	NA	NA	NA	NA	21.7504	21.2935	21.4019	20.9357	20.2577	19.8678	18.9352	19.2075	21.7504	21.2935	21.4019	19.9991	20.9133	0.250985	-0.914231
Tb927.11.3540	Tb927.11.3540	3	hypothetical protein, conserved	1	NA	NA	NA	NA	21.5717	NA	21.7924	21.8325	20.8587	20.2858	20.0363	19.5741	21.5717	19.2178	21.7924	21.8325	20.1887	21.1036	0.252236	-0.914884
Tb927.7.1370	Tb927.7.1370	3	spliced leader RNA PSE-promoter transcription factor, putative	1	NA	NA	NA	NA	NA	NA	22.8375	22.7985	20.999	20.1167	20.094	19.0673	19.2187	19.0845	22.8375	22.7985	20.0693	20.9848	0.465279	-0.915556
Tb927.11.12490	Tb927.11.12490	4	hypothetical protein, conserved	1	NA	NA	NA	NA	NA	22.9127	NA	22.2942	21.0321	20.3274	20.0645	19.0721	19.2722	22.9127	19.6839	22.2942	20.124	21.0407	0.409923	-0.916703
Tb927.3.3680	Tb927.3.3680	4	hypothetical protein, conserved	1	NA	NA	NA	NA	NA	23.0645	22.9849	NA	20.8294	20.3344	19.9124	19.3168	19.2826	23.0645	22.9849	18.7367	20.0983	21.0172	0.495422	-0.918892
Tb927.5.2140	Tb927.5.2140	19	regulator of nonsense transcripts 1	1	23.4717	23.3291	24.3996	24.6581	24.8036	24.9843	25.1186	24.6361	23.4717	23.3291	24.3996	24.6581	24.8036	24.9843	25.1186	24.6361	23.9646	24.8856	0.0635944	-0.921028
Tb927.10.660	Tb927.10.660;Tb11.v5.0500	16;16	2-oxoisovalerate dehydrogenase alpha subunit, putative	2	25.0962	24.7207	24.2586	24.8433	25.6494	25.4372	25.8406	25.6782	25.0962	24.7207	24.2586	24.8433	25.6494	25.4372	25.8406	25.6782	24.7297	25.6514	0.00759911	-0.921657
Tb927.11.14700	Tb927.11.14700	10	hypothetical protein, conserved	1	NA	22.8579	22.8823	23.0121	23.7604	23.2417	23.1624	23.194	20.9098	22.8579	22.8823	23.0121	23.7604	23.2417	23.1624	23.194	22.4155	23.3396	0.162531	-0.924097
Tb927.10.8640	Tb927.10.8640	6	Galactose oxidase, central domain containing protein, putative	1	NA	NA	NA	NA	22.9119	NA	23.1891	NA	20.9851	20.2145	19.6621	19.4088	22.9119	19.1174	23.1891	18.7568	20.0676	20.9938	0.502379	-0.926145
Tb927.11.15290	Tb927.11.15290	3	eRF1 methyltransferase catalytic subunit, putative	1	NA	NA	NA	NA	NA	NA	23.0385	23.0838	21.0557	20.2223	20.1485	19.1874	19.0969	19.1014	23.0385	23.0838	20.1535	21.0801	0.488784	-0.926661
Tb927.10.11390	Tb927.10.11390	17	60S ribosomal protein L6, putative	1	28.5208	30.3172	30.358	30.228	30.8088	30.8462	30.7705	30.7056	28.5208	30.3172	30.358	30.228	30.8088	30.8462	30.7705	30.7056	29.856	30.7828	0.128965	-0.926753
Tb927.10.9830	Tb927.10.9830	7	hypothetical protein, conserved	1	24.9134	25.2914	25.6736	25.5279	26.3836	26.3127	26.1853	26.2358	24.9134	25.2914	25.6736	25.5279	26.3836	26.3127	26.1853	26.2358	25.3516	26.2794	0.00882593	-0.927789
Tb927.4.1280	Tb927.4.1280	5	Tetratricopeptide repeat, putative	1	NA	NA	NA	NA	23.0169	22.7545	NA	NA	20.8573	20.3435	19.9648	19.1537	23.0169	22.7545	19.6624	18.606	20.0798	21.01	0.472688	-0.930167
Tb927.9.8950	Tb927.9.8950	15	metallo- peptidase, Clan M- Family M48	1	26.5756	26.7526	26.5499	26.3173	27.5019	27.5042	27.4735	27.447	26.5756	26.7526	26.5499	26.3173	27.5019	27.5042	27.4735	27.447	26.5489	27.4816	0.00159429	-0.932783
Tb927.9.3670	Tb927.9.3670	4	Endonuclease/Exonuclease/phosphatase family, putative	1	NA	NA	NA	NA	21.4798	NA	21.366	22.2051	20.8857	20.3447	20.1395	19.1354	21.4798	19.1866	21.366	22.2051	20.1263	21.0594	0.270013	-0.933064
Tb927.6.1090	Tb927.6.1090	24	proteasome regulatory ATPase subunit 3	1	26.731	25.895	25.9021	25.4007	26.7897	26.9576	26.9756	26.9552	26.731	25.895	25.9021	25.4007	26.7897	26.9576	26.9756	26.9552	25.9822	26.9195	0.0407768	-0.937317
Tb927.7.3460	Tb927.7.3460	2	hypothetical protein, conserved	1	NA	NA	NA	NA	NA	23.1176	23.1875	NA	21.0586	20.1903	20.1638	19.1585	19.3371	23.1176	23.1875	18.6884	20.1428	21.0826	0.502393	-0.939836
Tb927.8.1420	Tb927.8.1420	15	acyl-CoA dehydrogenase, mitochondrial precursor, putative	1	24.9677	24.2905	24.5502	24.462	25.6872	25.2179	25.4786	25.6484	24.9677	24.2905	24.5502	24.462	25.6872	25.2179	25.4786	25.6484	24.5676	25.508	0.0024548	-0.940434
Tb927.10.14950	Tb927.10.14950	11	Zinc finger CCCH domain-containing protein 40	1	24.1921	24.4137	26.4097	26.5246	26.1338	26.6565	26.1182	26.3946	24.1921	24.4137	26.4097	26.5246	26.1338	26.6565	26.1182	26.3946	25.385	26.3258	0.231028	-0.940732
Tb927.9.10070	Tb927.9.10070	3	hypothetical protein, conserved	1	NA	NA	NA	NA	21.5381	21.9196	21.7138	NA	20.8699	20.2619	19.7039	19.157	21.5381	21.9196	21.7138	18.5862	19.9982	20.9394	0.336792	-0.941246
Tb927.9.11220	Tb927.9.11220	14	hypothetical protein, conserved	1	25.6357	25.548	25.83	25.5822	26.5835	26.5665	26.6751	26.5405	25.6357	25.548	25.83	25.5822	26.5835	26.5665	26.6751	26.5405	25.649	26.5914	0.000118649	-0.942394
Tb927.7.1790	Tb927.7.1790	11	Adenine phosphoribosyltransferase, putative	1	25.335	25.4476	25.9853	25.3425	26.3201	26.5165	26.5224	26.5235	25.335	25.4476	25.9853	25.3425	26.3201	26.5165	26.5224	26.5235	25.5276	26.4706	0.00593469	-0.943026
Tb927.9.12730	Tb927.9.12730	13	chaperone protein DnaJ, putative	1	25.4016	25.3902	25.3852	25.5224	26.479	26.4261	26.3292	26.2423	25.4016	25.3902	25.3852	25.5224	26.479	26.4261	26.3292	26.2423	25.4249	26.3692	2.09729e-05	-0.944306
Tb927.11.10300	Tb927.11.10300	6	hypothetical protein, conserved	1	NA	NA	NA	NA	22.6996	NA	NA	22.9011	21.028	20.2208	20.1651	19.338	22.6996	19.1686	19.7672	22.9011	20.188	21.1341	0.413607	-0.946152
Tb927.11.6530	Tb927.11.6530	6	hypothetical protein, conserved	1	NA	NA	NA	NA	23.5595	23.0605	NA	NA	21.002	20.1646	20.4049	19.53	23.5595	23.0605	19.641	18.6343	20.2754	21.2238	0.501807	-0.948453
Tb927.11.14290	Tb927.11.14290	6	vacuolar sorting protein, putative	1	NA	NA	NA	NA	21.6625	NA	21.7839	21.9235	20.9814	20.2585	20.118	19.2144	21.6625	19.0103	21.7839	21.9235	20.1431	21.0951	0.285227	-0.952003
Tb927.10.8720	Tb927.10.8720	17	CCR4-NOT transcription complex subunit 10, putative	1	23.2585	24.8108	27.3199	27.3476	26.5044	26.8891	26.7161	26.4516	23.2585	24.8108	27.3199	27.3476	26.5044	26.8891	26.7161	26.4516	25.6842	26.6403	0.411899	-0.956093
Tb927.10.14790	Tb927.10.14790	19	metallo-peptidase, Clan MG, Family M24	1	28.5438	28.4287	28.1703	28.2359	29.3353	29.4463	29.1801	29.2424	28.5438	28.4287	28.1703	28.2359	29.3353	29.4463	29.1801	29.2424	28.3447	29.301	0.000193474	-0.956353
Tb11.v5.0468	Tb11.v5.0468	28	alpha tubulin, putative	1	24.1541	NA	NA	NA	22.6687	NA	22.4159	22.9489	24.1541	20.3134	19.76	19.161	22.6687	19.1822	22.4159	22.9489	20.8471	21.8039	0.529819	-0.956843
Tb927.6.1670	Tb927.6.1670	12	ubiquitin hydrolase, pseudogene, putative	1	NA	NA	22.5192	23.8072	22.9846	22.824	22.5775	22.9334	21.0325	20.133	22.5192	23.8072	22.9846	22.824	22.5775	22.9334	21.873	22.8299	0.323735	-0.956875
Tb927.8.6960	Tb927.8.6960;Tb04.24M18.150	7;4	hypothetical protein, conserved	2	22.5296	23.4684	23.531	22.6246	24.0825	24.1988	23.925	23.7827	22.5296	23.4684	23.531	22.6246	24.0825	24.1988	23.925	23.7827	23.0384	23.9972	0.0311006	-0.958829
Tb927.10.5620	Tb927.10.5620;Tb11.v5.0531	30;30	fructose-bisphosphate aldolase, glycosomal	2	30.2346	30.4087	30.6095	30.4994	31.4224	31.443	31.3275	31.3992	30.2346	30.4087	30.6095	30.4994	31.4224	31.443	31.3275	31.3992	30.438	31.398	0.000569571	-0.959984
Tb927.11.14130	Tb927.11.14130;Tb927.10.3840	15;15	ribosomal protein L18, putative	2	27.9989	30.4244	30.4453	30.0149	30.7214	30.847	30.5804	30.5814	27.9989	30.4244	30.4453	30.0149	30.7214	30.847	30.5804	30.5814	29.7209	30.6825	0.197175	-0.961659
Tb927.11.16870	Tb927.11.16870	3	NADH dehydrogenase subunit NI8M, putative	1	NA	NA	NA	NA	NA	NA	22.8151	22.6889	21.0905	20.2399	19.7654	18.9601	19.2409	19.1589	22.8151	22.6889	20.014	20.9759	0.437212	-0.961962
Tb927.11.11950	Tb927.11.11950	7	cytochrome oxidase assembly protein, putative	1	NA	NA	NA	NA	NA	23.3843	23.381	NA	21.1362	20.3399	20.2379	19.1067	19.2547	23.3843	23.381	18.6496	20.2052	21.1674	0.519468	-0.962217
Tb927.9.4390	Tb927.9.4390	6	DNA-damage inducible protein DDI1-like protein	1	NA	NA	NA	NA	23.0207	NA	23.2869	NA	20.9575	20.2738	19.9908	19.1252	23.0207	19.1687	23.2869	18.7228	20.0868	21.0498	0.49741	-0.962946
Tb927.10.1730	Tb927.10.1730	12	Polyadenylation mediator complex protein PAMC3, putative	1	23.4706	22.844	22.765	22.4518	23.9661	23.9057	24.0792	23.4349	23.4706	22.844	22.765	22.4518	23.9661	23.9057	24.0792	23.4349	22.8828	23.8465	0.0121606	-0.963648
Tb927.10.4310	Tb927.10.4310;Tb10.v4.0045	16;16	prohibitin 2, putative	2	27.3291	27.173	27.5444	27.3278	28.3654	28.45	28.2306	28.1915	27.3291	27.173	27.5444	27.3278	28.3654	28.45	28.2306	28.1915	27.3436	28.3094	8.31342e-05	-0.965767
Tb927.3.5550	Tb927.3.5550	7	intraflagellar transport protein 27	1	23.8035	24.2881	23.9345	24.1927	25.221	24.8742	24.9347	25.1025	23.8035	24.2881	23.9345	24.1927	25.221	24.8742	24.9347	25.1025	24.0547	25.0331	0.000613557	-0.978369
Tb927.1.4050	Tb927.1.4050	20	ser/thr protein phosphatase, putative	1	24.1431	24.3719	25.0616	25.0999	25.5431	25.9632	25.3372	25.7561	24.1431	24.3719	25.0616	25.0999	25.5431	25.9632	25.3372	25.7561	24.6691	25.6499	0.0184608	-0.98073
Tb927.7.2570	Tb927.7.2570;Tb11.v5.0611	16;16	mitochondrial RNA binding protein 1	2	25.7273	25.3222	25.6178	25.6538	26.5777	26.6395	26.4994	26.5388	25.7273	25.3222	25.6178	25.6538	26.5777	26.6395	26.4994	26.5388	25.5803	26.5638	0.000728265	-0.983555
Tb927.10.9740	Tb927.10.9740;Tb927.11.8350	22;1	Regulatory particle triple-A ATPase subunit 6	2	26.1863	25.8927	25.4613	25.1044	26.5193	26.6756	26.6749	26.7187	26.1863	25.8927	25.4613	25.1044	26.5193	26.6756	26.6749	26.7187	25.6612	26.6471	0.0235161	-0.985972
Tb927.8.3020	Tb927.8.3020	6	hypothetical protein, conserved	1	NA	NA	23.304	23.6131	23.186	22.8699	23.1125	23.0741	21.0578	20.3174	23.304	23.6131	23.186	22.8699	23.1125	23.0741	22.0731	23.0606	0.313407	-0.987568
Tb927.8.2630	Tb927.8.2630	37	kinesin-C	1	26.1501	26.1905	26.5651	26.3247	27.3022	27.3526	27.397	27.1371	26.1501	26.1905	26.5651	26.3247	27.3022	27.3526	27.397	27.1371	26.3076	27.2972	0.000293423	-0.989606
Tb927.10.1490	Tb927.10.1490;Tb11.v5.0875	29;8	Temperature dependent protein affecting M2 dsRNA replication, putative	2	25.427	25.4934	26.6016	26.6321	27.0611	27.0947	26.9525	27.0086	25.427	25.4934	26.6016	26.6321	27.0611	27.0947	26.9525	27.0086	26.0385	27.0292	0.0587002	-0.990672
Tb927.6.600	Tb927.6.600	14	ccr4-not transcription complex subunit	1	22.4231	24.5345	27.153	27.6304	26.8189	26.2732	26.2692	26.3498	22.4231	24.5345	27.153	27.6304	26.8189	26.2732	26.2692	26.3498	25.4353	26.4278	0.474237	-0.992506
Tb927.10.470	Tb927.10.470	18	choline dehydrogenase, putative	1	24.4827	24.1383	24.2378	24.373	25.3027	25.3751	25.2286	25.3007	24.4827	24.1383	24.2378	24.373	25.3027	25.3751	25.2286	25.3007	24.3079	25.3018	0.000288804	-0.993858
Tb927.8.2450	Tb927.8.2450	4	5'-AMP-activated protein kinase subunit beta	1	NA	NA	NA	NA	NA	NA	22.9534	23.0844	21.1245	20.2565	19.8274	19.0376	19.1748	19.0104	22.9534	23.0844	20.0615	21.0557	0.460581	-0.994219
Tb927.5.3010	Tb927.5.3010;Tb11.v5.0691	14;10	MRB1 complex subunit MRB3010	2	23.1155	22.7547	23.0875	23.384	24.3398	23.8476	24.3678	23.7701	23.1155	22.7547	23.0875	23.384	24.3398	23.8476	24.3678	23.7701	23.0855	24.0813	0.00309117	-0.995864
Tb927.10.4430	Tb927.10.4430;Tb10.v4.0033;Tb11.v5.0767	19;19;17	pumillo RNA binding protein PUF1	3	22.6348	25.0602	25.8886	26.1183	25.8231	25.8902	25.9814	25.9968	22.6348	25.0602	25.8886	26.1183	25.8231	25.8902	25.9814	25.9968	24.9255	25.9229	0.299389	-0.99743
Tb927.5.3810	Tb927.5.3810	22	orotidine-5-phosphate decarboxylase/orotate phosphoribosyltransferase, putative	1	27.3427	27.393	27.6609	27.3981	28.4599	28.6288	28.4044	28.3043	27.3427	27.393	27.6609	27.3981	28.4599	28.6288	28.4044	28.3043	27.4487	28.4494	5.51242e-05	-1.00067
Tb927.3.1110	Tb927.3.1110;Tb11.v5.0589	10;9	Putative intraflagellar transport protein A1	2	NA	24.3548	24.5833	23.9173	24.4553	24.5269	24.4031	24.4383	20.9634	24.3548	24.5833	23.9173	24.4553	24.5269	24.4031	24.4383	23.4547	24.4559	0.319925	-1.00119
Tb927.11.11720	Tb927.11.11720	4	FG-GAP repeat protein, putative	1	NA	NA	NA	NA	NA	NA	23.1244	23.0875	21.0183	20.2389	19.8145	19.4222	19.1986	19.0935	23.1244	23.0875	20.1235	21.126	0.453945	-1.00251
Tb927.7.5920	Tb927.7.5920	9	mercaptopyruvate sulfurtransferase, putative	1	22.7484	22.7009	23.4378	23.3992	23.6771	24.0527	24.3878	24.1848	22.7484	22.7009	23.4378	23.3992	23.6771	24.0527	24.3878	24.1848	23.0716	24.0756	0.00826148	-1.004
Tb927.11.2440	Tb927.11.2440	3	Tubulin cofactor C domain-containing protein 1	1	NA	NA	NA	NA	21.7593	NA	21.7865	21.8462	20.9113	20.16	20.176	19.3221	21.7593	19.2024	21.7865	21.8462	20.1424	21.1486	0.231512	-1.00624
Tb927.7.1050	Tb927.7.1050;Tb927.7.1040	10;10	40S ribosomal protein S16, putative	2	28.6209	28.9375	28.764	28.9145	29.8247	30.0769	29.7347	29.6394	28.6209	28.9375	28.764	28.9145	29.8247	30.0769	29.7347	29.6394	28.8092	29.8189	0.000199598	-1.0097
Tb927.11.4360	Tb927.11.4360	6	Protein of unknown function (DUF1014), putative	1	NA	NA	NA	NA	NA	23.7536	23.321	NA	21.1562	20.3104	19.9759	19.5201	19.2077	23.7536	23.321	18.7231	20.2407	21.2514	0.508455	-1.01068
Tb927.10.510	Tb927.10.510;Tb11.v5.0374	9;8	Present in the outer mitochondrial membrane proteome 19	2	24.2753	24.7321	24.7712	24.7099	25.6569	25.6454	25.6407	25.5887	24.2753	24.7321	24.7712	24.7099	25.6569	25.6454	25.6407	25.5887	24.6221	25.6329	0.00288627	-1.0108
Tb927.11.5840	Tb927.11.5840	6	Protein translation factor SUI1 homolog, putative	1	25.3672	24.841	25.4153	25.3118	26.2492	26.117	26.2865	26.3289	25.3672	24.841	25.4153	25.3118	26.2492	26.117	26.2865	26.3289	25.2338	26.2454	0.00261928	-1.01158
Tb927.10.4280	Tb927.10.4280	8	ubiquinol-cytochrome c reductase complex 14kD subunit, putative	1	26.9082	26.7812	26.7282	26.9221	27.9573	27.8994	27.8138	27.7198	26.9082	26.7812	26.7282	26.9221	27.9573	27.8994	27.8138	27.7198	26.8349	27.8476	7.45974e-06	-1.01266
Tb927.3.3130	Tb927.3.3130	49	Present in the outer mitochondrial membrane proteome 24	1	26.7206	26.666	26.9067	26.9472	27.8269	27.8716	27.7242	27.8764	26.7206	26.666	26.9067	26.9472	27.8269	27.8716	27.7242	27.8764	26.8101	27.8248	9.64804e-05	-1.01467
Tb927.3.1380	Tb927.3.1380	26	ATP synthase subunit beta, mitochondrial	1	29.8481	30.1604	29.9017	30.1066	31.0051	31.1086	30.9712	30.9943	29.8481	30.1604	29.9017	30.1066	31.0051	31.1086	30.9712	30.9943	30.0042	31.0198	0.000271018	-1.01562
Tb927.2.2520	Tb927.2.2520;Tb927.2.2510	17;17	Mitochondrial outer membrane protein porin 2	2	28.3973	28.5373	28.4367	28.5504	29.4899	29.6388	29.4062	29.4577	28.3973	28.5373	28.4367	28.5504	29.4899	29.6388	29.4062	29.4577	28.4804	29.4982	6.51905e-06	-1.01775
Tb927.10.8890	Tb927.10.8890	4	kinetoplast DNA-associated protein, putative	1	NA	NA	NA	NA	23.6246	NA	NA	22.8462	21.0166	20.1576	20.2254	19.5449	23.6246	19.0419	19.5065	22.8462	20.2362	21.2548	0.450468	-1.01862
Tb927.10.15720	Tb927.10.15720	20	proteasome regulatory non-ATP-ase subunit 9	1	25.9471	25.7622	25.5472	25.3228	26.6313	26.6546	26.6849	26.6905	25.9471	25.7622	25.5472	25.3228	26.6313	26.6546	26.6849	26.6905	25.6448	26.6653	0.00452444	-1.02049
Tb927.7.2140	Tb927.7.2140;Tb07.11L3.90	10;10	zinc finger protein family member, putative	2	NA	23.1411	23.7797	24.3177	23.8879	24.1729	23.9595	24.2688	20.9547	23.1411	23.7797	24.3177	23.8879	24.1729	23.9595	24.2688	23.0483	24.0723	0.2598	-1.02396
Tb927.11.9700	Tb927.11.9700	8	transcription factor btf3, putative	1	26.9225	27.6246	26.8046	27.4341	28.1352	28.2214	28.2901	28.2382	26.9225	27.6246	26.8046	27.4341	28.1352	28.2214	28.2901	28.2382	27.1965	28.2212	0.0126973	-1.02475
Tb927.7.3940	Tb927.7.3940	15	mitochondrial carrier protein	1	26.3068	26.9429	26.4022	25.9919	27.4518	27.7045	27.2363	27.3504	26.3068	26.9429	26.4022	25.9919	27.4518	27.7045	27.2363	27.3504	26.4109	27.4358	0.0076731	-1.02482
Tb927.10.11030	Tb927.10.11030	3	Archaic translocase of outer membrane 11 kDa subunit	1	24.4418	25.0283	24.7308	25.1278	26.0596	25.5509	25.8108	26.0115	24.4418	25.0283	24.7308	25.1278	26.0596	25.5509	25.8108	26.0115	24.8322	25.8582	0.00232144	-1.026
Tb927.11.2740	Tb927.11.2740	4	hypothetical protein, conserved	1	NA	NA	NA	NA	NA	22.6326	NA	22.9493	21.0098	20.218	19.7892	19.3536	19.3129	22.6326	19.5809	22.9493	20.0927	21.1189	0.379017	-1.02628
Tb927.3.5400	Tb927.3.5400	10	serine/threonine protein kinase RIO1, putative	1	NA	NA	23.4085	23.2935	23.0313	23.14	22.8064	23.1343	21.1299	20.1721	23.4085	23.2935	23.0313	23.14	22.8064	23.1343	22.001	23.028	0.291667	-1.027
Tb927.3.2150	Tb927.3.2150	12	protein phosphatase 2C, putative	1	24.8569	24.5585	24.8447	24.598	25.8262	25.9266	25.6952	25.5181	24.8569	24.5585	24.8447	24.598	25.8262	25.9266	25.6952	25.5181	24.7145	25.7415	0.000139006	-1.02701
Tb927.2.5800	Tb927.2.5800	13	sedoheptulose-1,7-bisphosphatase	1	24.1288	25.4672	25.5588	25.41	26.0972	26.3644	26.1442	26.0735	24.1288	25.4672	25.5588	25.41	26.0972	26.3644	26.1442	26.0735	25.1412	26.1698	0.053429	-1.02859
Tb927.9.12480	Tb927.9.12480	6	dynein light chain type 1, putative	1	NA	NA	NA	NA	NA	NA	23.1049	23.1216	20.9939	20.1073	19.9954	19.3884	19.21	19.164	23.1049	23.1216	20.1212	21.1501	0.43911	-1.0289
Tb927.3.680	Tb927.3.680	14	cytochrome P450, putative	1	23.7581	23.9099	23.8602	23.5745	24.7442	24.9451	24.785	24.7493	23.7581	23.9099	23.8602	23.5745	24.7442	24.9451	24.785	24.7493	23.7757	24.8059	7.06889e-05	-1.03022
Tb927.10.8540	Tb927.10.8540	11	chaperone protein DnaJ, putative	1	24.6815	25.1129	24.9177	25.0069	25.733	26.2311	25.9664	25.9126	24.6815	25.1129	24.9177	25.0069	25.733	26.2311	25.9664	25.9126	24.9298	25.9608	0.000315589	-1.031
Tb927.10.4250	Tb927.10.4250	6	ADP-ribosylation factor-like 2, arl2	1	NA	NA	NA	NA	NA	22.9873	NA	22.7963	21.148	20.2418	19.8639	19.2161	19.1492	22.9873	19.6662	22.7963	20.1175	21.1498	0.39792	-1.03234
Tb927.8.3530	Tb927.8.3530	22	glycerol-3-phosphate dehydrogenase [NAD+], glycosomal	1	30.4506	30.853	30.9973	30.8682	31.7586	31.9965	31.8345	31.7104	30.4506	30.853	30.9973	30.8682	31.7586	31.9965	31.8345	31.7104	30.7923	31.825	0.000881975	-1.03272
Tb927.9.13330	Tb927.9.13330	9	hypothetical protein, conserved	1	NA	NA	NA	NA	NA	22.3126	NA	22.9595	21.0236	20.2287	19.6585	19.2077	19.2415	22.3126	19.736	22.9595	20.0296	21.0624	0.360853	-1.03276
Tb927.9.3080	Tb927.9.3080	4	hypothetical protein, conserved	1	NA	NA	NA	NA	21.8959	NA	21.9199	21.8981	20.9278	20.2019	20.0066	19.5833	21.8959	19.1514	21.9199	21.8981	20.1799	21.2163	0.236196	-1.03643
Tb927.3.4920	Tb927.3.4920	15	LETM1 and EF-hand domain-containing protein 1, putative	1	23.7193	24.2016	24.2142	24.5733	25.329	25.0682	25.1127	25.3532	23.7193	24.2016	24.2142	24.5733	25.329	25.0682	25.1127	25.3532	24.1771	25.2158	0.00538165	-1.03869
Tb927.11.6980	Tb927.11.6980	16	hypothetical protein, conserved	1	24.2249	24.83	24.7051	24.7054	25.7049	25.7895	25.4842	25.6447	24.2249	24.83	24.7051	24.7054	25.7049	25.7895	25.4842	25.6447	24.6163	25.6558	0.00163273	-1.03951
Tb927.10.2020	Tb927.10.2020;Tb927.10.2010;Tb11.v5.0732	23;20;19	hexokinase	3	26.644	26.8557	26.9608	26.9095	27.9028	28.1098	27.7561	27.7611	26.644	26.8557	26.9608	26.9095	27.9028	28.1098	27.7561	27.7611	26.8425	27.8824	8.75487e-05	-1.03994
Tb927.11.12530	Tb927.11.12530	35	Flagellum attachment zone protein 3	1	26.2247	25.6702	25.9368	25.7308	26.9385	27.0081	26.7899	26.9902	26.2247	25.6702	25.9368	25.7308	26.9385	27.0081	26.7899	26.9902	25.8906	26.9317	0.00163697	-1.04105
Tb927.9.7620	Tb927.9.7620;Tb927.9.7590	9;9	60S ribosomal protein L11, putative	2	26.66	29.2677	29.349	28.9577	29.5381	29.8625	29.5762	29.4249	26.66	29.2677	29.349	28.9577	29.5381	29.8625	29.5762	29.4249	28.5586	29.6004	0.201096	-1.04179
Tb927.4.2430	Tb927.4.2430	7	Endonuclease/Exonuclease/phosphatase family, putative	1	NA	NA	NA	NA	NA	22.8212	NA	22.9425	20.8538	20.1723	19.9114	19.4593	19.1082	22.8212	19.6931	22.9425	20.0992	21.1413	0.386035	-1.04204
Tb927.10.2210	Tb927.10.2210;Tb11.v5.0701	4;1	Peptidase C19, ubiquitin carboxyl-terminal hydrolase, putative	2	NA	22.3826	NA	NA	22.3508	22.4101	NA	22.4211	20.8878	22.3826	19.6532	19.6042	22.3508	22.4101	19.5156	22.4211	20.6319	21.6744	0.325541	-1.04247
Tb927.3.2490	Tb927.3.2490	27	hypothetical protein, conserved	1	24.6471	24.9817	25.1149	25.4373	26.1335	26.1713	26.0034	26.0432	24.6471	24.9817	25.1149	25.4373	26.1335	26.1713	26.0034	26.0432	25.0453	26.0879	0.00612751	-1.04259
Tb927.8.3660	Tb927.8.3660	18	protein transport protein SEC23	1	23.1728	23.4527	23.5531	23.9942	24.4246	24.6042	24.6482	24.6812	23.1728	23.4527	23.5531	23.9942	24.4246	24.6042	24.6482	24.6812	23.5432	24.5895	0.00566601	-1.04634
Tb927.8.4810	Tb927.8.4810	15	prohibitin 1	1	26.7633	26.9911	27.221	26.8163	27.9976	28.3541	27.8585	27.7862	26.7633	26.9911	27.221	26.8163	27.9976	28.3541	27.8585	27.7862	26.9479	27.9991	0.000768082	-1.05117
Tb927.11.2010	Tb927.11.2010	4	hypothetical protein, conserved	1	NA	NA	NA	NA	21.6402	NA	21.9907	21.6289	20.9703	20.2672	19.8007	19.1343	21.6402	19.132	21.9907	21.6289	20.0431	21.0979	0.228533	-1.05482
Tb927.10.1130	Tb927.10.1130;Tb11.0520	5;5	dynein arm light chain, axonemal, putative	2	NA	NA	NA	NA	23.3217	23.553	NA	NA	21.1315	20.3929	20.3506	19.3318	23.3217	23.553	19.8345	18.7211	20.3017	21.3576	0.46057	-1.05584
Tb927.10.4460	Tb927.10.4460;Tb10.v4.0036	3;3	leucine carboxyl methyltransferase, putative	2	NA	NA	NA	NA	NA	22.6665	NA	23.3019	20.9231	20.3446	20.0106	19.1369	19.0866	22.6665	19.5876	23.3019	20.1038	21.1606	0.405921	-1.05685
Tb927.11.11880	Tb927.11.11880	5	conserved protein	1	NA	NA	NA	NA	21.1088	21.5613	21.2931	21.1448	21.09	20.2362	20.2606	19.2917	21.1088	21.5613	21.2931	21.1448	20.2197	21.277	0.0590503	-1.05733
Tb927.10.6190	Tb927.10.6190	11	aldehyde dehydrogenase, putative	1	24.3425	24.5901	24.7127	24.6788	25.5009	25.8384	25.5656	25.6498	24.3425	24.5901	24.7127	24.6788	25.5009	25.8384	25.5656	25.6498	24.581	25.6387	8.50924e-05	-1.05763
Tb927.4.1540	Tb927.4.1540	14	NAD dependent epimerase/dehydratase family, putative	1	26.0211	25.5232	25.8752	25.7036	26.7029	26.9899	26.8836	26.7778	26.0211	25.5232	25.8752	25.7036	26.7029	26.9899	26.8836	26.7778	25.7808	26.8385	0.000443512	-1.05779
Tb927.7.3180	Tb927.7.3180	17	adaptor complex AP-1 medium subunit, putative	1	24.9581	24.748	24.7901	24.9918	25.8431	25.9048	26.1204	25.8659	24.9581	24.748	24.7901	24.9918	25.8431	25.9048	26.1204	25.8659	24.872	25.9336	1.97153e-05	-1.06153
Tb927.7.760	Tb927.7.760	5	hypothetical protein, conserved	1	NA	NA	NA	NA	NA	23.1077	NA	23.1337	21.066	20.3659	20.0696	19.3767	19.2324	23.1077	19.6531	23.1337	20.2195	21.2817	0.402011	-1.0622
Tb927.3.2210	Tb927.3.2210	4	KIF-1 binding protein C terminal, putative	1	NA	NA	NA	NA	23.011	NA	NA	22.9886	21.0681	20.1521	19.917	19.3222	23.011	19.0907	19.6219	22.9886	20.1149	21.1781	0.399488	-1.06321
Tb927.10.1060	Tb927.10.1060	34	T-complex protein 1, delta subunit, putative	1	28.7378	28.8652	29.132	29.3111	30.073	29.9753	30.1415	30.1133	28.7378	28.8652	29.132	29.3111	30.073	29.9753	30.1415	30.1133	29.0115	30.0758	0.00242949	-1.06426
Tb927.6.4670	Tb927.6.4670	15	MORN repeat-containing protein 1	1	26.0955	25.8951	25.5517	25.7356	26.9593	26.7723	26.875	26.9373	26.0955	25.8951	25.5517	25.7356	26.9593	26.7723	26.875	26.9373	25.8195	26.886	0.00126267	-1.06649
Tb11.v5.0831	Tb11.v5.0831;Tb927.3.3400;Tb927.3.3390	4;3;3	kinesin motor domain containing protein, putative	3	NA	NA	NA	NA	22.1576	NA	21.6457	22.1501	20.9497	20.3095	19.9002	19.5931	22.1576	19.0656	21.6457	22.1501	20.1881	21.2548	0.252383	-1.06663
Tb927.8.5250	Tb927.8.5250	20	delta-coat protein, putative	1	25.4005	25.334	24.9809	25.5136	26.3968	26.4085	26.2401	26.4599	25.4005	25.334	24.9809	25.5136	26.3968	26.4085	26.2401	26.4599	25.3072	26.3763	0.00101212	-1.06907
Tb927.6.4960	Tb927.6.4960	6	Zinc finger CCCH domain-containing protein 47	1	NA	NA	NA	NA	23.0816	NA	NA	23.2147	21.1436	20.2537	20.0053	19.5211	23.0816	19.1294	19.7817	23.2147	20.2309	21.3018	0.401458	-1.0709
Tb927.6.3030	Tb927.6.3030	12	hypothetical protein, conserved	1	NA	23.8897	23.8056	23.4699	24.2351	24.2835	24.0111	23.8286	20.9075	23.8897	23.8056	23.4699	24.2351	24.2835	24.0111	23.8286	23.0182	24.0896	0.2283	-1.0714
Tb927.2.2160	Tb927.2.2160	15	paraflagellar rod component, putative	1	25.0178	26.0704	24.8543	25.8427	26.764	26.2859	26.5478	26.4814	25.0178	26.0704	24.8543	25.8427	26.764	26.2859	26.5478	26.4814	25.4463	26.5197	0.0316248	-1.07344
Tb927.11.5050	Tb927.11.5050	28	fumarate hydratase, class I	1	26.461	26.5648	26.9572	26.6934	27.5646	27.9716	27.7133	27.7242	26.461	26.5648	26.9572	26.6934	27.5646	27.9716	27.7133	27.7242	26.6691	27.7434	0.000288298	-1.07436
Tb927.7.990	Tb927.7.990	19	chaperone protein DnaJ, putative	1	24.2722	24.6802	24.8628	24.8062	25.7728	25.9189	25.669	25.5658	24.2722	24.6802	24.8628	24.8062	25.7728	25.9189	25.669	25.5658	24.6554	25.7317	0.00111734	-1.07628
Tb927.4.2040	Tb927.4.2040	12	ALBA-Domain Protein	1	26.7058	27.8212	29.5719	29.7764	29.5526	29.6395	29.48	29.5105	26.7058	27.8212	29.5719	29.7764	29.5526	29.6395	29.48	29.5105	28.4689	29.5457	0.238356	-1.07681
Tb927.10.1620	Tb927.10.1620;Tb11.v5.0643	10;8	phosphoserine/threonine/tyrosine-binding protein, putative	2	NA	22.9294	23.1443	23.1803	23.6452	23.7135	23.4598	23.6315	20.8884	22.9294	23.1443	23.1803	23.6452	23.7135	23.4598	23.6315	22.5356	23.6125	0.145683	-1.07687
Tb927.8.6860	Tb927.8.6860	8	High-temperature-induced dauer-formation protein, putative	1	NA	NA	NA	NA	22.1759	NA	21.8441	22.0573	20.864	20.2862	20.0562	19.5591	22.1759	19.0059	21.8441	22.0573	20.1913	21.2708	0.25532	-1.07945
Tb927.10.3900	Tb927.10.3900	4	CAMK/CAMKL family protein kinase, putative	1	NA	NA	NA	NA	22.9661	NA	NA	22.6224	21.0948	20.2193	19.5506	19.1954	22.9661	19.0964	19.6944	22.6224	20.015	21.0948	0.371839	-1.07977
Tb927.9.15000	Tb927.9.15000	12	proteasome complex subunit Rpn13 ubiquitin receptor, putative	1	25.2408	24.5843	24.8292	24.2389	25.6571	25.9642	25.7053	25.8907	25.2408	24.5843	24.8292	24.2389	25.6571	25.9642	25.7053	25.8907	24.7233	25.8043	0.010065	-1.08099
Tb927.10.14840	Tb927.10.14840;Tb927.10.14830;Tb927.10.14820	18;18;18	Mitochondrial ADP/ATP carrier protein 5a, putative	3	28.7475	29.9436	29.8399	29.5377	30.6131	30.7878	30.4764	30.5236	28.7475	29.9436	29.8399	29.5377	30.6131	30.7878	30.4764	30.5236	29.5172	30.6002	0.0243755	-1.08302
Tb927.10.1100	Tb927.10.1100;Tb927.6.4690	12;10	60S ribosomal protein L9, putative	2	29.1001	30.0958	29.9881	30.1257	30.9318	31.0065	30.871	30.8415	29.1001	30.0958	29.9881	30.1257	30.9318	31.0065	30.871	30.8415	29.8274	30.9127	0.019933	-1.08527
Tb927.7.5680	Tb927.7.5680	8	deoxyribose-phosphate aldolase, putative	1	NA	22.9636	23.1207	23.6499	23.885	23.8236	23.6476	23.8353	21.1143	22.9636	23.1207	23.6499	23.885	23.8236	23.6476	23.8353	22.7121	23.7979	0.143731	-1.08574
Tb927.4.3370	Tb927.4.3370	4	hypothetical protein, conserved	1	NA	NA	NA	NA	23.2352	23.4114	NA	NA	20.9301	20.1339	20.1291	19.4196	23.2352	23.4114	19.5549	18.7548	20.1532	21.2391	0.443373	-1.0859
Tb927.2.6070	Tb927.2.6070	9	mitochondrial RNA binding complex 1 subunit	1	NA	22.813	23.5727	23.6422	24.0266	24.059	23.4972	23.7035	20.9109	22.813	23.5727	23.6422	24.0266	24.059	23.4972	23.7035	22.7347	23.8215	0.185763	-1.08686
Tb927.11.10380	Tb927.11.10380	4	hypothetical protein, conserved	1	NA	NA	NA	NA	22.677	NA	NA	22.6455	20.8757	20.2832	19.5524	19.3015	22.677	19.252	19.7899	22.6455	20.0032	21.0911	0.330999	-1.0879
Tb927.2.5970	Tb927.2.5970	5	hypothetical protein, conserved	1	NA	NA	NA	NA	NA	23.5821	23.3171	NA	20.9885	20.2436	19.934	19.1553	19.1996	23.5821	23.3171	18.5757	20.0803	21.1686	0.479688	-1.08831
Tb927.11.15440	Tb927.11.15440	6	NADH-ubiquinone oxidoreductase complex I subunit, putative	1	NA	NA	NA	NA	NA	23.9559	23.7071	NA	21.1174	20.3254	19.9197	19.7052	19.1729	23.9559	23.7071	18.59	20.2669	21.3565	0.507576	-1.08956
Tb927.5.1700	Tb927.5.1700	9	replication Factor A 28 kDa subunit, putative	1	25.497	26.0882	25.1149	25.6256	26.4656	26.8409	26.7338	26.644	25.497	26.0882	25.1149	25.6256	26.4656	26.8409	26.7338	26.644	25.5815	26.6711	0.00765733	-1.08959
Tb927.3.4760	Tb927.3.4760	30	dynamin-1-like protein	1	26.3592	25.9998	26.3105	26.4501	27.205	27.5854	27.3093	27.3789	26.3592	25.9998	26.3105	26.4501	27.205	27.5854	27.3093	27.3789	26.2799	27.3697	0.000164234	-1.08978
Tb927.7.840	Tb927.7.840	6	hypothetical protein, conserved	1	25.1451	25.5869	25.7264	25.8169	26.7483	26.6333	26.5842	26.6697	25.1451	25.5869	25.7264	25.8169	26.7483	26.6333	26.5842	26.6697	25.5688	26.6589	0.00401731	-1.09005
Tb927.10.12930	Tb927.10.12930	6	hypothetical protein, conserved	1	NA	NA	NA	NA	NA	23.0713	NA	23.0856	21.0501	20.3031	20.2996	19.0932	19.169	23.0713	19.782	23.0856	20.1865	21.277	0.388162	-1.09052
Tb927.11.11370	Tb927.11.11370;Tb927.11.11360	26;26	receptor for activated C kinase 1	2	30.2533	30.1354	30.2253	30.2346	31.3183	31.2766	31.3102	31.3066	30.2533	30.1354	30.2253	30.2346	31.3183	31.2766	31.3102	31.3066	30.2121	31.3029	5.28516e-06	-1.09079
Tb927.3.3270	Tb927.3.3270	34	ATP-dependent 6-phosphofructokinase, glycosomal	1	29.1108	29.3208	29.3892	29.2603	30.3578	30.4199	30.3518	30.3167	29.1108	29.3208	29.3892	29.2603	30.3578	30.4199	30.3518	30.3167	29.2703	30.3616	9.86045e-05	-1.0913
Tb927.8.2550	Tb927.8.2550	17	mitochondrial DNA primase	1	24.0121	23.2848	23.7058	23.7417	24.8101	24.9397	24.7037	24.6631	24.0121	23.2848	23.7058	23.7417	24.8101	24.9397	24.7037	24.6631	23.6861	24.7792	0.00256767	-1.09309
Tb927.4.4550	Tb927.4.4550;Tb927.8.7780	11;4	hypothetical protein, conserved	2	NA	22.9263	24.0706	24.4862	24.0479	24.298	24.1699	24.3363	20.9963	22.9263	24.0706	24.4862	24.0479	24.298	24.1699	24.3363	23.1199	24.213	0.25619	-1.09315
Tb927.11.5140	Tb927.11.5140	9	ubiquitin carboxyl-terminal hydrolase, putative	1	25.2318	24.7603	24.1258	24.1447	25.5086	25.744	25.6136	25.7733	25.2318	24.7603	24.1258	24.1447	25.5086	25.744	25.6136	25.7733	24.5656	25.6599	0.023177	-1.09421
Tb927.11.6280	Tb927.11.6280;REV__Tb927.10.5140	64;1	pyruvate phosphate dikinase	2	30.6281	30.885	31.2647	31.151	32.0724	32.161	32.0347	32.0379	30.6281	30.885	31.2647	31.151	32.0724	32.161	32.0347	32.0379	30.9822	32.0765	0.00363756	-1.09432
Tb927.8.7100	Tb927.8.7100	61	acetyl-CoA carboxylase	1	26.2717	26.1618	26.5304	26.4124	27.4292	27.5886	27.3225	27.4146	26.2717	26.1618	26.5304	26.4124	27.4292	27.5886	27.3225	27.4146	26.3441	27.4387	6.74908e-05	-1.09461
Tb927.11.10910	Tb927.11.10910;Tb927.11.10790	18;18	40S ribosomal protein SA, putative	2	29.5232	29.4594	29.4815	29.7236	30.685	30.7529	30.6005	30.5282	29.5232	29.4594	29.4815	29.7236	30.685	30.7529	30.6005	30.5282	29.5469	30.6417	1.11714e-05	-1.09475
Tb927.2.6050	Tb927.2.6050	27	beta prime COP protein	1	25.0497	25.0461	24.9865	24.9266	26.0557	26.1963	26.0827	26.0603	25.0497	25.0461	24.9865	24.9266	26.0557	26.1963	26.0827	26.0603	25.0022	26.0988	3.30752e-07	-1.09652
Tb927.8.2950	Tb927.8.2950	3	hypothetical protein, conserved	1	NA	NA	NA	NA	22.9682	NA	NA	23.5999	21.1209	20.2302	20.2213	19.4972	22.9682	19.0572	19.8569	23.5999	20.2674	21.3706	0.406654	-1.10316
Tb927.3.2180	Tb927.3.2180	3	hypothetical protein, conserved	1	24.528	25.1048	25.1934	25.0973	26.0876	26.2149	26.0576	25.983	24.528	25.1048	25.1934	25.0973	26.0876	26.2149	26.0576	25.983	24.9809	26.0858	0.00338019	-1.10492
Tb927.10.11310	Tb927.10.11310	10	intraflagellar transport protein 57/55	1	23.587	23.6138	23.2628	23.7558	24.7538	24.7352	24.4948	24.6576	23.587	23.6138	23.2628	23.7558	24.7538	24.7352	24.4948	24.6576	23.5549	24.6604	0.000328665	-1.10548
Tb927.10.13510	Tb927.10.13510	12	zinc metallopeptidase, putative	1	24.8592	23.4626	24.1226	23.4997	25.0996	24.939	24.968	25.3629	24.8592	23.4626	24.1226	23.4997	25.0996	24.939	24.968	25.3629	23.986	25.0924	0.0382958	-1.10634
Tb927.3.3280	Tb927.3.3280	5	vacuolar protein sorting-associated protein 4, putative	1	NA	NA	NA	NA	23.4977	NA	NA	23.3941	20.9596	20.3496	20.3471	19.3319	23.4977	19.025	19.4998	23.3941	20.2471	21.3542	0.435603	-1.10709
Tb927.10.5340	Tb927.10.5340;Tb927.10.5330;Tb11.v5.1060;Tb11.v5.0243	14;14;14;14	40S ribosomal protein S18, putative	4	28.0448	29.3758	29.205	29.5362	30.2	29.9545	30.2471	30.1905	28.0448	29.3758	29.205	29.5362	30.2	29.9545	30.2471	30.1905	29.0405	30.148	0.0442178	-1.10755
Tb927.8.3150	Tb927.8.3150	34	T-complex protein 1, gamma subunit, putative	1	28.8344	29.0106	29.1754	29.4328	30.224	30.0866	30.2624	30.3141	28.8344	29.0106	29.1754	29.4328	30.224	30.0866	30.2624	30.3141	29.1133	30.2218	0.00144235	-1.10848
Tb927.10.16120	Tb927.10.16120	27	inosine-5'-monophosphate dehydrogenase	1	27.3479	27.3748	27.6237	27.4443	28.5105	28.6259	28.5567	28.5323	27.3479	27.3748	27.6237	27.4443	28.5105	28.6259	28.5567	28.5323	27.4477	28.5564	8.50951e-05	-1.10867
Tb927.8.4540	Tb927.8.4540	13	PAB1-binding protein , putative	1	NA	24.8042	25.7898	26.0344	25.3184	25.7916	25.3714	25.67	21.0801	24.8042	25.7898	26.0344	25.3184	25.7916	25.3714	25.67	24.4271	25.5379	0.405048	-1.11073
Tb927.1.720	Tb927.1.720	26	phosphoglycerate kinase	1	25.5456	25.2191	24.9471	24.8815	26.342	26.2647	26.2284	26.2113	25.5456	25.2191	24.9471	24.8815	26.342	26.2647	26.2284	26.2113	25.1483	26.2616	0.00428689	-1.11327
Tb927.10.3880	Tb927.10.3880	2	hypothetical protein, conserved	1	NA	NA	NA	NA	NA	21.8626	22.0271	21.7648	21.0399	20.232	19.7911	19.4421	19.3235	21.8626	22.0271	21.7648	20.1263	21.2445	0.190812	-1.11823
Tb927.9.11270	Tb927.9.11270	37	t- complex protein 1 (eta subunit), putative	1	28.4332	28.8117	29.0731	29.2044	29.8812	30.0549	30.0317	30.0288	28.4332	28.8117	29.0731	29.2044	29.8812	30.0549	30.0317	30.0288	28.8806	29.9992	0.00559068	-1.11855
Tb927.10.3580	Tb927.10.3580	8	hypothetical protein, conserved	1	NA	NA	NA	NA	NA	23.5561	23.3495	NA	21.0647	20.2834	19.8144	19.1685	19.3337	23.5561	23.3495	18.5691	20.0828	21.2021	0.46482	-1.11935
Tb927.11.16730	Tb927.11.16730	25	dihydrolipoyl dehydrogenase	1	28.7565	28.2103	28.3869	28.5926	29.6604	29.505	29.5738	29.6952	28.7565	28.2103	28.3869	28.5926	29.6604	29.505	29.5738	29.6952	28.4866	29.6086	0.00117402	-1.12202
Tb927.9.8290	Tb927.9.8290	3	hypothetical protein, conserved	1	NA	NA	NA	NA	NA	23.5457	23.2358	NA	21.0601	20.1471	19.7041	19.1329	19.171	23.5457	23.2358	18.5804	20.0111	21.1332	0.46447	-1.12217
Tb927.9.2420	Tb927.9.2420	2	hypothetical protein, conserved	1	NA	NA	NA	NA	NA	23.7673	23.7094	NA	21.0683	20.2199	19.8958	19.5492	19.1814	23.7673	23.7094	18.5687	20.1833	21.3067	0.488998	-1.12337
Tb927.1.2210	Tb927.1.2210	6	nucleosome assembly protein (NAP), putative	1	23.2945	23.2196	24.2233	23.4136	24.8499	24.0723	24.8705	24.8538	23.2945	23.2196	24.2233	23.4136	24.8499	24.0723	24.8705	24.8538	23.5378	24.6616	0.010626	-1.12386
Tb927.9.6070	Tb927.9.6070;Tb927.10.11540	21;21	40S ribosomal protein S3, putative	2	29.4273	29.8327	29.7567	29.7725	30.7254	31.1156	30.7765	30.683	29.4273	29.8327	29.7567	29.7725	30.7254	31.1156	30.7765	30.683	29.6973	30.8251	0.000161852	-1.12785
Tb927.6.1950	Tb927.6.1950	19	N-acetyltransferase B complex (NatB) non catalytic subunit, putative	1	24.0814	24.0972	24.5871	24.3191	25.346	25.4848	25.3419	25.4311	24.0814	24.0972	24.5871	24.3191	25.346	25.4848	25.3419	25.4311	24.2712	25.4009	0.00142796	-1.12975
Tb927.3.1690	Tb927.3.1690	13	hypothetical protein, conserved	1	25.4471	25.7138	25.6203	25.6926	26.8118	27.0807	26.5415	26.5675	25.4471	25.7138	25.6203	25.6926	26.8118	27.0807	26.5415	26.5675	25.6185	26.7503	0.000904502	-1.13189
Tb927.7.1670	Tb927.7.1670	9	Eukaryotic translation initiation factor 4E type 6	1	24.1176	24.4577	24.5443	24.7589	25.6785	25.9863	25.1346	25.6139	24.1176	24.4577	24.5443	24.7589	25.6785	25.9863	25.1346	25.6139	24.4696	25.6033	0.00265497	-1.13372
Tb927.10.5560	Tb927.10.5560	8	GPI alpha-mannosyltransferase III	1	NA	22.3946	21.8077	NA	22.5182	22.4697	21.9663	22.3787	20.9338	22.3946	21.8077	19.6405	22.5182	22.4697	21.9663	22.3787	21.1941	22.3332	0.151959	-1.13909
Tb11.v5.0394	Tb11.v5.0394;Tb927.10.15750	5;5	hypothetical protein, conserved	2	24.3365	23.643	24.0518	23.8358	25.5972	24.0295	25.2561	25.5519	24.3365	23.643	24.0518	23.8358	25.5972	24.0295	25.2561	25.5519	23.9668	25.1087	0.0456062	-1.14192
Tb927.6.5130	Tb927.6.5130;Tb927.6.5120	5;5	60S acidic ribosomal protein P2, putative	2	NA	23.7451	NA	23.5201	NA	24.2275	24.4044	25.2119	20.9084	23.7451	20.3818	23.5201	19.2818	24.2275	24.4044	25.2119	22.1389	23.2814	0.507996	-1.14255
Tb927.10.8090	Tb927.10.8090	2	hypothetical protein, conserved	1	NA	NA	NA	NA	22.2908	21.7602	22.075	NA	20.9859	20.169	19.6226	19.4228	22.2908	21.7602	22.075	18.6528	20.0501	21.1947	0.283084	-1.1446
Tb927.9.8410	Tb927.9.8410	15	chaperone protein DnaJ, putative	1	26.2038	25.7781	25.8432	25.8975	27.0768	27.1807	27.0657	26.9836	26.2038	25.7781	25.8432	25.8975	27.0768	27.1807	27.0657	26.9836	25.9306	27.0767	0.000333345	-1.14608
Tb927.10.6070	Tb927.10.6070	9	universal minicircle sequence binding protein 1	1	25.8247	26.6443	28.0611	27.9647	28.1851	28.3901	28.2204	28.2998	25.8247	26.6443	28.0611	27.9647	28.1851	28.3901	28.2204	28.2998	27.1237	28.2738	0.122784	-1.15013
Tb927.4.3660	Tb927.4.3660	7	hypothetical protein, conserved	1	NA	NA	NA	NA	NA	NA	23.5081	23.3538	20.9304	20.2594	20.208	19.245	19.2593	19.1452	23.5081	23.3538	20.1607	21.3166	0.421198	-1.15587
Tb927.11.13510	Tb927.11.13510	5	hypothetical protein, conserved	1	22.0497	22.965	22.4883	22.8086	23.8762	23.9704	23.649	23.4403	22.0497	22.965	22.4883	22.8086	23.8762	23.9704	23.649	23.4403	22.5779	23.734	0.00472003	-1.15606
Tb927.11.1900	Tb927.11.1900	39	T-complex protein 1, beta subunit, putative	1	28.7624	29.067	29.2839	29.5329	30.2942	30.2413	30.3763	30.3637	28.7624	29.067	29.2839	29.5329	30.2942	30.2413	30.3763	30.3637	29.1616	30.3189	0.00483094	-1.1573
Tb927.11.10140	Tb927.11.10140	11	hypothetical protein, conserved	1	23.9836	24.1571	24.2634	24.0863	25.3797	25.3727	25.2121	25.1693	23.9836	24.1571	24.2634	24.0863	25.3797	25.3727	25.2121	25.1693	24.1226	25.2834	7.14962e-06	-1.16081
Tb927.10.2550	Tb927.10.2550	8	malate dehydrogenase-related	1	NA	23.1252	22.9887	23.7785	23.6267	23.9013	24.0135	24.0173	21.0131	23.1252	22.9887	23.7785	23.6267	23.9013	24.0135	24.0173	22.7264	23.8897	0.145365	-1.16335
Tb927.9.12360	Tb927.9.12360	17	RNA-binding protein, putative	1	NA	23.0671	25.7309	25.8199	25.0881	24.9869	25.0964	25.1496	21.0419	23.0671	25.7309	25.8199	25.0881	24.9869	25.0964	25.1496	23.915	25.0803	0.385992	-1.16529
Tb11.v5.0807	Tb11.v5.0807;Tb927.9.13510	17;17	ribonuclease, putative	2	24.1178	24.236	24.8977	24.8535	25.6839	25.5003	25.6366	25.9523	24.1178	24.236	24.8977	24.8535	25.6839	25.5003	25.6366	25.9523	24.5263	25.6933	0.00552462	-1.16704
Tb927.6.2110	Tb927.6.2110;Tb927.6.2100	3;3	40S ribosomal protein S30, putative	2	NA	NA	NA	NA	NA	NA	23.3594	23.503	20.9152	20.2789	19.7555	19.5536	19.2361	19.0767	23.3594	23.503	20.1258	21.2938	0.41941	-1.16803
Tb927.11.3240	Tb927.11.3240	32	T-complex protein 1, zeta subunit, putative	1	28.9121	29.0394	29.2457	29.4514	30.2668	30.3985	30.3437	30.3157	28.9121	29.0394	29.2457	29.4514	30.2668	30.3985	30.3437	30.3157	29.1622	30.3312	0.0015433	-1.16901
Tb927.10.12210	Tb927.10.12210	5	ribulose-5-phosphate 3-epimerase, putative	1	NA	NA	NA	NA	NA	23.768	23.9055	NA	20.9171	20.2854	19.9735	19.6441	19.0844	23.768	23.9055	18.7448	20.205	21.3757	0.47445	-1.17064
Tb927.10.8190	Tb927.10.8190	30	T-complex protein 1, theta subunit, putative	1	28.671	28.7841	28.8089	29.2344	30.0806	29.9414	30.0912	30.0679	28.671	28.7841	28.8089	29.2344	30.0806	29.9414	30.0912	30.0679	28.8746	30.0453	0.00151292	-1.17067
Tb927.9.14160	Tb927.9.14160	13	rieske iron-sulfur protein, mitochondrial precursor	1	26.6688	26.6435	26.5105	26.6792	27.8785	27.8949	27.7982	27.6138	26.6688	26.6435	26.5105	26.6792	27.8785	27.8949	27.7982	27.6138	26.6255	27.7963	2.18763e-05	-1.17082
Tb927.10.430	Tb927.10.430	7	peroxidase, putative	1	23.409	22.874	23.2849	22.5348	24.1645	24.2199	24.2211	24.1847	23.409	22.874	23.2849	22.5348	24.1645	24.2199	24.2211	24.1847	23.0257	24.1975	0.00965969	-1.17183
Tb927.7.7090	Tb927.7.7090	4	hypothetical protein, conserved	1	24.2058	24.7524	24.6774	24.5614	26.0152	25.7366	25.5173	25.617	24.2058	24.7524	24.6774	24.5614	26.0152	25.7366	25.5173	25.617	24.5493	25.7215	0.000375759	-1.17225
Tb927.6.2010	Tb927.6.2010	22	AMP-binding enzyme, putative	1	25.6633	25.467	25.6193	25.7062	26.8684	27.0219	26.613	26.6455	25.6633	25.467	25.6193	25.7062	26.8684	27.0219	26.613	26.6455	25.6139	26.7872	0.000200058	-1.17328
Tb927.8.7530	Tb927.8.7530	12	3,2-trans-enoyl-CoA isomerase, mitochondrial precursor, putative	1	27.1121	27.0042	26.9709	26.8859	28.1855	28.2837	28.0586	28.1422	27.1121	27.0042	26.9709	26.8859	28.1855	28.2837	28.0586	28.1422	26.9933	28.1675	2.06295e-06	-1.17424
Tb927.10.11840	Tb927.10.11840	5	WD domain, G-beta repeat, putative	1	NA	NA	NA	NA	22.5473	22.1854	22.1748	NA	20.9903	20.2349	19.92	19.6521	22.5473	22.1854	22.1748	18.5882	20.1993	21.3739	0.302623	-1.17459
Tb927.1.2400	Tb927.1.2400;Tb927.1.2380;Tb927.1.2360;Tb927.1.2340	39;39;39;39	alpha tubulin	4	32.8462	33.0602	32.9765	33.0023	34.1155	34.1578	34.1795	34.1314	32.8462	33.0602	32.9765	33.0023	34.1155	34.1578	34.1795	34.1314	32.9713	34.146	3.88693e-05	-1.17473
Tb927.9.12500	Tb927.9.12500	9	Present in the outer mitochondrial membrane proteome 7	1	NA	NA	22.1492	NA	22.6944	23.3363	22.7413	NA	20.9456	20.154	22.1492	19.5014	22.6944	23.3363	22.7413	18.6822	20.6875	21.8635	0.380603	-1.176
Tb927.10.9990	Tb927.10.9990	2	non-canonical purine NTP pyrophosphatase, RdgB/HAM1 family, putative	1	NA	NA	NA	NA	NA	24.0496	23.9142	NA	20.9838	20.1127	20.3944	19.7022	19.2415	24.0496	23.9142	18.704	20.2983	21.4773	0.479124	-1.17904
Tb11.v5.0517	Tb11.v5.0517;Tb927.11.4050	4;3	hypothetical protein, conserved	2	23.0633	NA	23.6775	NA	22.844	22.6929	22.7645	22.9565	23.0633	20.2198	23.6775	19.5739	22.844	22.6929	22.7645	22.9565	21.6336	22.8145	0.330586	-1.18087
Tb927.7.2550	Tb927.7.2550	18	proteasome regulatory ATPase subunit 5	1	25.6183	24.7476	25.0372	24.51	26.0491	26.2009	26.2249	26.1669	25.6183	24.7476	25.0372	24.51	26.0491	26.2009	26.2249	26.1669	24.9783	26.1604	0.0145545	-1.18217
Tb927.10.2560	Tb927.10.2560	18	mitochondrial malate dehydrogenase	1	28.6273	29.2152	29.3773	29.1144	30.0808	30.4318	30.3077	30.2498	28.6273	29.2152	29.3773	29.1144	30.0808	30.4318	30.3077	30.2498	29.0836	30.2675	0.00223442	-1.18396
Tb927.9.15470	Tb927.9.15470;Tb11.v5.0819	18;7	kinesin, putative	2	24.3435	24.8449	24.5042	24.872	25.7448	26.0254	25.7071	25.8265	24.3435	24.8449	24.5042	24.872	25.7448	26.0254	25.7071	25.8265	24.6411	25.8259	0.000685655	-1.18481
Tb927.10.13620	Tb927.10.13620	5	NADH-ubiquinone oxidoreductase complex I subunit,FT putative	1	NA	NA	NA	NA	23.3207	NA	NA	23.0114	20.9242	20.2844	19.6331	19.6573	23.3207	19.1881	19.7201	23.0114	20.1248	21.3101	0.358334	-1.1853
Tb927.3.2950	Tb927.3.2950	8	ribonuclease inhibitor- like protein	1	NA	NA	NA	NA	23.5411	NA	NA	23.3826	21.1302	20.3493	19.8427	19.6029	23.5411	19.1054	19.64	23.3826	20.2313	21.4173	0.398038	-1.18599
Tb927.9.13580	Tb927.9.13580	9	hypothetical protein, conserved	1	NA	NA	NA	NA	22.1654	NA	21.958	21.6222	20.8675	20.3184	19.955	19.0629	22.1654	19.2029	21.958	21.6222	20.051	21.2371	0.195129	-1.18616
Tb927.2.5270	Tb927.2.5270	50	dynein heavy chain, putative	1	NA	26.8215	26.6668	26.3526	26.4983	26.4341	26.3252	26.3412	21.011	26.8215	26.6668	26.3526	26.4983	26.4341	26.3252	26.3412	25.213	26.3997	0.460157	-1.1867
Tb927.10.14030	Tb927.10.14030	12	hypothetical protein, conserved	1	NA	24.8131	24.7468	24.7538	24.8307	25.2441	24.8668	25.2021	21.0726	24.8131	24.7468	24.7538	24.8307	25.2441	24.8668	25.2021	23.8466	25.0359	0.289213	-1.18931
Tb927.11.16380	Tb927.11.16380	4	TPR repeat, putative	1	NA	23.072	NA	22.3208	22.6035	23.0699	22.5105	22.7134	21.0339	23.072	19.7121	22.3208	22.6035	23.0699	22.5105	22.7134	21.5347	22.7243	0.205772	-1.18963
Tb927.11.1890	Tb927.11.1890	20	Serine-threonine kinase receptor-associated protein, putative	1	24.0185	25.2209	27.3203	27.5814	27.0279	27.4289	27.2349	27.2087	24.0185	25.2209	27.3203	27.5814	27.0279	27.4289	27.2349	27.2087	26.0353	27.2251	0.258463	-1.18985
Tb927.11.1110	Tb927.11.1110;Tb11.v5.1038	16;6	calpain, putative	2	NA	NA	NA	NA	NA	22.5627	22.0496	22.1957	21.0836	20.2406	20.3727	19.5926	19.2433	22.5627	22.0496	22.1957	20.3224	21.5128	0.222722	-1.19041
Tb927.9.6560	Tb927.9.6560	20	NAK family pseudokinase, putative	1	24.3867	25.8854	26.5026	26.5095	27.1907	26.7599	26.8867	27.2122	24.3867	25.8854	26.5026	26.5095	27.1907	26.7599	26.8867	27.2122	25.8211	27.0124	0.0946209	-1.19132
Tb927.11.10560	Tb927.11.10560	29	eukaryotic translation initiation factor 4 gamma 4	1	26.147	26.4537	27.1857	27.038	27.815	28.0119	27.8172	27.9486	26.147	26.4537	27.1857	27.038	27.815	28.0119	27.8172	27.9486	26.7061	27.8982	0.0145321	-1.19206
Tb927.1.1770	Tb927.1.1770	3	glutaredoxin, putative	1	NA	NA	NA	NA	NA	22.4647	22.1296	22.1459	21.1603	20.3174	20.1609	19.5923	19.2594	22.4647	22.1296	22.1459	20.3077	21.4999	0.217277	-1.19216
Tb927.11.4900	Tb927.11.4900	21	WD40/YVTN repeat-like-containing protein	1	25.2826	25.3132	26.6966	26.6795	27.2016	27.3235	27.1341	27.0825	25.2826	25.3132	26.6966	26.6795	27.2016	27.3235	27.1341	27.0825	25.993	27.1854	0.0577826	-1.19246
Tb927.3.3000	Tb927.3.3000	24	Putative intraflagellar transport protein C3	1	24.9967	24.9086	24.8221	24.8216	26.0755	26.3123	25.9742	25.9646	24.9967	24.9086	24.8221	24.8216	26.0755	26.3123	25.9742	25.9646	24.8872	26.0816	9.35413e-05	-1.19438
Tb927.8.4640	Tb927.8.4640	6	flagellar protofilament ribbon protein, putative	1	NA	NA	NA	NA	23.3508	NA	NA	23.1139	21.1249	20.3315	19.6708	19.1883	23.3508	19.0003	19.6341	23.1139	20.0789	21.2748	0.382912	-1.19592
Tb927.9.5460	Tb927.9.5460	17	Eukaryotic translation initiation factor 4 gamma 2	1	NA	22.9892	25.0485	25.348	24.6606	24.8726	24.811	24.7976	20.9714	22.9892	25.0485	25.348	24.6606	24.8726	24.811	24.7976	23.5893	24.7855	0.32485	-1.19619
Tb927.9.5690	Tb927.9.5690	7	60S acidic ribosomal protein, putative	1	26.555	27.1261	27.5764	27.3519	28.2979	28.2475	28.4251	28.4235	26.555	27.1261	27.5764	27.3519	28.2979	28.2475	28.4251	28.4235	27.1523	28.3485	0.0104015	-1.19619
Tb927.9.10200	Tb927.9.10200	3	hypothetical protein, conserved	1	NA	NA	NA	NA	21.6848	22.2339	22.174	NA	21.0408	20.2578	19.6592	18.9591	21.6848	22.2339	22.174	18.6131	19.9792	21.1765	0.277963	-1.19725
Tb927.11.14990	Tb927.11.14990	5	hypothetical protein, conserved	1	NA	NA	NA	NA	NA	22.105	22.042	22.024	20.9759	20.1513	19.7307	19.7549	19.235	22.105	22.042	22.024	20.1532	21.3515	0.191682	-1.19832
Tb927.11.9220	Tb927.11.9220	34	proteasome regulatory non-ATP-ase subunit 2	1	26.0279	26.0047	25.985	25.4311	27.0487	27.0374	27.0246	27.1348	26.0279	26.0047	25.985	25.4311	27.0487	27.0374	27.0246	27.1348	25.8622	27.0614	0.00304057	-1.1992
Tb927.8.4370	Tb927.8.4370	3	hypothetical protein, conserved	1	NA	NA	NA	NA	22.0136	NA	22.1562	22.0238	20.8563	20.2443	19.9687	19.4741	22.0136	19.1481	22.1562	22.0238	20.1359	21.3354	0.202593	-1.19958
Tb927.4.3140	Tb927.4.3140	6	Shwachman-Bodian-Diamond syndrome (SBDS) protein/SBDS protein C-terminal domain containing protein, putative	1	NA	NA	NA	NA	23.217	23.437	NA	NA	21.0118	20.2842	19.5797	19.1885	23.217	23.437	19.6031	18.6452	20.016	21.2255	0.407714	-1.2095
Tb927.7.6440	Tb927.7.6440	2	vesicle transport v-SNARE protein, putative	1	NA	NA	NA	NA	23.6675	22.9528	NA	NA	20.9941	20.2322	19.7779	19.2615	23.6675	22.9528	19.8261	18.6601	20.0664	21.2766	0.398032	-1.21022
Tb927.5.2080	Tb927.5.2080	27	GMP reductase	1	26.7988	27.0393	27.3991	27.5144	28.437	28.5571	28.2675	28.3336	26.7988	27.0393	27.3991	27.5144	28.437	28.5571	28.2675	28.3336	27.1879	28.3988	0.0026535	-1.21089
Tb927.8.7990	Tb927.8.7990	10	Thioredoxin-like/Protein of unknown function (DUF3638)/Protein of unknown function (DUF3645), putative	1	NA	NA	NA	NA	22.3405	22.1301	22.0928	NA	21.0377	20.2778	20.007	19.1218	22.3405	22.1301	22.0928	18.7291	20.111	21.3231	0.269034	-1.21209
Tb927.6.2250	Tb927.6.2250	3	rac serine-threonine kinase, putative	1	NA	NA	NA	NA	NA	23.6448	23.6068	NA	20.9684	20.2091	20.0806	19.2357	19.3884	23.6448	23.6068	18.7076	20.1234	21.3369	0.435168	-1.21346
Tb927.11.4840	Tb927.11.4840	4	hypothetical protein, conserved	1	NA	NA	NA	NA	NA	22.357	22.402	21.7956	21.022	20.2797	20.1959	19.4205	19.2229	22.357	22.402	21.7956	20.2295	21.4444	0.211581	-1.21485
Tb927.10.520	Tb927.10.520	18	Mitochondrial ATP synthase subunit, putative	1	27.1343	27.0951	26.8306	27.1336	28.3288	28.1541	28.2961	28.2752	27.1343	27.0951	26.8306	27.1336	28.3288	28.1541	28.2961	28.2752	27.0484	28.2636	5.44065e-05	-1.21518
Tb927.8.4500	Tb927.8.4500;Tb11.v5.0763	35;29	Eukaryotic translation initiation factor 4 gamma 5	2	25.5364	25.8277	26.6554	26.8496	27.3186	27.7179	27.2666	27.4426	25.5364	25.8277	26.6554	26.8496	27.3186	27.7179	27.2666	27.4426	26.2173	27.4364	0.0258179	-1.21917
Tb927.2.4280	Tb927.2.4280	13	kinetoplastid-specific dual specificity phosphatase, putative	1	22.9468	22.8565	23.2228	NA	22.9908	23.7002	23.3936	23.1671	22.9468	22.8565	23.2228	19.3484	22.9908	23.7002	23.3936	23.1671	22.0936	23.3129	0.277247	-1.2193
Tb927.10.9120	Tb927.10.9120	3	hypothetical protein, conserved	1	NA	NA	NA	NA	NA	23.7143	23.603	NA	20.9943	20.255	19.8526	19.0484	19.114	23.7143	23.603	18.599	20.0376	21.2575	0.453214	-1.21998
Tb927.11.4910	Tb927.11.4910	17	predicted ankyrin repeat family protein	1	26.1955	26.5182	26.2636	26.5183	27.5878	27.7174	27.5443	27.5306	26.1955	26.5182	26.2636	26.5183	27.5878	27.7174	27.5443	27.5306	26.3739	27.595	0.000110445	-1.22113
Tb927.10.5380	Tb927.10.5380;Tb11.v5.0337	27;26	intraflagellar transport protein 122	2	24.6868	23.7487	23.6285	24.0636	24.9458	25.4098	25.3601	25.2964	24.6868	23.7487	23.6285	24.0636	24.9458	25.4098	25.3601	25.2964	24.0319	25.253	0.00848802	-1.22115
Tb927.11.10460	Tb927.11.10460	2	dna replication complex gins protein psf2	1	NA	NA	NA	NA	22.013	NA	22.2564	22.1011	21.0012	20.3438	19.6299	19.5709	22.013	19.0672	22.2564	22.1011	20.1364	21.3594	0.215623	-1.22299
Tb927.11.16760	Tb927.11.16760	33	T-complex protein 1, alpha subunit, putative	1	28.558	28.9989	28.7934	29.3214	30.1303	30.0729	30.2268	30.136	28.558	28.9989	28.7934	29.3214	30.1303	30.0729	30.2268	30.136	28.9179	30.1415	0.00391547	-1.22355
Tb927.11.13970	Tb927.11.13970	17	Pab1p-dependent poly(A) ribonuclease subunit, putative	1	22.1541	22.2912	24.885	24.9948	24.501	24.7709	24.8957	25.0638	22.1541	22.2912	24.885	24.9948	24.501	24.7709	24.8957	25.0638	23.5813	24.8079	0.216253	-1.22658
Tb927.10.11520	Tb927.10.11520	5	hypothetical protein, conserved	1	NA	NA	NA	NA	NA	23.5129	NA	23.264	21.1814	20.2843	19.759	19.5156	19.1859	23.5129	19.6868	23.264	20.1851	21.4124	0.371494	-1.22731
Tb927.6.1890	Tb927.6.1890	6	hypothetical protein, conserved	1	NA	21.9209	22.3978	23.1237	23.265	23.7026	23.2496	23.1663	21.0232	21.9209	22.3978	23.1237	23.265	23.7026	23.2496	23.1663	22.1164	23.3459	0.0638905	-1.22948
Tb927.11.14900	Tb927.11.14900	13	coatomer subunit epsilon	1	24.3821	24.4548	24.358	23.7435	25.379	25.7306	25.3203	25.4322	24.3821	24.4548	24.358	23.7435	25.379	25.7306	25.3203	25.4322	24.2346	25.4655	0.0016186	-1.23095
Tb927.11.6440	Tb927.11.6440	15	hypothetical protein, conserved	1	26.9605	26.94	27.4929	27.5749	28.3118	28.4935	28.5476	28.564	26.9605	26.94	27.4929	27.5749	28.3118	28.4935	28.5476	28.564	27.2421	28.4792	0.0030773	-1.23715
Tb927.11.14250	Tb927.11.14250	34	T-complex protein 1, epsilon subunit, putative	1	28.2364	28.1961	28.5007	28.8046	29.5979	29.744	29.7043	29.6556	28.2364	28.1961	28.5007	28.8046	29.5979	29.744	29.7043	29.6556	28.4345	29.6754	0.00226315	-1.24099
Tb927.11.5590	Tb927.11.5590	5	hypothetical protein, conserved	1	NA	NA	NA	NA	NA	21.9867	22.0194	22.0397	21.0851	20.2217	19.4684	19.3589	19.0525	21.9867	22.0194	22.0397	20.0335	21.2746	0.205132	-1.24109
Tb927.9.15070	Tb927.9.15070	12	hypothetical protein, conserved	1	22.4215	22.8265	23.7421	23.4227	24.3365	24.3988	24.0964	24.5623	22.4215	22.8265	23.7421	23.4227	24.3365	24.3988	24.0964	24.5623	23.1032	24.3485	0.0194922	-1.24531
Tb927.11.6720	Tb927.11.6720	30	mRNA cap guanine-N7 methyltransferase, putative	1	23.9196	23.8878	25.9034	25.5937	25.7879	26.3662	26.1944	25.9391	23.9196	23.8878	25.9034	25.5937	25.7879	26.3662	26.1944	25.9391	24.8261	26.0719	0.0999105	-1.24576
Tb927.11.11460	Tb927.11.11460	28	Mitochondrial import receptor subunit ATOM69	1	27.3122	26.9673	27.1574	27.0847	28.4482	28.3204	28.346	28.3911	27.3122	26.9673	27.1574	27.0847	28.4482	28.3204	28.346	28.3911	27.1304	28.3764	0.000105874	-1.24605
Tb927.6.5050	Tb927.6.5050	3	V-type ATPase, C subunit, putative	1	NA	NA	NA	NA	23.5941	NA	23.7117	NA	20.9632	20.2215	19.9885	19.027	23.5941	19.2339	23.7117	18.6572	20.0501	21.2992	0.435532	-1.24916
Tb927.1.2390	Tb927.1.2390;Tb927.1.2370;Tb927.1.2350;Tb927.1.2330;Tb11.v5.0469;Tb927.1.2410	33;33;33;33;33;21	beta tubulin	6	32.7761	33.0223	32.7516	32.9457	34.0662	34.0839	34.18	34.1734	32.7761	33.0223	32.7516	32.9457	34.0662	34.0839	34.18	34.1734	32.8739	34.1259	4.74126e-05	-1.252
Tb927.6.1200	Tb927.6.1200	10	Polyadenylation mediator complex protein PAMC2, putative	1	24.2337	23.3688	23.1724	22.7941	24.4474	24.9512	24.6166	24.5619	24.2337	23.3688	23.1724	22.7941	24.4474	24.9512	24.6166	24.5619	23.3923	24.6443	0.0203394	-1.25201
Tb927.8.6290	Tb927.8.6290	4	hypothetical protein, conserved	1	NA	NA	NA	NA	21.8184	NA	22.2898	22.1806	21.0154	20.1428	19.9973	19.2164	21.8184	19.1012	22.2898	22.1806	20.093	21.3475	0.204256	-1.25453
Tb927.7.3520	Tb927.7.3520	4	Mitochondrial pyruvate carrier 2	1	NA	23.8082	23.318	23.6153	23.7622	24.3817	24.2218	24.4387	21.0154	23.8082	23.318	23.6153	23.7622	24.3817	24.2218	24.4387	22.9392	24.2011	0.145596	-1.26187
Tb927.5.600	Tb927.5.600	2	hypothetical protein, conserved	1	NA	NA	NA	NA	22.6291	NA	22.3909	22.327	21.1413	20.3462	20.2757	19.6101	22.6291	19.0777	22.3909	22.327	20.3433	21.6062	0.237262	-1.26284
Tb927.8.6580	Tb927.8.6580	25	Succinate dehydrogenase [ubiquinone] flavoprotein subunit, mitochondrial	1	26.4571	26.4689	26.4708	26.4308	27.6992	27.8093	27.7779	27.5958	26.4571	26.4689	26.4708	26.4308	27.6992	27.8093	27.7779	27.5958	26.4569	27.7206	7.34984e-05	-1.26366
Tb927.11.6140	Tb927.11.6140;Tb927.3.4360	10;5	40S ribosomal protein S15A, putative	2	26.4429	28.4705	28.3517	28.3325	29.2058	29.1372	29.1349	29.1743	26.4429	28.4705	28.3517	28.3325	29.2058	29.1372	29.1349	29.1743	27.8994	29.1631	0.0804392	-1.26369
Tb927.4.4570	Tb927.4.4570	6	hypothetical protein, conserved	1	NA	NA	NA	NA	21.5623	22.1558	NA	22.0172	20.9622	20.3145	19.7916	19.1788	21.5623	22.1558	19.5704	22.0172	20.0618	21.3264	0.133689	-1.26464
Tb927.8.4220	Tb927.8.4220	4	hypothetical protein, conserved	1	NA	22.7784	NA	22.9059	23.9498	24.1794	NA	23.7167	21.0427	22.7784	19.6265	22.9059	23.9498	24.1794	19.5732	23.7167	21.5884	22.8548	0.387062	-1.26645
Tb927.1.670	Tb927.1.670	12	conserved protein, unknown function	1	NA	NA	24.0658	23.8893	23.5567	23.4685	23.4619	23.7473	21.0893	20.1161	24.0658	23.8893	23.5567	23.4685	23.4619	23.7473	22.2901	23.5586	0.292271	-1.26848
Tb927.10.3250	Tb927.10.3250;Tb11.v5.0824	5;2	hypothetical protein, conserved	2	NA	22.4771	22.3543	22.6346	23.2524	23.9652	23.2403	23.1473	21.0568	22.4771	22.3543	22.6346	23.2524	23.9652	23.2403	23.1473	22.1307	23.4013	0.030487	-1.27059
Tb927.11.13280	Tb927.11.13280	11	mitochondrial RNA binding protein 2	1	27.0586	27.048	27.3258	27.2809	28.5026	28.5863	28.3834	28.3234	27.0586	27.048	27.3258	27.2809	28.5026	28.5863	28.3834	28.3234	27.1783	28.4489	1.38403e-05	-1.27061
Tb927.11.1980	Tb927.11.1980	27	zinc finger protein family member, putative	1	27.6063	27.7874	28.036	28.2197	29.1661	29.1495	29.2068	29.2097	27.6063	27.7874	28.036	28.2197	29.1661	29.1495	29.2068	29.2097	27.9123	29.183	0.00234772	-1.27065
Tb927.11.3490	Tb927.11.3490	35	hypothetical protein, conserved	1	23.7666	25.4487	26.7264	26.5952	27.0657	26.5704	26.9703	27.0249	23.7666	25.4487	26.7264	26.5952	27.0657	26.5704	26.9703	27.0249	25.6342	26.9078	0.159379	-1.27359
Tb927.11.7790	Tb927.11.7790	6	hypothetical protein, conserved	1	NA	NA	21.5901	22.4628	22.7327	22.791	22.2946	22.5281	20.9465	20.231	21.5901	22.4628	22.7327	22.791	22.2946	22.5281	21.3076	22.5866	0.0706634	-1.27904
Tb927.6.2460	Tb927.6.2460	20	ubiquitin fusion degradation protein 2, putative	1	23.035	23.2807	24.2503	23.5571	24.6561	24.5556	24.8565	25.1772	23.035	23.2807	24.2503	23.5571	24.6561	24.5556	24.8565	25.1772	23.5308	24.8114	0.00945179	-1.2806
Tb927.11.8160	Tb927.11.8160	59	dynein heavy chain, putative	1	NA	26.2155	26.8869	26.881	26.4531	26.6948	26.3928	26.5739	21.0069	26.2155	26.8869	26.881	26.4531	26.6948	26.3928	26.5739	25.2476	26.5286	0.434319	-1.28107
Tb927.10.5230	Tb927.10.5230;Tb11.v5.0234	8;2	ADP-ribosylation factor, putative	2	NA	NA	NA	NA	NA	23.9965	23.9266	NA	21.0499	20.3472	19.8889	19.6385	19.4055	23.9965	23.9266	18.7214	20.2311	21.5125	0.437982	-1.2814
Tb927.11.6490	Tb927.11.6490	3	hypothetical protein, conserved	1	NA	NA	NA	NA	22.2255	NA	22.2622	22.5159	21.1739	20.2241	19.9569	19.6364	22.2255	19.1353	22.2622	22.5159	20.2478	21.5347	0.212459	-1.28692
Tb927.9.11600	Tb927.9.11600	26	glycosomal membrane protein	1	29.6618	30.1534	30.2838	29.9874	31.1649	31.577	31.3218	31.1768	29.6618	30.1534	30.2838	29.9874	31.1649	31.577	31.3218	31.1768	30.0216	31.3101	0.000379219	-1.28853
Tb927.8.570	Tb927.8.570	10	proteasome regulatory non-ATP-ase subunit 10	1	25.1694	24.5953	24.1386	23.9782	25.7387	25.8075	25.6538	25.8424	25.1694	24.5953	24.1386	23.9782	25.7387	25.8075	25.6538	25.8424	24.4704	25.7606	0.0156896	-1.29023
Tb927.3.5150	Tb927.3.5150	3	exonuclease, putative	1	NA	NA	NA	NA	22.2062	NA	22.4371	22.1834	21.1018	20.296	20.0717	19.2914	22.2062	19.0952	22.4371	22.1834	20.1902	21.4805	0.212342	-1.29025
Tb927.11.12150	Tb927.11.12150	20	flagellar pocket cytoskeletal protein bilbo1	1	25.8212	25.2779	25.7685	25.0992	26.9752	26.8171	26.6651	26.6724	25.8212	25.2779	25.7685	25.0992	26.9752	26.8171	26.6651	26.6724	25.4917	26.7824	0.00268397	-1.29072
Tb927.4.2890	Tb927.4.2890	7	hypothetical protein, conserved	1	NA	NA	NA	NA	23.6678	NA	NA	23.4475	20.8483	20.4009	19.9963	19.6439	23.6678	19.1424	19.7956	23.4475	20.2223	21.5133	0.360344	-1.29099
Tb927.11.5500	Tb927.11.5500	19	Mitochondrial SSU ribosomal protein, putative	1	23.4259	23.6741	23.3728	23.2469	24.5701	24.5209	24.6439	25.1534	23.4259	23.6741	23.3728	23.2469	24.5701	24.5209	24.6439	25.1534	23.4299	24.7221	0.000659913	-1.29214
Tb927.10.1170	Tb927.10.1170;Tb11.0560;Tb11.v5.0858	60;43;6	intraflagellar transport protein 172	3	26.039	26.2551	26.3996	26.3369	27.5287	27.5576	27.5062	27.6204	26.039	26.2551	26.3996	26.3369	27.5287	27.5576	27.5062	27.6204	26.2576	27.5532	0.000194488	-1.29559
Tb927.10.560	Tb927.10.560	17	40S ribosomal proteins S11, putative	1	23.6242	26.615	27.0448	26.7797	27.4507	26.305	27.8434	27.652	23.6242	26.615	27.0448	26.7797	27.4507	26.305	27.8434	27.652	26.0159	27.3128	0.210444	-1.29687
Tb927.2.4520	Tb927.2.4520	10	hypothetical protein, conserved	1	NA	NA	NA	NA	NA	NA	23.6694	23.5268	21.0818	20.1091	20.2673	18.9743	19.3416	19.0852	23.6694	23.5268	20.1081	21.4057	0.391707	-1.29762
Tb927.11.2530	Tb927.11.2530	18	Mitochondrial SSU ribosomal protein, putative	1	23.5487	23.6121	23.6662	23.9252	25.157	24.9095	24.8304	25.0468	23.5487	23.6121	23.6662	23.9252	25.157	24.9095	24.8304	25.0468	23.6881	24.9859	2.50974e-05	-1.29784
Tb927.10.4470	Tb927.10.4470;Tb10.v4.0037	6;6	hypothetical protein, conserved	2	NA	NA	NA	NA	22.3478	NA	22.3247	22.3597	20.9651	20.2638	19.9838	19.6912	22.3478	19.064	22.3247	22.3597	20.2259	21.5241	0.213992	-1.29811
Tb927.11.3860	Tb927.11.3860	14	hypothetical protein, conserved	1	23.4786	23.7861	24.0741	23.5463	25.0389	25.2176	24.8993	24.9241	23.4786	23.7861	24.0741	23.5463	25.0389	25.2176	24.8993	24.9241	23.7213	25.02	0.000558359	-1.29869
Tb927.6.4800	Tb927.6.4800	12	hypothetical protein, conserved	1	24.3375	24.8772	24.743	24.4277	25.7672	25.9142	25.7863	26.1219	24.3375	24.8772	24.743	24.4277	25.7672	25.9142	25.7863	26.1219	24.5964	25.8974	0.000320782	-1.30102
Tb927.9.7170	Tb927.9.7170	8	Mitochondrial 39-S ribosomal protein L47 (MRP-L47), putative	1	22.2432	22.224	22.5371	22.0227	24.0508	23.8663	23.3149	23.0094	22.2432	22.224	22.5371	22.0227	24.0508	23.8663	23.3149	23.0094	22.2567	23.5604	0.00721089	-1.30362
Tb927.11.5600	Tb927.11.5600	8	Archaic Translocase of outer membrane 14 kDa subunit	1	24.245	24.1373	24.4924	24.7232	25.6471	25.6986	25.6489	25.831	24.245	24.1373	24.4924	24.7232	25.6471	25.6986	25.6489	25.831	24.3995	25.7064	0.00107215	-1.30691
Tb927.8.5200	Tb927.8.5200	26	hypothetical protein, conserved	1	24.3089	23.0484	23.1787	23.4041	25.0818	24.721	24.676	24.7044	24.3089	23.0484	23.1787	23.4041	25.0818	24.721	24.676	24.7044	23.485	24.7958	0.0144411	-1.3108
Tb927.10.6180	Tb927.10.6180	4	hypothetical protein, conserved	1	NA	NA	NA	NA	23.4985	23.4672	NA	NA	21.0351	20.2097	19.7742	19.2083	23.4985	23.4672	19.8215	18.6872	20.0568	21.3686	0.376599	-1.31177
Tb927.5.3980	Tb927.5.3980	12	hypothetical protein, conserved	1	NA	23.8491	23.7415	24.0801	24.6662	24.9829	24.1242	24.2745	21.1168	23.8491	23.7415	24.0801	24.6662	24.9829	24.1242	24.2745	23.1969	24.512	0.154277	-1.31508
Tb927.8.7390	Tb927.8.7390	11	protein phosphatase 1	1	23.5696	23.5667	NA	23.7278	24.1359	24.1194	24.0728	23.6791	23.5696	23.5667	19.8822	23.7278	24.1359	24.1194	24.0728	23.6791	22.6866	24.0018	0.254718	-1.31523
Tb927.10.4050	Tb927.10.4050;Tb11.v5.0649	7;6	serine palmitoyltransferase, putative	2	NA	NA	NA	NA	22.2772	22.2027	22.3844	NA	20.8959	20.3762	19.6284	19.3482	22.2772	22.2027	22.3844	18.6499	20.0622	21.3785	0.250852	-1.31633
Tb927.5.3900	Tb927.5.3900	10	Galactose oxidase, central domain/Domain of unknown function (DUF4110), putative	1	NA	NA	NA	NA	NA	NA	23.7376	23.6328	21.049	20.182	20.2885	19.0381	19.2996	19.1584	23.7376	23.6328	20.1394	21.4571	0.390352	-1.3177
Tb927.11.11160	Tb927.11.11160	4	Low-affinity phosphate transporter PHO91 (fragment)	1	NA	NA	NA	NA	NA	22.3095	21.8894	22.2098	21.0198	20.1224	19.9043	19.3519	19.2629	22.3095	21.8894	22.2098	20.0996	21.4179	0.170758	-1.31829
Tb927.3.740	Tb927.3.740	3	ZFP family member, putative	1	NA	22.6509	24.3158	24.2669	24.2988	24.7117	24.3113	24.2326	21.0414	22.6509	24.3158	24.2669	24.2988	24.7117	24.3113	24.2326	23.0688	24.3886	0.188371	-1.3198
Tb927.10.11250	Tb927.10.11250;Tb11.v5.0575	8;3	Coiled-coil domain-containing protein 40 homolog	2	NA	NA	NA	NA	23.2113	NA	NA	23.5824	20.9789	20.3387	19.4931	19.4073	23.2113	19.0365	19.669	23.5824	20.0545	21.3748	0.351366	-1.32031
Tb927.10.3280	Tb927.10.3280	7	60S ribosomal proteins L38, putative	1	26.2388	27.7293	27.2882	27.3546	28.3422	28.6703	28.59	28.3079	26.2388	27.7293	27.2882	27.3546	28.3422	28.6703	28.59	28.3079	27.1527	28.4776	0.021431	-1.3249
Tb927.7.1530	Tb927.7.1530	7	2OG-Fe(II) oxygenase superfamily, putative	1	NA	NA	23.3196	23.5729	23.2724	23.3731	23.3684	23.3824	20.9944	20.1959	23.3196	23.5729	23.2724	23.3731	23.3684	23.3824	22.0207	23.3491	0.212175	-1.32839
Tb927.5.3410	Tb927.5.3410	6	hypothetical protein, conserved	1	NA	23.4468	23.2634	22.8762	23.9396	24.1223	23.9914	23.7573	20.9088	23.4468	23.2634	22.8762	23.9396	24.1223	23.9914	23.7573	22.6238	23.9526	0.106358	-1.32882
Tb927.2.3610	Tb927.2.3610	7	hypothetical protein, conserved	1	24.737	24.5853	24.5306	24.3546	25.8439	26.1615	25.9481	25.5717	24.737	24.5853	24.5306	24.3546	25.8439	26.1615	25.9481	25.5717	24.5519	25.8813	0.000233441	-1.32945
Tb927.4.3690	Tb927.4.3690	4	Iron/manganese superoxide dismutases, C-terminal domain containing protein, putative	1	NA	NA	NA	NA	NA	22.3842	22.3777	22.3745	21.1554	20.3481	20.0052	19.4183	19.1102	22.3842	22.3777	22.3745	20.2318	21.5616	0.208797	-1.32986
Tb927.10.13800	Tb927.10.13800	13	hypothetical protein, conserved	1	25.0937	24.2988	24.2989	24.8508	26.0756	25.9883	25.9271	25.8751	25.0937	24.2988	24.2989	24.8508	26.0756	25.9883	25.9271	25.8751	24.6355	25.9665	0.00565063	-1.33099
Tb927.2.2970	Tb927.2.2970	14	mitochondrial carrier protein	1	24.5314	26.2907	26.2124	25.5802	26.991	27.2387	26.8841	26.8312	24.5314	26.2907	26.2124	25.5802	26.991	27.2387	26.8841	26.8312	25.6537	26.9863	0.0432382	-1.33261
Tb927.8.1890	Tb927.8.1890	12	cytochrome c1, heme protein, mitochondrial, putative	1	26.2553	26.4785	26.4455	26.7023	27.7974	28.0017	27.6869	27.7494	26.2553	26.4785	26.4455	26.7023	27.7974	28.0017	27.6869	27.7494	26.4704	27.8089	4.03521e-05	-1.33847
Tb927.11.6010	Tb927.11.6010	6	conserved protein, unknown function	1	NA	NA	23.2477	23.3577	23.4437	23.3545	23.2284	23.2376	21.1217	20.1763	23.2477	23.3577	23.4437	23.3545	23.2284	23.2376	21.9758	23.3161	0.188416	-1.34022
Tb927.3.2880	Tb927.3.2880	6	hypothetical protein, conserved	1	24.0216	24.7452	24.2543	24.8372	25.8846	26.0302	25.5299	25.7978	24.0216	24.7452	24.2543	24.8372	25.8846	26.0302	25.5299	25.7978	24.4646	25.8106	0.00233811	-1.34607
Tb927.11.1670	Tb927.11.1670	14	cysteine desulfurase	1	NA	23.3602	23.7145	23.9653	24.7384	24.4911	24.286	24.0089	21.095	23.3602	23.7145	23.9653	24.7384	24.4911	24.286	24.0089	23.0338	24.3811	0.13111	-1.34734
Tb927.10.11180	Tb927.10.11180	10	Ubiquitin-like modifier-activating enzyme ATG7, putative	1	NA	NA	NA	NA	22.0906	NA	22.5701	22.092	21.0623	20.148	19.9426	19.3056	22.0906	19.0955	22.5701	22.092	20.1146	21.4621	0.195469	-1.34743
Tb927.11.8040	Tb927.11.8040	6	hypothetical protein, conserved	1	NA	21.9757	22.1577	21.9606	23.3339	23.1895	23.0636	22.9737	21.0667	21.9757	22.1577	21.9606	23.3339	23.1895	23.0636	22.9737	21.7902	23.1402	0.00839418	-1.35003
Tb927.7.3810	Tb927.7.3810	6	'Cold-shock' DNA-binding domain containing protein, putative	1	NA	24.1365	23.0857	23.4127	24.0936	24.8604	24.1766	23.9628	21.0547	24.1365	23.0857	23.4127	24.0936	24.8604	24.1766	23.9628	22.9224	24.2734	0.130785	-1.35094
Tb927.10.15220	Tb927.10.15220	2	hypothetical protein, conserved	1	NA	NA	NA	NA	22.0932	NA	22.0385	22.6258	21.1341	20.3577	19.9806	19.1226	22.0932	19.2516	22.0385	22.6258	20.1488	21.5023	0.184301	-1.35353
Tb927.11.870	Tb927.11.870	7	hypothetical protein, conserved	1	22.6986	23.0475	22.8368	22.6474	24.4794	24.2568	23.9775	23.9512	22.6986	23.0475	22.8368	22.6474	24.4794	24.2568	23.9775	23.9512	22.8076	24.1662	0.000201743	-1.35864
Tb927.10.5770	Tb927.10.5770	39	Valosin-containing protein	1	28.2071	27.8465	27.9529	27.9681	29.1914	29.3961	29.3977	29.4254	28.2071	27.8465	27.9529	27.9681	29.1914	29.3961	29.3977	29.4254	27.9937	29.3527	1.50511e-05	-1.359
[truncated: 1,674 more rows]

## Sheet: S1B Table
Gene.names	Protein.IDs	pvalue_nuc_vs_wce	NES	NES calculated by imputation (no WCL)	Product.Description	comment
[truncated: 764 more rows]

## Sheet: Legends
Table S1A
[truncated: 8 more rows]
