# Supplementary material for: The nuclear proteome of Trypanosoma brucei
Source: PLoS One. 2017 Jul 20;12(7):e0181884. doi: 10.1371/journal.pone.0181884 (PMC5519215; doi:10.1371/journal.pone.0181884)
Supplement: S2 Table — (XLSX) [file pone.0181884.s003.xlsx]

## Sheet: Sheet1
ID	Name	Bgd count	Result count	Pct of bgd	Fold enrichment	P-value
GO:0006303	double-strand break repair via nonhomologous end joining	3	3	100	12.05	0.00750852
GO:0000726	non-recombinational repair	3	3	100	12.05	0.00750852
GO:0006383	transcription from RNA polymerase III promoter	2	2	100	12.05	0.0316944
GO:0090501	RNA phosphodiester bond hydrolysis	2	2	100	12.05	0.0316944
GO:0000462	maturation of SSU-rRNA from tricistronic rRNA transcript (SSU-rRNA, 5.8S rRNA, LSU-rRNA)	2	2	100	12.05	0.0316944
GO:0000460	maturation of 5.8S rRNA	2	2	100	12.05	0.0316944
GO:0000387	spliceosomal snRNP assembly	2	2	100	12.05	0.0316944
GO:0006367	transcription initiation from RNA polymerase II promoter	2	2	100	12.05	0.0316944
GO:0032784	regulation of DNA-templated transcription, elongation	2	2	100	12.05	0.0316944
GO:0006379	mRNA cleavage	2	2	100	12.05	0.0316944
GO:0006270	DNA replication initiation	8	7	87.5	10.54	5.56944e-05
GO:0006366	transcription from RNA polymerase II promoter	7	6	85.7	10.33	0.000211757
GO:0051225	spindle assembly	6	5	83.3	10.04	0.000811566
GO:0000070	mitotic sister chromatid segregation	5	4	80	9.64	0.00314565
GO:0098813	nuclear chromosome segregation	5	4	80	9.64	0.00314565
GO:0000819	sister chromatid segregation	5	4	80	9.64	0.00314565
GO:0006302	double-strand break repair	8	6	75	9.04	0.000346729
GO:0071897	DNA biosynthetic process	4	3	75	9.04	0.0123978
GO:0042759	long-chain fatty acid biosynthetic process	4	3	75	9.04	0.0123978
GO:0001676	long-chain fatty acid metabolic process	4	3	75	9.04	0.0123978
GO:0000375	RNA splicing, via transesterification reactions	46	34	73.9	8.91	6.50762e-18
GO:0000398	mRNA splicing, via spliceosome	42	30	71.4	8.61	1.17824e-15
GO:0000377	RNA splicing, via transesterification reactions with bulged adenosine as nucleophile	42	30	71.4	8.61	1.17824e-15
GO:0045291	mRNA trans splicing, SL addition	10	7	70	8.43	0.000146957
GO:0007059	chromosome segregation	34	23	67.6	8.15	6.12469e-12
GO:0008380	RNA splicing	59	38	64.4	7.76	2.04968e-18
GO:0006364	rRNA processing	45	29	64.4	7.76	2.47694e-14
GO:0000365	mRNA trans splicing, via spliceosome	22	14	63.6	7.67	1.58585e-07
GO:0045292	mRNA cis splicing, via spliceosome	8	5	62.5	7.53	0.00198698
GO:0016072	rRNA metabolic process	47	29	61.7	7.43	5.64399e-14
GO:0006354	DNA-templated transcription, elongation	5	3	60	7.23	0.0187207
GO:0033044	regulation of chromosome organization	5	3	60	7.23	0.0187207
GO:0060968	regulation of gene silencing	5	3	60	7.23	0.0187207
GO:0006397	mRNA processing	62	35	56.5	6.8	9.86149e-16
GO:0007067	mitotic nuclear division	12	6	50	6.02	0.00164442
GO:0042274	ribosomal small subunit biogenesis	6	3	50	6.02	0.0265082
GO:0030490	maturation of SSU-rRNA	6	3	50	6.02	0.0265082
GO:0042254	ribosome biogenesis	82	40	48.8	5.88	3.82676e-16
GO:0022613	ribonucleoprotein complex biogenesis	89	43	48.3	5.82	3.7142e-17
GO:0097659	nucleic acid-templated transcription	70	32	45.7	5.51	1.4988e-12
GO:0006351	transcription, DNA-templated	70	32	45.7	5.51	1.4988e-12
GO:0006261	DNA-dependent DNA replication	27	12	44.4	5.36	2.07022e-05
GO:0031123	RNA 3'-end processing	9	4	44.4	5.36	0.0139485
GO:0032774	RNA biosynthetic process	75	33	44	5.3	1.52168e-12
GO:0016071	mRNA metabolic process	87	38	43.7	5.26	3.46415e-14
GO:0022618	ribonucleoprotein complex assembly	14	6	42.9	5.16	0.00300923
GO:0000280	nuclear division	14	6	42.9	5.16	0.00300923
GO:0071826	ribonucleoprotein complex subunit organization	14	6	42.9	5.16	0.00300923
GO:0045893	positive regulation of transcription, DNA-templated	7	3	42.9	5.16	0.0357569
GO:1902680	positive regulation of RNA biosynthetic process	7	3	42.9	5.16	0.0357569
GO:1903508	positive regulation of nucleic acid-templated transcription	7	3	42.9	5.16	0.0357569
GO:0051254	positive regulation of RNA metabolic process	7	3	42.9	5.16	0.0357569
GO:0042255	ribosome assembly	7	3	42.9	5.16	0.0357569
GO:0006338	chromatin remodeling	7	3	42.9	5.16	0.0357569
GO:0006396	RNA processing	251	106	42.2	5.09	9.3393e-38
GO:0007051	spindle organization	12	5	41.7	5.02	0.00739163
GO:0006298	mismatch repair	10	4	40	4.82	0.0183686
GO:0034470	ncRNA processing	75	29	38.7	4.66	4.16544e-10
GO:0045935	positive regulation of nucleobase-containing compound metabolic process	8	3	37.5	4.52	0.0464356
GO:0016568	chromatin modification	23	8	34.8	4.19	0.00183151
GO:0006289	nucleotide-excision repair	12	4	33.3	4.02	0.0295667
GO:0016070	RNA metabolic process	446	148	33.2	4	1.97635e-43
GO:0006260	DNA replication	70	23	32.9	3.96	3.12047e-07
GO:0090304	nucleic acid metabolic process	614	193	31.4	3.79	9.00891e-56
GO:0051252	regulation of RNA metabolic process	49	15	30.6	3.69	7.10446e-05
GO:2001141	regulation of RNA biosynthetic process	49	15	30.6	3.69	7.10446e-05
GO:0006355	regulation of transcription, DNA-templated	49	15	30.6	3.69	7.10446e-05
GO:1903506	regulation of nucleic acid-templated transcription	49	15	30.6	3.69	7.10446e-05
GO:0016569	covalent chromatin modification	17	5	29.4	3.54	0.0228995
GO:0016570	histone modification	17	5	29.4	3.54	0.0228995
GO:0019219	regulation of nucleobase-containing compound metabolic process	52	15	28.8	3.48	0.000124232
GO:0006259	DNA metabolic process	176	49	27.8	3.35	8.46991e-12
GO:0006310	DNA recombination	22	6	27.3	3.29	0.0173382
GO:0034660	ncRNA metabolic process	111	30	27	3.26	1.89348e-07
GO:0048285	organelle fission	23	6	26.1	3.14	0.0204889
GO:2000112	regulation of cellular macromolecule biosynthetic process	63	16	25.4	3.06	0.000259129
GO:0006281	DNA repair	95	24	25.3	3.04	8.61622e-06
GO:0010556	regulation of macromolecule biosynthetic process	64	16	25	3.01	0.000301516
GO:0022402	cell cycle process	56	14	25	3.01	0.000710076
Table S2:
GO-term analysis with the 764 proteins of the nuclear proteome, using the tool provided by TriTrypDB
All GO-terms (biological function) with a p-value of <0.05 and an enrichment score of >3 are shown.
The two GO-terms that are not in agreement with nuclear functions are shown in red.
