# Supplementary material for: The nuclear proteome of Trypanosoma brucei
Source: PLoS One. 2017 Jul 20;12(7):e0181884. doi: 10.1371/journal.pone.0181884 (PMC5519215; doi:10.1371/journal.pone.0181884)
Supplement: S3 Table — (XLSX) [file pone.0181884.s004.xlsx]

## Sheet: S3A Table (lipid metabolism)
lipid metabolism			proteins present in lipid metabolism and nuclear proteome	description	p-value	NES
Tb927.10.15910			Tb927.10.12810	cholinephosphate cytidylyltransferase A	0.0402588	4.22183
Tb927.11.15760			Tb927.10.13290	ethanolamine phosphotransferase	0.00433446	1.76842
Tb927.11.12830			Tb927.11.14680	phosphatidylinositol 3-related kinase, putative	0.017081	4.75666
Tb927.1.1240			Tb927.2.2260	phosphatidylinositol kinase related protein, putative	3.88447e-05	5.10071
Tb927.10.12810			Tb927.7.4170	fatty acid elongase	7.22994e-07	5.3326
Tb927.10.13160			Tb927.7.4180	fatty acid elongase	0.0880489	0.78262
Tb927.10.13210			Tb927.8.7730	Sphingosine N-acyltransferase	0.0380516	0.806106
Tb927.10.13290
Tb927.10.13290
Tb927.10.210
Tb927.10.5080
Tb927.10.6530
Tb927.10.8900
Tb927.2.2260
Tb927.3.1700
Tb927.3.4570
Tb927.4.2560
Tb927.4.4740
Tb927.4.800
Tb927.5.1140
Tb927.6.1820
Tb927.7.3760
Tb927.8.1720
Tb927.8.2050
Tb927.9.1610
Tb927.9.4190
Tb927.9.4200
Tb927.9.4210
Tb927.9.4230
Tb927.9.5170
Tb927.9.9000
Tb927.9.9200
Tb927.9.9380
Tb927.9.9390
Tb927.9.9400
Tb927.9.9410
Tb927.9.10080
Tb927.9.12700
Tb927.9.12790
Tb927.11.10450
Tb927.11.11670
Tb927.11.12080
Tb927.11.14140
Tb927.11.14680
Tb927.11.15150
Tb927.11.5070
Tb927.11.2210
Tb927.11.2090
Tb927.1.1930
Tb927.1.4830
Tb927.10.13560
Tb927.10.13860
Tb927.10.3100
Tb927.10.3260
Tb927.10.4040
Tb927.10.4700
Tb927.10.5560
Tb927.10.6140
Tb927.10.7110
Tb927.2.1780
Tb927.2.4720
Tb927.2.6000
Tb927.3.2610
Tb927.3.4020
Tb927.3.4490
Tb927.4.1020
Tb927.4.1140
Tb927.4.1920
Tb927.4.2010
Tb927.4.2230
Tb927.4.2700
Tb927.4.3160
Tb927.4.4070
Tb927.4.420
Tb927.5.3710
Tb927.5.4530
Tb927.5.890
Tb927.5.900
Tb927.5.910
Tb927.6.1140
Tb927.6.1500
Tb927.6.3300
Tb927.6.3630
Tb927.6.4540
Tb927.7.1240
Tb927.7.3360
Tb927.7.4170
Tb927.7.4180
Tb927.7.460
Tb927.8.2520
Tb927.8.2540
Tb927.8.5140
Tb927.8.6210
Tb927.8.7120
Tb927.8.7730
Tb927.7.4160

## Sheet: S3B Table (flagellum)
Proteins of the flagellum				proteins present in nuclear and flagellar proteome	description	localisation	reference	p-value	NES
Tb927.9.1880			1	Tb927.10.14180	protein transport protein SEC13	nuclear pores	DeGrasse 2009
Tb927.9.2470				Tb927.10.8170	nuclear pore complex protein (NUP155)	nuclear pores	DeGrasse 2009
Tb927.9.3440				Tb927.10.9650	TbNup152	nuclear pores	Obado 2016
Tb927.9.3760				Tb927.11.15990	nucleoporin Nup109	nuclear pores	DeGrasse 2009
Tb927.9.5040				Tb927.11.330	TbMlp-1, nucleoporin	nuclear pores	DeGrasse 2009
Tb927.9.5100				Tb927.2.4230	NUP-1 protein, putative	nuclear lamina	DuBois 2012
Tb927.9.5410				Tb927.3.3540	TbNup53b	nuclear pores	DeGrasse 2009
Tb927.9.5440				Tb927.5.3510	SMC3	nucleus	Bessat 2009
Tb927.9.5860				Tb927.7.2300	TbNup132	nuclear pores	DeGrasse 2009
Tb927.9.6130				Tb927.9.14240	Nup82	nuclear pores	DeGrasse 2009
Tb927.9.8190			2	Tb927.11.6790	homologue to ERB1	nucleus
Tb927.9.8880				Tb927.5.2530	RNA cytidine acetyltransferase (Kre33)	nucleus
Tb927.9.9230				Tb927.9.3760	TbGLE2, nucleoporin	nuclear pores
Tb927.9.9820			3	Tb927.5.940	NADH-dependent fumarate reductase, putative			0.0454604	0.845796
Tb927.9.9940				Tb927.8.2290	hypothetical, conserved			0.0257014	1.13092
Tb927.9.10370				Tb927.3.5010	hypothetical, interaction with MKT1			0.0191971	3.00647
Tb927.9.10890
Tb927.9.11230
Tb927.9.11260				1) Nuclear localisation shown experimentally
Tb927.9.11540				2) Nuclear localisation very likely based on bioinformatics
Tb927.9.12170				3) no evidence for nuclear localisation
Tb927.9.14240
Tb927.9.15050				DeGrasse JA, DuBois KN, Devos D, Siegel TN, Sali A, Field MC, Rout MP & Chait BT (2009) Evidence for a Shared Nuclear Pore Complex Architecture That Is Conserved from the Last Common Eukaryotic Ancestor. Molecular & Cellular Proteomics 8: 2119–2130
Tb927.10.13550				Obado SO, Brillantes M, Uryu K, Zhang W, Ketaren NE, Chait BT, Field MC & Rout MP (2016) Interactome Mapping Reveals the Evolutionary History of the Nuclear Pore Complex. PLoS Biol 14: e1002365
Tb927.10.11330				Bessat M & Ersfeld K (2009) Functional characterization of cohesin SMC3 and separase and their roles in the segregation of large and minichromosomes in Trypanosoma brucei. Mol Microbiol 71: 1371–1385
Tb927.10.11300
Tb927.10.11250
Tb927.10.12720
Tb927.10.12410
Tb927.10.12390
Tb927.10.10370
Tb927.10.10360
Tb927.10.10280
Tb927.10.15760
Tb927.10.15440
Tb927.10.15280
Tb927.10.15000
Tb927.10.14610
Tb927.10.14570
Tb927.10.14560
Tb927.10.14500
Tb927.10.14490
Tb927.10.14320
Tb927.10.14180
Tb927.10.14010
Tb927.10.13960
Tb927.10.9830
Tb927.10.9650
Tb927.10.9640
Tb927.10.9570
Tb927.10.8940
Tb927.10.8930
Tb927.10.8170
Tb927.10.8000
Tb927.10.7960
Tb927.10.7920
Tb927.10.7880
Tb927.10.7690
Tb927.10.7510
Tb927.10.7120
Tb927.10.6960
Tb927.10.6670
Tb927.10.6510
Tb927.10.6350
Tb927.10.5980
Tb927.10.5860
Tb927.10.5630
Tb927.10.5430
Tb927.10.5350
Tb927.10.5260
Tb927.10.5230
Tb927.10.4310
Tb927.10.3310
Tb927.10.3160
Tb927.10.3130
Tb927.10.3020
Tb927.10.2950
Tb927.10.2860
Tb927.10.2670
Tb927.10.2380
Tb927.10.2190
Tb927.10.2100
Tb927.10.1130
Tb927.10.830
Tb927.10.650
Tb927.10.360
Tb10.v4.0052
Tb10.v4.0053
Tb927.11.8390
Tb927.11.8160
Tb927.11.8030
Tb927.11.8950
Tb927.11.9400
Tb927.11.9440
Tb927.11.10090
Tb927.11.10110
Tb927.11.10540
Tb927.11.10620
Tb927.11.10800
Tb927.11.10900
Tb927.11.11010
Tb927.11.11220
Tb927.11.11330
Tb927.11.11650
Tb927.11.12150
Tb927.11.12360
Tb927.11.12540
Tb927.11.12560
Tb927.11.13020
Tb927.11.13230
Tb927.11.13500
Tb927.11.13690
Tb927.11.13900
Tb927.11.14300
Tb927.11.14440
Tb927.11.14880
Tb927.11.15100
Tb927.11.15130
Tb927.11.15190
Tb927.11.15220
Tb927.11.15730
Tb927.11.15990
Tb927.11.16090
Tb927.11.16640
Tb927.11.16880
Tb927.11.17000
Tb927.11.2540
Tb927.11.2610
Tb927.11.2790
Tb927.11.3250
Tb927.11.3300
Tb927.11.3360
Tb927.11.3500
Tb927.11.3660
Tb927.11.3710
Tb927.11.3770
Tb927.11.3880
Tb927.11.4480
Tb927.11.4550
Tb927.11.4880
Tb927.11.4920
Tb927.11.5000
Tb927.11.5510
Tb927.11.5680
Tb927.11.5890
Tb927.11.6070
Tb927.11.6250
Tb927.11.6280
Tb927.11.6370
Tb927.11.6460
Tb927.11.6530
Tb927.11.6790
Tb927.11.7470
Tb927.11.7560
Tb927.11.7600
Tb927.11.7940
Tb927.11.610
Tb927.11.330
Tb11.0330
Tb927.11.2270
Tb927.11.2140
Tb927.11.2410
Tb927.11.1840
Tb927.11.1960
Tb927.11.1430
Tb927.11.1150
Tb927.11.720
Tb927.11.18680
Tb927.11.12860
Tb927.1.2100
Tb927.1.2230
Tb927.1.2260
Tb927.1.2330
Tb927.1.2360
Tb927.1.2670
Tb927.1.3310
Tb927.1.4310
Tb927.2.3020
Tb927.2.340
Tb927.2.4060
Tb927.2.4230
Tb927.2.4330
Tb927.2.4520
Tb927.2.5270
Tb927.2.5660
Tb927.3.1060
Tb927.3.1670
Tb927.3.1740
Tb927.3.1770
Tb927.3.1900
Tb927.3.1990
Tb927.3.2310
Tb927.3.3040
Tb927.3.3200
Tb927.3.3540
Tb927.3.3690
Tb927.3.3750
Tb927.3.3770
Tb927.3.4320
Tb927.3.4760
Tb927.3.4970
Tb927.3.5010
Tb927.3.5140
Tb927.3.5290
Tb927.3.5510
Tb927.3.930
Tb927.4.1040
Tb927.4.1300
Tb927.4.1680
Tb927.4.1720
Tb927.4.1740
Tb927.4.1890
Tb927.4.2080
Tb927.4.2140
Tb927.4.2260
Tb927.4.2600
Tb927.4.2820
Tb927.4.2840
Tb927.4.3130
Tb927.4.3330
Tb927.4.3950
Tb927.4.4130
Tb927.4.4690
Tb927.4.4700
Tb927.4.5340
Tb927.4.5370
Tb927.4.5380
Tb927.4.660
Tb927.4.670
Tb927.4.870
Tb927.5.1230
Tb927.5.1680
Tb927.5.1730
Tb927.5.1880
Tb927.5.1900
Tb927.5.1940
Tb927.5.2250
Tb927.5.2270
Tb927.5.2530
Tb927.5.2850
Tb927.5.2930
Tb927.5.2950
Tb927.5.3510
Tb927.5.3630
Tb927.5.3970
Tb927.5.4150
Tb927.5.4470
Tb927.5.4480
Tb927.5.500
Tb927.5.520
Tb927.5.940
Tb927.6.1660
Tb927.6.1720
Tb927.6.2720
Tb927.6.3150
Tb927.6.3220
Tb927.6.3820
Tb927.6.3920
Tb927.6.4140
Tb927.6.4280
Tb927.6.4520
Tb927.6.4610
Tb927.6.4670
Tb927.6.4990
Tb927.6.5030
Tb927.6.5070
Tb927.6.570
Tb927.7.1000
Tb927.7.1310
Tb927.7.1920
Tb927.7.2300
Tb927.7.2790
Tb927.7.3440
Tb927.7.3450
Tb927.7.3550
Tb927.7.3560
Tb927.7.3740
Tb927.7.3920
Tb927.7.4020
Tb927.7.4460
Tb927.7.4510
Tb927.7.4870
Tb927.7.4910
Tb927.7.5050
Tb927.7.5650
Tb927.7.5660
Tb927.7.5690
Tb927.7.6280
Tb927.7.6290
Tb927.7.6830
Tb927.7.6850
Tb927.7.6890
Tb927.7.6910
Tb927.7.6950
Tb927.7.7240
Tb927.7.7250
Tb927.7.760
Tb927.7.820
Tb927.7.920
Tb927.8.1550
Tb927.8.1560
Tb927.8.1990
Tb927.8.2030
Tb927.8.2290
Tb927.8.2630
Tb927.8.3250
Tb927.8.3530
Tb927.8.3780
Tb927.8.3790
Tb927.8.4010
Tb927.8.4400
Tb927.8.4460
Tb927.8.4580
Tb927.8.4640
Tb927.8.4810
Tb927.8.4870
Tb927.8.5000
Tb927.8.5230
Tb927.8.5440
Tb927.8.610
Tb927.8.6230
Tb927.8.6240
Tb927.8.6260
Tb927.8.640
Tb927.8.6660
Tb927.8.6910
Tb927.8.6920
Tb927.8.780
Tb927.8.810
Tb927.8.8200

## Sheet: S3C Table (mitochondrion)
Proteins of the mitochondrion			Proteins present in nuclear and mitochondrial proteome	description	localisation	reference	p-value	NES
Tb927.9.1950			Tb927.10.5120	KREPA6	mitochondrion	Tarun 2007	0.00033347	2.9353
Tb927.9.3170			Tb927.10.5400	hypothetical	mitochondrion		0.0490092	2.03883
Tb927.9.3640			Tb927.3.750	SET domain containing protein	mitochondrion		0.00055504	2.91143
Tb927.9.4360			Tb927.5.1790	mitochondrial ribosomal protein	mitochondrion	Zikova 2008	0.0482533	1.71675
Tb927.9.4520
Tb927.9.5300
Tb927.9.5590
Tb927.9.5630			Tarun SZ, Schnaufer A, Ernst NL, Proff R, Deng J, Hol W & Stuart K (2007) KREPA6 is an RNA-binding protein essential for editosome integrity and survival of Trypanosoma brucei. RNA 14: 347–358
Tb927.9.5890			Zíková A, Panigrahi AK, Dalley RA, Acestor N, Anupama A, Ogata Y, Myler PJ & Stuart K (2008) Trypanosoma brucei mitochondrial ribosomes: affinity purification and component identification by mass spectrometry. Molecular & Cellular Proteomics 7: 1286–1296
Tb927.9.5900
Tb927.9.5960
Tb927.9.6510
Tb927.9.7170
Tb927.9.7190
Tb927.9.7210
Tb927.9.8290
Tb927.9.8410
Tb927.9.9840
Tb927.9.10070
Tb927.9.10310
Tb927.9.10520
Tb927.9.11040
Tb927.9.11120
Tb927.9.11300
Tb927.9.11880
Tb927.9.12140
Tb927.9.12850
Tb927.9.13580
Tb927.9.13780
Tb927.9.13820
Tb927.9.14050
Tb927.9.14160
Tb927.9.14200
Tb927.9.15380
Tb927.9.15270
Tb927.9.15010
Tb927.9.7830
Tb927.10.13600
Tb927.10.13620
Tb927.10.180
Tb927.10.280
Tb927.10.340
Tb927.10.11820
Tb927.10.11350
Tb927.10.11260
Tb927.10.11160
Tb927.10.11050
Tb927.10.13300
Tb927.10.13120
Tb927.10.12840
Tb927.10.12700
Tb927.10.12540
Tb927.10.12050
Tb927.10.12000
Tb927.10.11900
Tb927.10.10830
Tb927.10.10420
Tb927.10.10400
Tb927.10.16170
Tb927.10.16090
Tb927.10.15710
Tb927.10.15010
Tb927.10.14860
Tb927.10.14830
Tb927.10.14280
Tb927.10.13820
Tb927.10.10130
Tb927.10.9820
Tb927.10.9440
Tb927.10.9120
Tb927.10.8970
Tb927.10.8890
Tb927.10.8320
Tb927.10.8210
Tb927.10.8030
Tb927.10.7620
Tb927.10.7610
Tb927.10.7570
Tb927.10.7410
Tb927.10.7380
Tb927.10.7090
Tb927.10.6850
Tb927.10.6400
Tb927.10.6300
Tb927.10.6200
Tb927.10.5590
Tb927.10.5500
Tb927.10.5440
Tb927.10.5400
Tb927.10.5320
Tb927.10.5220
Tb927.10.5120
Tb927.10.5050
Tb927.10.5010
Tb927.10.4910
Tb927.10.4880
Tb927.10.4590
Tb927.10.4130
Tb927.10.4000
Tb927.10.3690
Tb927.10.3580
Tb927.10.3570
Tb927.10.3250
Tb927.10.3210
Tb927.10.3120
Tb927.10.3040
Tb927.10.2800
Tb927.10.2560
Tb927.10.2350
Tb927.10.2230
Tb927.10.1870
Tb927.10.1160
Tb927.10.660
Tb927.10.600
Tb927.10.520
Tb927.10.470
Tb927.10.380
Tb927.11.8870
Tb927.11.8910
Tb927.11.9360
Tb927.11.9390
Tb927.11.9670
Tb927.11.9830
Tb927.11.9930
Tb927.11.9980
Tb927.11.10050
Tb927.11.10080
Tb927.11.10140
Tb927.11.10150
Tb927.11.10170
Tb927.11.10240
Tb927.11.10400
Tb927.11.10570
Tb927.11.11470
Tb927.11.11630
Tb927.11.11680
Tb927.11.11870
Tb927.11.12040
Tb927.11.13140
Tb927.11.13280
Tb927.11.13290
Tb927.11.13440
Tb927.11.13580
Tb927.11.13830
Tb927.11.13910
Tb927.11.14360
Tb927.11.14980
Tb927.11.15040
Tb927.11.15440
Tb927.11.15470
Tb927.11.15500
Tb927.11.15640
Tb927.11.15650
Tb927.11.15820
Tb927.11.15850
Tb927.11.16400
Tb927.11.16480
Tb927.11.16730
Tb927.11.16860
Tb927.11.16870
Tb927.11.2530
Tb927.11.2650
Tb927.11.2690
Tb927.11.2920
Tb927.11.2990
Tb927.11.3260
Tb927.11.3640
Tb927.11.3940
Tb927.11.3980
Tb927.11.4490
Tb927.11.4650
Tb927.11.4680
Tb927.11.4690
Tb927.11.4780
Tb927.11.4850
Tb927.11.4870
Tb927.11.5050
Tb927.11.5060
Tb927.11.5090
Tb927.11.5290
Tb927.11.5450
Tb927.11.5500
Tb927.11.5780
Tb927.11.5880
Tb927.11.5990
Tb927.11.6000
Tb927.11.6250
Tb927.11.6630
Tb927.11.6970
Tb927.11.6970
Tb927.11.6980
Tb927.11.7040
Tb927.11.7250
Tb927.11.7380
Tb11.02.5390
Tb927.11.7540
Tb927.11.7780
Tb927.11.7790
Tb927.11.7900
Tb927.11.940
Tb927.11.870
Tb927.11.600
Tb927.11.270
Tb927.11.180
Tb927.11.2010
Tb927.11.1450
Tb927.11.1370
Tb927.11.1320
Tb927.11.1270
Tb927.11.1250
Tb927.11.1710
Tb927.11.1630
Tb927.11.1540
Tb927.1.1160
Tb927.1.1200
Tb927.1.1580
Tb927.1.1690
Tb927.1.2990
Tb927.1.3030
Tb927.1.4100
Tb927.1.4230
Tb927.1.730
Tb927.2.1860
Tb927.2.2470
Tb927.2.2940
Tb927.2.2970
Tb927.2.3030
Tb927.2.3610
Tb927.2.3800
Tb927.2.4110
Tb927.2.4380
Tb927.2.4400
Tb927.2.4590
Tb927.2.4610
Tb927.2.4890
Tb927.2.5930
Tb927.2.6070
Tb927.3.1000
Tb927.3.1380
Tb927.3.1410
Tb927.3.1590
Tb927.3.1690
Tb927.3.1710
Tb927.3.1790
Tb927.3.1890
Tb927.3.1940
Tb927.3.2180
Tb927.3.2230
Tb927.3.2260
Tb927.3.2880
Tb927.3.2980
Tb927.3.3660
Tb927.3.5240
Tb927.3.5610
Tb927.3.5630
Tb927.3.750
Tb927.3.770
Tb927.3.820
Tb927.3.860
Tb927.3.970
Tb927.4.1070
Tb927.4.1500
Tb927.4.1660
Tb927.4.1810
Tb927.4.2720
Tb927.4.3300
Tb927.4.3450
Tb927.4.3690
Tb927.4.4160
Tb927.4.4300
Tb927.4.440
Tb927.4.4600
Tb927.4.4610
Tb927.4.4620
Tb927.4.4910
Tb927.4.720
Tb927.5.1060
Tb927.5.1510
Tb927.5.1550
Tb927.5.1710
Tb927.5.1790
Tb927.5.2070
Tb927.5.2580
Tb927.5.2780
Tb927.5.2930
Tb927.5.3010
Tb927.5.3040
Tb927.5.3090
Tb927.5.3110
Tb927.5.3300
Tb927.5.3350
Tb927.5.3360
Tb927.5.3410
Tb927.5.3640
Tb927.5.3870
Tb927.5.3980
Tb927.5.4040
Tb927.5.4120
Tb927.5.450
Tb927.6.1250
Tb927.6.1410
Tb927.6.1440
Tb927.6.1680
Tb927.6.2010
Tb927.6.2080
Tb927.6.2180
Tb927.6.2420
Tb927.6.2790
Tb927.6.3600
Tb927.6.3740
Tb927.6.3930
Tb927.6.4040
Tb927.6.4080
Tb927.6.4130
Tb927.6.4200
Tb927.6.4540
Tb927.6.4560
Tb927.6.4580
Tb927.6.4930
Tb927.6.4990
Tb927.6.590
Tb927.7.1070
Tb927.7.1340
Tb927.7.1550
Tb927.7.2570
Tb927.7.2620
Tb927.7.2760
Tb927.7.2990
Tb927.7.3050
Tb927.7.3240
Tb927.7.3460
Tb927.7.3470
Tb927.7.3510
Tb927.7.3590
Tb927.7.3910
Tb927.7.3940
Tb927.7.3950
Tb927.7.3960
Tb927.7.3990
Tb927.7.4140
Tb927.7.4710
Tb927.7.5260
Tb927.7.6350
Tb927.7.6800
Tb927.7.6990
Tb927.7.7010
Tb927.7.7080
Tb927.7.7330
Tb927.7.7410
Tb927.7.7420
Tb927.7.7440
Tb927.7.800
Tb927.7.840
Tb927.8.1060
Tb927.8.1240
Tb927.8.1420
Tb927.8.1430
Tb927.8.1490
Tb927.8.1860
Tb927.8.1880
Tb927.8.1890
Tb927.8.1990
Tb927.8.2530
Tb927.8.2540
Tb927.8.2740
Tb927.8.2760
Tb927.8.3110
Tb927.8.3170
Tb927.8.3300
Tb927.8.3320
Tb927.8.3330
Tb927.8.3580
Tb927.8.3690
Tb927.8.3830
Tb927.8.4040
Tb927.8.4250
Tb927.8.4440
Tb927.8.4550
Tb927.8.4810
Tb927.8.4860
Tb927.8.5120
Tb927.8.5200
Tb927.8.5280
Tb927.8.5560
Tb927.8.5640
Tb927.8.5690
Tb927.8.580
Tb927.8.5860
Tb927.8.6060
Tb927.8.6080
Tb927.8.620
Tb927.8.630
Tb927.8.6580
Tb927.8.680
Tb927.8.6960
Tb927.8.6970
Tb927.8.7170
Tb927.8.7260
Tb927.8.7530
Tb927.8.8170
Tb927.8.8180

## Sheet: S3D Table (CT and assoc.)
proteins	localisation (determined by eYFP tagging)	reference
Tb927.8.3430	TZ	Dean 2016
Tb927.11.380	TZ	Dean 2016
Tb927.10.14440	TZ	Dean 2016
Tb927.9.4640	TZ	Dean 2016
Tb927.11.14240	TZ	Dean 2016
Tb927.6.2020	TZ	Dean 2016
Tb927.3.3640	TZ	Dean 2016
Tb927.3.2070	TZ area (2 spots, possibly basal body and probasal body)	Dean 2016
Tb927.8.3050	TZ	Dean 2016
Tb927.7.7200	TZ	Dean 2016
Tb927.7.4330	TZ and pro-basal body	Dean 2016
Tb927.8.3180	TZ area (2 spots near TZ and pBB in cytoskeletons, punctate around the FP in whole cells)	Dean 2016
Tb927.11.16640	TZ	Dean 2016
Tb927.3.5290	TZ area (2 spots, possibly TZ and pro-basal body or basal body and pro-basal body)	Dean 2016
Tb927.7.4580	TZ	Dean 2016
Tb927.11.1360	TZ	Dean 2016
Tb927.4.2400	TZ	Dean 2016
Tb927.11.5750	TZ	Dean 2016
Tb927.10.8590	TZ	Dean 2016
Tb927.10.7000	TZ	Dean 2016
Tb927.10.5260	TZ	Dean 2016
Tb927.1.4470	TZ, BB and pBB	Dean 2016
Tb927.1.2770	TZ and pro-basal body	Dean 2016
Tb927.10.12320	TZ	Dean 2016
Tb927.3.1420	TZ	Dean 2016
Tb927.6.3220	TZ (and other spots in the cell body)	Dean 2016
Tb927.10.15770	TZ	Dean 2016
Tb927.7.750	TZ	Dean 2016
Tb927.9.8490	TZ	Dean 2016
Tb927.11.3050	TZ area (2-3 spots, possibly basal body and pro-basal body)	Dean 2016
Tb927.4.2150	TZ	Dean 2016
Tb927.7.2150	TZ	Dean 2016
Tb927.5.4470	TZ	Dean 2016
Tb927.10.8130	TZ	Dean 2016
Tb927.8.610	TZ	Dean 2016
Tb927.10.4170	TZ and pro-basal body	Dean 2016
Tb927.7.1410	TZ	Dean 2016
Tb927.9.8760	TZ or basal body (data only available for whole cells)	Dean 2016
Tb927.9.1600	TZ	Dean 2016
Tb927.5.1120	TZ - possibly transitional fiber protein	Dean 2016
Tb927.10.12130	TZ	Dean 2016
Tb927.10.11840	TZ	Dean 2016
Tb927.10.11850	TZ	Dean 2016
Tb927.10.4720	Inv ciliary compartment	Dean 2016
Tb927.11.5770	Inv ciliary compartment	Dean 2016
Tb927.7.7190	Longitudinal near flagellum exit from the flagellar pocket	Dean 2016
Tb927.5.1070	Longitudinal near flagellum exit from the flagellar pocket and staining in the collar area (similar to TbMORN1 localisation)	Dean 2016
Tb927.10.630	Longitudinal near flagellum exit from the flagellar pocket	Dean 2016
Tb927.5.570	Longitudinal near flagellum exit from the flagellar pocket	Dean 2016
Tb927.6.3970	Longitudinal near flagellum exit from the flagellar pocket	Dean 2016
Tb927.11.12840	Flagellum (entire length)	Dean 2016
Tb927.5.1940	Flagellum (entire length)	Dean 2016
Tb927.8.1050	Flagellum (entire length)	Dean 2016
Tb927.11.790	Flagellum (entire length)	Dean 2016
Tb927.11.260	Flagellum (entire length)	Dean 2016
Tb927.10.6490	Flagellum (entire length)	Dean 2016
Tb927.3.1990	Flagellum (entire length)	Dean 2016
Tb927.3.4610	Flagellum (entire length)	Dean 2016
Tb927.8.3250	Flagellum (entire length)	Dean 2016
Tb927.2.5270	Flagellum (entire length)	Dean 2016
Tb927.11.3250	Flagellum (entire length)	Dean 2016
Tb927.3.930	Flagellum (entire length)	Dean 2016
Tb927.11.8160	Flagellum (entire length)	Dean 2016
Tb927.7.920	Flagellum (entire length)	Dean 2016
Tb927.3.1190	Flagellum (entire length)	Dean 2016
Tb927.6.620	Flagellum (entire length)	Dean 2016
Tb927.11.1230	Flagellum (forms a line near the distal end)	Dean 2016
Tb927.10.6160	Golgi	Dean 2016
Dean S, Moreira-Leite F, Varga V & Gull K (2016) Cilium transition zone proteome reveals compartmentalization and differential dynamics of ciliopathy complexes. Proc Natl Acad Sci USA 113: E5135–43

## Sheet: S3E Table (glycosome)
proteins of glycosome		proteins present in nuclear and glycosomal proteome	description	localisation	p-value	NES
Tb927.9.1720		Tb927.5.2590	Macro domain containing protein, putative	unknown	1.16324e-05	4.52742
Tb927.9.2670		Tb927.8.920	ubiquitin-conjugating enzyme E2, putative, PEX4	most likely glycosome	5.56141e-05	3.71399
Tb927.9.4190		Tb927.9.15260	ubx domain containing protein, putative	unknown	0.00198417	3.02878
Tb927.9.6090
Tb927.9.6100
Tb927.9.8720
Tb927.9.9000
Tb927.9.9430
Tb927.9.9640
Tb927.9.10310
Tb927.9.11580
Tb927.9.11600
Tb927.9.11640
Tb927.9.12570
Tb927.9.12700
Tb927.9.12980
Tb927.9.14070
Tb927.9.15260
Tb927.11.9920
Tb927.11.10020
Tb927.11.10260
Tb927.11.11520
Tb927.11.12060
Tb927.11.12280
Tb927.11.14780
Tb927.11.15020
Tb927.11.15080
Tb927.11.2520
Tb927.11.2620
Tb927.11.3130
Tb927.11.3850
Tb927.11.5180
Tb927.11.5520
Tb927.11.6280
Tb927.11.6330
Tb927.11.1070
Tb927.11.1020
Tb927.11.900
Tb927.11.2380
Tb927.1.3220
Tb927.1.3830
Tb927.1.4490
Tb927.1.5000
Tb927.1.720
Tb927.10.10390
Tb927.10.10610
Tb927.10.11810
Tb927.10.13130
Tb927.10.13240
Tb927.10.1390
Tb927.10.1400
Tb927.10.14020
Tb927.10.14720
Tb927.10.15410
Tb927.10.15850
Tb927.10.16120
Tb927.10.1860
Tb927.10.2010
Tb927.10.2020
Tb927.10.240
Tb927.10.2490
Tb927.10.3080
Tb927.10.4610
Tb927.10.5620
Tb927.10.5760
Tb927.10.6150
Tb927.10.6810
Tb927.10.8410
Tb927.10.8630
Tb927.10.9890
Tb927.2.4130
Tb927.2.4210
Tb927.2.5200
Tb927.2.5800
Tb927.3.1840
Tb927.3.2340
Tb927.3.2410
Tb927.3.3270
Tb927.3.3610
Tb927.3.3760
Tb927.3.4420
Tb927.3.4650
Tb927.3.5090
Tb927.4.1360
Tb927.4.1600
Tb927.4.3160
Tb927.4.4050
Tb927.4.4070
Tb927.4.5730
Tb927.5.1210
Tb927.5.1630
Tb927.5.2080
Tb927.5.2370
Tb927.5.2590
Tb927.5.2650
Tb927.5.300
Tb927.5.4350
Tb927.5.930
Tb927.5.960
Tb927.6.1500
Tb927.6.160
Tb927.6.3050
Tb927.6.3080
Tb927.6.4150
Tb927.6.4280
Tb927.6.710
Tb927.7.1130
Tb927.7.1140
Tb927.7.1630
Tb927.7.1790
Tb927.7.330
Tb927.7.3940
Tb927.7.4770
Tb927.7.540
Tb927.7.5680
Tb927.7.6200
Tb927.7.7500
Tb927.8.1910
Tb927.8.3270
Tb927.8.3280
Tb927.8.3530
Tb927.8.4370
Tb927.8.590
Tb927.8.6080
Tb927.8.6390
Tb927.8.6620
Tb927.8.6640
Tb927.8.7170
Tb927.8.920

## Sheet: S3F Table (cell surface)
cell surface proteins	group (if no unique peptides) U (unique)			proteins present in nuclear and cell surface proteome	description	localisation	reference	p-value	NES
189094619	group-50			Tb927.2.4710	RNA-binding protein, putative	nucleus	TrypTag (Dean et al., 2017)
189094625	group-50			Tb927.3.1120	GTP-binding nuclear protein rtb2, putative	nuclear pore	TrypTag (Dean et al., 2017)
Tb927.9.2470	group-42			Tb927.5.3400	calcium-translocating P-type ATPase	ER, nuclear envelope	TrypTag (Dean et al., 2017)
Tb927.9.2490	group-42			Tb927.6.2640	importin alpha subunit, putative	nucleolus	TrypTag (Dean et al., 2017)
Tb927.9.4190	U			Tb927.9.10400	hypothetical protein, conserved	nucleolus	D'Archivio et al., 2017
Tb927.9.4210	U			Tb927.9.5320	nucleolar RNA binding protein, putative	(nucleolus?)	Lueong et al., 2016
Tb927.9.4230	U			Tb927.1.120	retrotransposon hot spot protein 4 (RHS4)	likely not in nucleus	TrypTag (Dean et al., 2017)	0.00450381	1.47233
Tb927.9.4310	U			Tb927.2.1330	retrotransposon hot spot protein 6 (RHS6)	unknown		0.0281888	0.739165
Tb927.9.4680	U			Tb927.2.470	retrotransposon hot spot protein 4 (RHS4)	unknown		0.000786548	1.42614
Tb927.9.5320	U
Tb927.9.5900	U
Tb927.9.6070	group-25
Tb927.9.6250	U			1) Nuclear localisation (or attached to nucleus) shown experimentally
Tb927.9.6310	U			2) Nuclear localisation very likely based on bioinformatics
Tb927.9.7470	U			3) no evidence for nuclear localisation
Tb927.9.8850	group-22
Tb927.9.8880	group-22
Tb927.9.9290	U
Tb927.9.9630	U
Tb927.9.10100	U
Tb927.9.10310	U
Tb927.9.10400	U
Tb927.9.10770	U
Tb927.9.11270	U
Tb927.9.12570	group-4
Tb927.9.12590	group-4
Tb927.9.12610	group-4
Tb927.9.12630	group-4
Tb927.9.13820	group-8
Tb927.9.13860	group-8
Tb927.9.13920	group-8
Tb927.9.15660	U
Tb927.9.15170	group-35
Tb927.9.15110	group-35
Tb927.11.8990	U
Tb927.11.9530	U
Tb927.11.9590	U
Tb927.11.9610	U
Tb927.11.9920	U
Tb927.11.11330	U
Tb927.11.11360	group-41
Tb927.11.11370	group-41
Tb927.11.11460	U
Tb927.11.11520	U
Tb927.11.11740	U
Tb927.11.13090	group-26
Tb927.11.13180	U
Tb927.11.13190	group-26
Tb927.11.13740	U
Tb927.11.14250	U
Tb927.11.15150	U
Tb927.11.15370	U
Tb927.11.16130	U
Tb927.11.16760	U
Tb927.11.17000	U
Tb927.11.17040	U
Tb927.11.2430	U
Tb927.11.2610	U
Tb927.11.3240	U
Tb927.11.3250	U
Tb927.11.4840	U
Tb927.11.5440	U
Tb927.11.5520	U
Tb927.11.5940	U
Tb927.11.6040	U
Tb927.11.6280	U
Tb927.11.6440	U
Tb927.11.6590	U
Tb927.11.7460	group-12
Tb927.11.7510	group-12
Tb927.11.7780	U
Tb927.11.1020	U
Tb927.11.2410	U
Tb927.11.1830	U
Tb927.11.1900	U
Tb927.11.2060	group-33
Tb927.11.2050	group-33
Tb927.11.1980	U
Tb927.11.1100	group-57
Tb927.11.1090	group-57
Tb927.1.120	U
Tb927.1.180	group-47
Tb927.1.220	group-47
Tb927.10.10280	U
Tb927.10.1060	U
Tb927.10.10890	group-2
Tb927.10.10900	group-2
Tb927.10.10910	group-2
Tb927.10.10920	group-2
Tb927.10.10930	group-2
Tb927.10.10940	group-2
Tb927.10.10950	group-2
Tb927.10.10960	group-2
Tb927.10.10970	group-2
Tb927.10.10980	group-2
Tb927.10.1100	group-16
Tb927.10.11220	U
Tb927.10.11540	group-25
Tb927.10.12260	U
Tb927.10.12500	U
Tb927.10.12710	U
Tb927.10.12840	U
Tb927.10.13040	U
Tb927.10.14140	U
Tb927.10.14150	U
Tb927.10.14550	U
Tb927.10.14600	group-31
Tb927.10.14710	group-31
Tb927.10.14820	group-3
Tb927.10.14830	group-3
Tb927.10.14840	group-3
Tb927.10.1500	U
Tb927.10.1510	U
Tb927.10.15120	group-29
Tb927.10.15410	U
Tb927.10.15760	U
Tb927.10.16120	U
Tb927.10.2010	U
Tb927.10.2020	U
Tb927.10.2090	group-61
Tb927.10.2100	group-61
Tb927.10.2110	group-61
Tb927.10.2840	group-17
Tb927.10.2890	U
Tb927.10.3260	U
Tb927.10.4560	group-15
Tb927.10.4570	group-15
Tb927.10.5330	group-6
Tb927.10.5340	group-6
Tb927.10.5620	U
Tb927.10.5840	U
Tb927.10.6050	U
Tb927.10.6400	group-14
Tb927.10.6510	group-14
Tb927.10.7100	U
Tb927.10.7700	U
Tb927.10.8190	U
Tb927.10.8230	U
Tb927.10.8270	group-55
Tb927.10.8290	group-55
Tb927.10.8490	group-48
Tb927.10.8500	group-48
Tb927.10.8510	group-48
Tb927.10.8520	group-48
Tb927.10.8530	group-48
Tb927.10.9080	U
Tb927.10.9190	U
Tb927.10.9830	U
Tb927.2.1330	U
Tb927.2.1760	U
Tb927.2.2510	group-20
Tb927.2.2520	group-20
Tb927.2.340	group-44
Tb927.2.3440	group-36
Tb927.2.3460	group-36
Tb927.2.4210	U
Tb927.2.470	group-44
Tb927.2.4710	U
Tb927.2.5280	U
Tb927.2.5910	group-29
Tb927.2.5970	U
Tb927.3.1120	U
Tb927.3.1370	group-17
Tb927.3.1840	U
Tb927.3.2600	U
Tb927.3.3130	U
Tb927.3.3270	U
Tb927.3.3450	U
Tb927.3.3580	U
Tb927.3.4070	group-65
Tb927.3.4080	group-65
Tb927.3.4090	group-65
Tb927.3.4100	group-65
Tb927.3.4110	group-65
Tb927.3.5340	U
Tb927.4.1270	U
Tb927.4.1300	U
Tb927.4.2000	U
Tb927.4.2040	U
Tb927.4.3570	group-62
Tb927.4.3590	group-62
Tb927.4.4380	group-32
Tb927.4.4410	group-45
Tb927.4.4430	group-45
Tb927.4.4440	group-45
Tb927.4.4450	group-45
Tb927.4.4460	group-45
Tb927.4.4470	group-45
Tb927.4.5010	group-40
Tb927.5.1060	U
Tb927.5.1090	U
Tb927.5.1210	U
Tb927.5.1780	U
Tb927.5.2160	group-13
Tb927.5.2170	group-13
Tb927.5.2200	group-13
Tb927.5.2230	group-13
Tb927.5.2260	group-13
Tb927.5.2570	U
Tb927.5.2940	U
Tb927.5.3400	U
Tb927.5.3800	U
Tb927.5.3810	U
Tb927.5.4020	U
Tb927.5.4170	group-58
Tb927.5.4180	group-58
Tb927.5.4190	group-58
Tb927.5.4200	group-58
Tb927.5.4210	group-58
Tb927.5.4220	group-58
Tb927.5.4230	group-58
Tb927.5.4240	group-58
Tb927.5.4250	group-58
Tb927.5.4260	group-58
Tb927.5.440	U
Tb927.5.630	U
Tb927.5.930	U
Tb927.6.1500	U
Tb927.6.1520	U
Tb927.6.1650	U
Tb927.6.180	U
Tb927.6.200	U
Tb927.6.2640	U
Tb927.6.2890	U
Tb927.6.3740	group-34
Tb927.6.3750	group-34
Tb927.6.3800	group-34
Tb927.6.4000	U
Tb927.6.4280	group-7
Tb927.6.4300	group-7
Tb927.6.4690	group-16
Tb927.6.4770	U
Tb927.6.4840	group-27
Tb927.6.4850	group-27
Tb927.6.4860	group-27
Tb927.6.4870	group-27
Tb927.6.4880	group-27
Tb927.6.4890	group-27
Tb927.6.4900	group-27
Tb927.6.4910	group-27
Tb927.6.4920	group-27
Tb927.6.5090	U
Tb927.6.950	U
Tb927.7.1300	U
Tb927.7.2700	U
Tb927.7.2980	group-23
Tb927.7.3020	group-23
Tb927.7.3500	U
Tb927.7.3550	U
Tb927.7.4270	U
Tb927.7.4970	U
Tb927.7.5930	group-51
Tb927.7.5940	U
Tb927.7.5950	group-51
Tb927.7.5960	group-51
Tb927.7.5970	group-51
Tb927.7.5990	group-51
Tb927.7.6090	U
Tb927.7.6850	U
Tb927.7.710	U
Tb927.7.7420	group-52
Tb927.7.7430	group-52
Tb927.7.7470	U
Tb927.7.7520	group-39
Tb927.7.7530	group-39
Tb927.8.1160	group-53
Tb927.8.1180	group-53
Tb927.8.1200	group-53
Tb927.8.1610	group-19
Tb927.8.1620	group-19
Tb927.8.1630	group-19
Tb927.8.1640	group-19
Tb927.8.1870	U
Tb927.8.1910	U
Tb927.8.1990	U
Tb927.8.2160	U
Tb927.8.3150	U
Tb927.8.3530	U
Tb927.8.3620	group-38
Tb927.8.3630	group-38
Tb927.8.3650	group-38
Tb927.8.4050	group-49
Tb927.8.4100	group-49
Tb927.8.4810	U
Tb927.8.6110	U
Tb927.8.6170	U
Tb927.8.650	U
Tb927.8.6750	group-28
Tb927.8.6760	group-28
Tb927.8.7340	group-63
Tb927.8.7350	group-63
Tb927.8.7410	group-40
Tb927.8.7600	U
Tb927.8.7980	group-32
Tb927.8.8300	U
