# Supplementary material for: The nuclear proteome of Trypanosoma brucei
Source: PLoS One. 2017 Jul 20;12(7):e0181884. doi: 10.1371/journal.pone.0181884 (PMC5519215; doi:10.1371/journal.pone.0181884)
Supplement: S4 Table — (XLSX) [file pone.0181884.s005.xlsx]

## Sheet: S4A Table (nuclear pores)
Nuclear pore proteins				present in nuclear proteome ?
GeneID	description	reference	MW [Da]	p-value	NES
Tb927.10.14180	TbSec13	DeGrasse 2009	41675	0.0004861	1.03286
Tb927.10.2320	TbNup41	Obado 2016	41178	0.000122016	1.9314
Tb927.10.3810	TbNup65	Obado 2016	64888	absent
Tb927.10.7060	TbNup96	DeGrasse 2009	96510	2.95116e-06	2.27765
Tb927.10.8170	TbNup144	DeGrasse 2009	144365	1.58187e-05	2.42768
Tb927.10.8910	TbNup181	DeGrasse 2009	181536	3.64151e-07	3.0662
Tb927.10.9650	TbNup152	DeGrasse 2009	152968	4.43184e-07	2.22014
Tb927.11.11080	TbNup149	DeGrasse 2009	149232	7.15481e-07	2.71259
Tb927.11.11090	TbNup140	DeGrasse 2009	140356	1.03962e-05	2.0408
Tb927.11.15560	TbNup53a	DeGrasse 2009	52785	4.3729e-05	2.60537
Tb927.11.15990	TbNup109	DeGrasse 2009	108717	9.45392e-06	2.97025
Tb927.11.2670	TbNup59	DeGrasse 2009	58821	5.11734e-07	2.40642
Tb927.11.2950	TbNup89	DeGrasse 2009	89153	7.92853e-06	2.8808
Tb927.11.330	TbMlp-1	DeGrasse 2009	109764	0.00373371	0.9046
Tb927.11.4540	TbNup48	DeGrasse 2009	48494	0.0203961	4.66659
Tb927.11.9780	TbNup119	Obado 2016	118851	1.65324e-06	2.48032
Tb927.11.980	TbNup158	DeGrasse 2009	158379	3.18208e-05	2.36938
Tb927.3.3180	TbNup98	DeGrasse 2009	98143	0.000212376	2.37594
Tb927.3.3540	TbNup53b	DeGrasse 2009	52878	0.0084501	4.14948
Tb927.4.2880	TbNup225	DeGrasse 2009	225590	0.000419604	3.39342
Tb927.4.4310	TbNup64	DeGrasse 2009	64233	1.16103e-06	2.77187
Tb927.4.5200	TbNup62	DeGrasse 2009	62475	3.68914e-05	2.37291
Tb927.7.2300	TbNup132	DeGrasse 2009	132359	3.19232e-05	3.096
Tb927.8.6250	TbNup76	Obado 2016	75474	5.97942e-07	3.11947
Tb927.8.8050	TbNup75	DeGrasse 2009	74822	absent
Tb927.9.1340	TbMlp-2	DeGrasse 2009	92363	0.000248888	4.20334
Tb927.9.14240	TbNup82	DeGrasse 2009	82445	1.17235e-06	2.34917
DeGrasse JA, DuBois KN, Devos D, Siegel TN, Sali A, Field MC, Rout MP & Chait BT (2009) Evidence for a Shared Nuclear Pore Complex Architecture That Is Conserved from the Last Common Eukaryotic Ancestor. Molecular & Cellular Proteomics 8: 2119–2130
Obado SO, Brillantes M, Uryu K, Zhang W, Ketaren NE, Chait BT, Field MC & Rout MP (2016) Interactome Mapping Reveals the Evolutionary History of the Nuclear Pore Complex. PLoS Biol 14: e1002365

## Sheet: S4B Table (exosome)
exosome proteins				present in nuclear proteome ?
GeneID	description	reference	MW [Da]	p-value	NES
Tb927.1.2580	EAP1	Clayton and Estevez 2010 (and references within)	42635	0.000190077	1.4381
Tb927.10.7450	RRP41A	Clayton and Estevez 2010 (and references within)	27511	4.54849e-05	1.72181
Tb927.11.11030	EAP4	Clayton and Estevez 2010 (and references within)	24758	0.036346	3.74171
Tb927.11.16600	EAP2	Clayton and Estevez 2010 (and references within)	31296	0.000539543	1.85462
Tb927.2.2180	RRP41B	Clayton and Estevez 2010 (and references within)	27998	absent
Tb927.4.1630	RRP6	Clayton and Estevez 2010 (and references within)	78548	3.17004e-06	2.07105
Tb927.5.1200	CSL4	Clayton and Estevez 2010 (and references within)	32565	0.0499069	3.28745
Tb927.6.670	RRP45	Clayton and Estevez 2010 (and references within)	38808	1.16819e-06	2.17922
Tb927.7.4670	RRP4	Clayton and Estevez 2010 (and references within)	35667	0.0188409	4.43234
Tb927.7.5460	EAP3	Clayton and Estevez 2010 (and references within)	22343	0.00468658	5.37671
Tb927.9.7070	RRP40	Clayton and Estevez 2010 (and references within)	31951	0.000117414	2.09887
Clayton CE & Estevez AM (2010) The exosomes of trypanosomes and other protists. Adv. Exp. Med. Biol. 702: 39–49

## Sheet: S4C Table (kinetochores)
kinetochore proteins				present in nuclear proteome ?
GeneID	description	reference	MW [Da]	p-value	NES
Tb927.1.4680	KKIP6	D'Archivio 2016	37287	0.000591374	2.39089
Tb927.10.14630	nucleolar	D'Archivio 2016	24997	0.00934437	1.84022
Tb927.10.6330	KKT1	Akiyoshi 2014	174200	absent
Tb927.10.6700	KKIP3	D'Archivio 2016	56109	6.95598e-05	5.32319
Tb927.10.7240	KKT14	Akiyoshi 2014	74384	0.00019981	2.81118
Tb927.11.1000	KKT16	Akiyoshi 2014	16266	absent
Tb927.11.1030	KKT7	Akiyoshi 2014	70952	0.00256833	6.04742
Tb927.11.10520	KKT2	Akiyoshi 2014	139199	1.46882e-06	7.57239
Tb927.11.12380	nuclear	D'Archivio 2016	46260	0.000280423	1.5571
Tb927.11.12410	KKT10	Akiyoshi 2014	53169	absent
Tb927.11.12420	KKT19	Akiyoshi 2014	54920	0.000450779	2.19034
Tb927.11.12480	KKIP7	D'Archivio 2016	69817	absent
Tb927.11.5230	nuclear	D'Archivio 2016	25968	3.74571e-05	2.31806
Tb927.3.2330	KKT17	Akiyoshi 2014	67492	5.61899e-06	6.45824
Tb927.3.3740	nuclear	D'Archivio 2016	69176	4.98416e-06	7.38501
Tb927.4.5110	KKT8	Akiyoshi 2014	44568	1.90245e-06	7.00374
Tb927.5.1320	KKIP2	D'Archivio 2016	91138	7.24428e-05	6.25867
Tb927.5.4520	KKIP1	D'Archivio 2016	108201	1.77381e-06	6.19897
Tb927.6.1210	KKT6	Akiyoshi 2014	23460	1.9678e-05	3.74462
Tb927.6.3760	KKT15	Akiyoshi 2014	36051	absent
Tb927.7.2110	KKT11	Akiyoshi 2014	29285	2.64902e-06	5.50164
Tb927.7.3080	KKIP4	D'Archivio 2016	47365	1.20167e-06	3.26261
Tb927.7.4850	KKT5	Akiyoshi 2014	24996	absent
Tb927.7.4860	KKT13	Akiyoshi 2014	36991	0.00685444	3.50731
Tb927.7.6630	KKIP5	D'Archivio 2016	89761	absent
Tb927.8.1150	KKT9	Akiyoshi 2014	39248	1.09789e-05	6.69114
Tb927.8.1680	KKT12	Akiyoshi 2014	23036	1.55068e-06	5.51773
Tb927.8.3680	KKT4	Akiyoshi 2014	69596	0.00196334	7.19977
Tb927.8.4760	KKT 20	Nerusheva and Akiyoshi 2016	27566	4.73835e-06	4.58192
Tb927.9.10400	nucleolar	D'Archivio 2016	50645	0.000407226	2.24353
Tb927.9.10920	KKT3	Akiyoshi 2014	118148	0.000270864	5.48861
Tb927.9.13970	nuclear	D'Archivio 2016	36787	0.000693224	2.17814
Tb927.9.1410	nuclear	D'Archivio 2016	66631	0.0128453	3.79339
Tb927.9.3800	KKT18	Akiyoshi 2014	66966	1.93078e-05	6.3584
Nerusheva OO & Akiyoshi B (2016) Divergent polo box domains underpin the unique kinetoplastid kinetochore. Open Biol 6: 150206
Akiyoshi B & Gull K (2014) Discovery of unconventional kinetochores in kinetoplastids. Cell 156: 1247–1258
D’Archivio S & Wickstead B (2016) Trypanosome outer kinetochore proteins suggest conservation of chromosome segregation machinery across eukaryotes. J Cell Biol 36: jcb.201608043

## Sheet: S4D Table (spliceosome)
spliceosomal proteins				present in nuclear proteome ?
GeneID	description	reference	MW [Da]	p-value	NES
Tb927.9.10250	SmF	Günzl 2010 (and references within)	8361	absent
Tb927.11.14310	SmG	Günzl 2010 (and references within)	8922	1.40585	1.98205e-06
Tb927.7.7380	LSm3	Günzl 2010 (and references within)	8981	absent
Tb927.9.3530	LSm6	Günzl 2010 (and references within)	9099	absent
Tb927.6.2700	SmE	Günzl 2010 (and references within)	9655	1.26342	0.000594579
Tb927.5.4030	LSm7	Günzl 2010 (and references within)	10213	absent
Tb927.9.10850	SF3b(SAP)10	Günzl 2010 (and references within)	10419	absent
Tb927.7.3120	SmD1	Günzl 2010 (and references within)	11713	1.73266	1.04975e-05
Tb927.2.4540	SmB	Günzl 2010 (and references within)	12331	1.17923	0.0106759
Tb927.4.890	SmD3	Günzl 2010 (and references within)	12363	absent
Tb927.2.5850	SmD2	Günzl 2010 (and references within)	12518	1.57464	7.99613e-06
Tb927.10.7390	SF3b(SAP)14b	Günzl 2010 (and references within)	12746	absent
Tb927.6.4340	SSm2-1/Sm15K	Günzl 2010 (and references within)	12791	2.25376	0.000554117
Tb927.8.5180	LSm2	Günzl 2010 (and references within)	13269	3.203	0.0458876
Tb927.10.7470	SF3b14 (p14)	Günzl 2010 (and references within)	13338	5.07008	0.0117043
Tb927.9.5150	Snu13	Günzl 2010 (and references within)	13571	1.71792	3.92436e-05
Tb927.3.3480	U2B''	Günzl 2010 (and references within)	13626	absent
Tb927.3.1780	LSm8	Günzl 2010 (and references within)	14022	4.3413	3.66207e-06
Tb927.11.13960	LSm4	Günzl 2010 (and references within)	14193	absent
Tb927.10.4950	SSm2-2/Sm16.5K	Günzl 2010 (and references within)	14743	4.95392	0.0176979
Tb927.10.8280/8300	U1A	Günzl 2010 (and references within)	16085	absent
Tb927.11.15000	SMN	Günzl 2010 (and references within)	17025	3.99533	0.0461521
Tb927.9.6870	SR protein	Günzl 2010 (and references within)	17564	0.876819	0.0451414
Tb927.8.2560	U5-15K	Günzl 2010 (and references within)	17713	2.4624	0.0341346
Tb927.9.3480	U5-Cwc21	Günzl 2010 (and references within)	20499	6.44903	4.82052e-05
Tb927.10.2120	U1C	Günzl 2010 (and references within)	21781	absent
Tb927.7.6380	SSm4	Günzl 2010 (and references within)	23213	absent
Tb927.3.1090	U1-24K	Günzl 2010 (and references within)	24187	4.49063	7.58705e-05
Tb927.10.3200	U2AF35	Günzl 2010 (and references within)	29114	1.44852	0.0108306
Tb927.8.1930	ISY1	Günzl 2010 (and references within)	29789	5.20285	3.37905e-05
Tb927.3.5280	SF3b(SAP)49	Günzl 2010 (and references within)	29823	6.32483	1.14313e-05
Tb927.10.9400	SF1	Günzl 2010 (and references within)	31630	2.37935	0.000202344
Tb927.8.4830	U1-70K	Günzl 2010 (and references within)	31744	3.42287	0.0191547
Tb927.11.11150	U5-40K	Günzl 2010 (and references within)	35002	3.12945	0.000264396
Tb927.10.14360	U2A' (U2-40K)	Günzl 2010 (and references within)	36492	5.83253	0.000294028
Tb927.9.8740	PTB1	Günzl 2010 (and references within)	36984	absent
Tb927.8.900	TSR1	Günzl 2010 (and references within)	37469	1.51914	0.0480638
Tb927.10.10700	PRP31	Günzl 2010 (and references within)	39685	absent
Tb927.2.4710	RRM1	Günzl 2010 (and references within)	49983	2.67533	0.000118706
Tb927.6.2000	SF3b(SAP)145	Günzl 2010 (and references within)	50030	3.03192	6.15987e-06
Tb927.3.1930	PRP17	Günzl 2010 (and references within)	52822	3.09119	0.0361433
Tb927.2.5240	PRP19	Günzl 2010 (and references within)	54267	2.13498	1.49296e-05
Tb927.11.14100	PTB2	Günzl 2010 (and references within)	54707	2.11532	2.38295e-05
Tb927.10.5640	Gemin2	Günzl 2010 (and references within)	55427	2.9533	0.000181435
Tb927.6.3160	SF3a60	Günzl 2010 (and references within)	61529	4.14269	0.0272145
Tb927.9.4300	PRP3	Günzl 2010 (and references within)	63234	5.06126	6.32776e-06
Tb927.10.960	PRP4	Günzl 2010 (and references within)	65488	5.53864	4.01415e-05
Tb927.11.10750	KIAA1604/Cwc22	Günzl 2010 (and references within)	66828	absent
Tb927.5.2060	CDC5	Günzl 2010 (and references within)	80149	6.15339	0.00126378
Tb927.5.1150	PRP43	Günzl 2010 (and references within)	82926	3.3621	0.000224954
Tb927.10.9660	CRN/SYF3	Günzl 2010 (and references within)	87684	5.74334	0.0033421
Tb927.5.1340	SYF1	Günzl 2010 (and references within)	92191	5.5937	0.0116616
Tb927.10.3500	U2AF65	Günzl 2010 (and references within)	96559	1.86898	1.8487e-05
Tb927.11.15430	U5-116K	Günzl 2010 (and references within)	105468	2.29809	2.60964e-06
Tb927.11.15690	U5-102K	Günzl 2010 (and references within)	111073	7.23474	1.10833e-06
Tb927.11.11850	SF3b(SAP)155	Günzl 2010 (and references within)	122033	3.91719	8.41687e-05
Tb927.7.6980	SF3b(SAP)130	Günzl 2010 (and references within)	194949	3.44717	1.00524e-05
Tb927.5.2290	U5-200K	Günzl 2010 (and references within)	249278	2.24595	2.58497e-06
Tb927.9.11110	PRP8	Günzl 2010 (and references within)	276997	3.25255	1.60918e-05
Gunzl A (2010) The pre-mRNA splicing machinery of trypanosomes: complex or simplified? Eukaryotic Cell 9: 1159–1170
